# Supplementary material for: Somatic cell fate maintenance in mouse fetal testes via autocrine/paracrine action of AMH and activin B
Source: Nat Commun. 2022 Jul 15;13:4130. doi: 10.1038/s41467-022-31486-y (PMC9287316; doi:10.1038/s41467-022-31486-y)
Supplement: Supplementary file 3 — Source Data [file 41467_2022_31486_MOESM3_ESM.xlsx]

## Sheet: Figure 2 I-U
E12.5
Sox9			Fgf9			FST			Rspo1
Control XY	dKO XY	Control XX	Control XY	dKO XY	Control XX	Control XY	dKO XY	Control XX	Control XY	dKO XY	Control XX
7.83734	7.80717	6.20656	6.20851	6.04716	5.49473	4.8993	4.82326	7.07813	6.70912	6.69619	6.93827
8.00351	8.14622	5.81752	6.35432	6.21756	5.1922	4.68473	4.75103	7.97791	6.71831	6.76048	7.14479
7.94797	7.7039	6.15582	6.17838	5.90483	5.31075	4.47062	4.96751	7.11829	6.52214	6.75406	7.01709
7.69724	7.91239	5.88011	6.07633	6.06307	5.15825	4.39716	4.87881	8.18568	6.54734	6.79534	7.22996
E15.5
Sox9			Dhh			Fst			Rspo1
Control XY	dKO XY	Control XX	Control XY	dKO XY	Control XX	Control XY	dKO XY	Control XX	Control XY	dKO XY	Control XX
8.29748	8.06385	6.60525	8.04536	7.44753	5.26992	5.65474	7.387	9.06463	7.96385	9.24011	9.5198
8.31441	8.24341	6.50508	7.90827	7.54241	5.34415	5.5533	7.22789	9.22094	8.04081	9.0981	9.42696
8.17199	8.13994	6.49218	8.10959	7.3618	5.18502	5.74606	7.5179	9.0594	7.89151	9.03515	9.31529
8.19841	8.27062	6.4597	8.00739	7.46528	5.12308	5.90135	6.92151	9.06902	7.81762	9.08979	9.43815
8.16099	8.21699	6.42134	7.93173	7.74047	5.45128	5.70817	7.10452	8.9082	7.56748	8.98911	9.43785

## Sheet: Figure 2H VolcanoPlot gene list
Column #	Transcript ID	gene_assignment	Gene Symbol	RefSeq	p-value(Genotype)	p-value(Female Control vs. Male Control)	stepup(p-value(Female Control vs. Male Control))	Ratio(Female Control vs. Male Control)	Fold-Change(Female Control vs. Male Control)	Fold-Change(Female Control vs. Male Control) (Description)	p-value(dKO vs. Male Control)	stepup(p-value(dKO vs. Male Control))	For Volcano	Ratio(dKO vs. Male Control)	Fold-Change(dKO vs. Male Control)	Fold-Change(dKO vs. Male Control) (Description)	p-value(dKO vs. Female Control)	Ratio(dKO vs. Female Control)	Fold-Change(dKO vs. Female Control)	Fold-Change(dKO vs. Female Control) (Description)	F(Genotype)	SS(Genotype)	SS(Error)	F(Error)
19491	TC0200001658.mm.1	ENSMUST00000117553 // Gm13929 // predicted gene 13929 // --- // --- /// ENSMUST00000164	Gm13929	ENSMUST00000117553	0.00317945	0.334191	0.545722	1.19958	1.19958	Female Control up vs Male Control	0.00121902	0.0195206	UP	2.13968	2.13968	dKO up vs Male Control	0.0076362	1.78369	1.78369	dKO up vs Female Control	9.64681	3.28365	2.04232	1
50891	TC0X00001707.mm.1	ENSMUST00000119987 // BC022960 // cDNA sequence BC022960 // --- // --- /// ENSMUST00000	BC022960	ENSMUST00000119987	3.87223e-10	9.70141e-11	2.25992e-08	7.56229	7.56229	Female Control up vs Male Control	3.52256e-06	0.000377019	UP	2.20234	2.20234	dKO up vs Male Control	2.8529e-08	0.291226	-3.43376	dKO down vs Female Control	216.241	21.641	0.600468	1
34523	TC0600000090.mm.1	ENSMUST00000121833 // Gm15529 // predicted gene 15529 // --- // --- /// OTTMUST00000056	Gm15529	ENSMUST00000121833	5.0456e-08	1.44646e-08	8.01139e-07	4.14409	4.14409	Female Control up vs Male Control	1.17394e-06	0.00017812	UP	2.59086	2.59086	dKO up vs Male Control	0.000843385	0.625194	-1.5995	dKO down vs Female Control	92.7035	10.9205	0.706803	1
49932	TC0X00000732.mm.1	ENSMUST00000122102 // Xlr4e-ps // X-linked lymphocyte-regulated 4E, pseudogene // --- /	Xlr4e-ps	ENSMUST00000122102	5.10561e-09	1.23254e-09	1.23257e-07	10.5401	10.5401	Female Control up vs Male Control	5.41076e-07	0.000107136	UP	3.92472	3.92472	dKO up vs Male Control	1.53124e-05	0.372359	-2.68558	dKO down vs Female Control	138.592	29.1127	1.26036	1
40468	TC0700002469.mm.1	ENSMUST00000127433 // Gm4969 // predicted gene 4969 // --- // --- /// ENSMUST0000014138	Gm4969	ENSMUST00000127433	2.92223e-11	8.15074e-12	4.62672e-09	12.6856	12.6856	Female Control up vs Male Control	9.9992e-10	2.00737e-06	UP	5.38463	5.38463	dKO up vs Male Control	1.797e-06	0.424469	-2.35589	dKO down vs Female Control	335.874	34.7679	0.621089	1
50310	TC0X00001118.mm.1	ENSMUST00000131304 // Tex16 // testis expressed gene 16 // X E1|X // 83556 /// OTTMUST0	Tex16	ENSMUST00000131304	1.29193e-08	3.03024e-09	2.50523e-07	9.24924	9.24924	Female Control up vs Male Control	1.59328e-05	0.00101115	UP	2.73175	2.73175	dKO up vs Male Control	2.26133e-06	0.295349	-3.38582	dKO down vs Female Control	117.864	25.8295	1.31488	1
73945	TC1700000632.mm.1	NM_001001177 // BC051142 // cDNA sequence BC051142 // 17 B1|17 18.0 cM // 407788 /// NM	BC051142	NM_001001177	3.7768e-09	9.519e-10	1.03361e-07	16.5578	16.5578	Female Control up vs Male Control	2.45854e-07	6.39415e-05	UP	5.55209	5.55209	dKO up vs Male Control	2.5398e-05	0.335316	-2.98226	dKO down vs Female Control	146.042	41.6648	1.71176	1
39360	TC0700001352.mm.1	NM_001010826 // Kctd14 // potassium channel tetramerisation domain containing 14 // 7 E	Kctd14	NM_001010826	7.13373e-09	1.11649e-08	6.54055e-07	2.38352	2.38352	Female Control up vs Male Control	6.62466e-09	6.55312e-06	UP	2.48292	2.48292	dKO up vs Male Control	0.532251	1.0417	1.0417	dKO up vs Female Control	130.751	5.49192	0.252017	1
34701	TC0600000269.mm.1	NM_001024698 // Cpa2 // carboxypeptidase A2, pancreatic // 6 A3.3|6 // 232680 /// ENSMU	Cpa2	NM_001024698	8.32865e-13	2.0894e-13	3.65381e-10	4.903	4.903	Female Control up vs Male Control	6.65685e-11	3.76597e-07	UP	2.65405	2.65405	dKO up vs Male Control	1.40494e-08	0.541312	-1.84736	dKO down vs Female Control	612.57	13.38	0.131054	1
50615	TC0X00001425.mm.1	NM_001033795 // Zcchc16 // zinc finger, CCHC domain containing 16 // X F2|X // 619287 /	Zcchc16	NM_001033795	3.3844e-06	1.19746e-05	0.000163809	1.78077	1.78077	Female Control up vs Male Control	1.5851e-06	0.000218717	UP	2.02143	2.02143	dKO up vs Male Control	0.143297	1.13514	1.13514	dKO up vs Female Control	42.9671	2.92915	0.409032	1
57378	TC1100001021.mm.1	NM_001045531 // Spata22 // spermatogenesis associated 22 // 11 B4|11 // 380709 /// NM_1	Spata22	NM_001045531	3.09089e-07	7.5397e-08	2.84362e-06	7.69576	7.69576	Female Control up vs Male Control	2.42324e-05	0.00134317	UP	3.23419	3.23419	dKO up vs Male Control	0.000367223	0.420256	-2.3795	dKO down vs Female Control	66.9688	21.8321	1.95603	1
59995	TC1100003658.mm.1	NM_001081435 // Fbxo47 // F-box protein 47 // 11 D|11 // 72973 /// ENSMUST00000093939 /	Fbxo47	NM_001081435	3.03746e-08	7.07218e-09	4.59877e-07	5.84648	5.84648	Female Control up vs Male Control	6.75676e-06	0.000577914	UP	2.55189	2.55189	dKO up vs Male Control	2.25398e-05	0.436484	-2.29104	dKO down vs Female Control	101.415	16.2454	0.961123	1
51589	TC0X00002417.mm.1	NM_001081642 // Xlr4a // X-linked lymphocyte-regulated 4A // X A7.3|X // 434794 /// ENS	Xlr4a	NM_001081642	1.08416e-09	2.54533e-10	4.32607e-08	8.43225	8.43225	Female Control up vs Male Control	1.90661e-07	5.39313e-05	UP	3.28554	3.28554	dKO up vs Male Control	2.28246e-06	0.38964	-2.56647	dKO down vs Female Control	181.198	23.759	0.786729	1
62853	TC1200002241.mm.1	NM_001082976 // Tc2n // tandem C2 domains, nuclear // 12|12 F1 // 74413 /// NM_00128636	Tc2n	NM_001082976	1.08828e-09	2.49039e-10	4.32553e-08	8.29524	8.29524	Female Control up vs Male Control	5.2808e-07	0.000105347	UP	2.92232	2.92232	dKO up vs Male Control	7.08508e-07	0.352288	-2.83858	dKO down vs Female Control	181.08	23.2925	0.771787	1
73241	TC1600002097.mm.1	NM_001111021 // Runx1 // runt related transcription factor 1 // 16 C4|16 53.7 cM // 123	Runx1	NM_001111021	8.90854e-13	2.80001e-13	4.62014e-10	3.04458	3.04458	Female Control up vs Male Control	1.72065e-11	1.70348e-07	UP	2.19492	2.19492	dKO up vs Male Control	3.77602e-07	0.720926	-1.3871	dKO down vs Female Control	605.669	6.81533	0.0675154	1
23732	TC0300000419.mm.1	NM_001111051 // Dclk1 // doublecortin-like kinase 1 // 3|3 D // 13175 /// NM_001111052	Dclk1	NM_001111051	2.88369e-11	6.89854e-12	4.33633e-09	3.77713	3.77713	Female Control up vs Male Control	3.87209e-09	4.38111e-06	UP	2.16377	2.16377	dKO up vs Male Control	1.50295e-07	0.572862	-1.74562	dKO down vs Female Control	336.631	9.26998	0.165225	1
47782	TC0900001940.mm.1	NM_001113323 // Glb1l3 // galactosidase, beta 1 like 3 // 9 A4|9 // 70893 /// ENSMUST00	Glb1l3	NM_001113323	5.07801e-09	0.092529	0.226664	1.08806	1.08806	Female Control up vs Male Control	3.212e-09	3.94516e-06	UP	2.02228	2.02228	dKO up vs Male Control	1.37328e-08	1.85861	1.85861	dKO up vs Female Control	138.722	3.07781	0.133121	1
51537	TC0X00002365.mm.1	NM_001126317 // Gm1140 // predicted gene 1140 // X A7.1|X // 382217 /// ENSMUST00000114	Gm1140	NM_001126317	7.63234e-10	2.21942e-10	3.93436e-08	10.3793	10.3793	Female Control up vs Male Control	1.92574e-08	1.19158e-05	UP	4.88446	4.88446	dKO up vs Male Control	4.64719e-05	0.470597	-2.12496	dKO down vs Female Control	192.476	29.6888	0.925481	1
49805	TC0X00000605.mm.1	NM_001126317 // Gm1140 // predicted gene 1140 // X A7.1|X // 382217 /// NM_001163195 //	Gm1140	NM_001126317	7.63234e-10	2.21942e-10	3.93436e-08	10.3793	10.3793	Female Control up vs Male Control	1.92574e-08	1.19158e-05	UP	4.88446	4.88446	dKO up vs Male Control	4.64719e-05	0.470597	-2.12496	dKO down vs Female Control	192.476	29.6888	0.925481	1
58046	TC1100001695.mm.1	NM_001127576 // Gm1564 // predicted gene 1564 // 11 E1|11 // 268491 /// ENSMUST00000100	Gm1564	NM_001127576	9.67309e-11	2.92949e-11	1.06432e-08	17.6471	17.6471	Female Control up vs Male Control	2.08419e-09	3.17447e-06	UP	7.31309	7.31309	dKO up vs Male Control	1.41037e-05	0.414409	-2.41308	dKO down vs Female Control	274.042	45.0094	0.985454	1
48895	TC0900003059.mm.1	NM_001135198 // Ccdc36 // coiled-coil domain containing 36 // 9 F2|9 // 434438 /// ENSM	Ccdc36	NM_001135198	6.85028e-10	1.56849e-10	3.15299e-08	7.22121	7.22121	Female Control up vs Male Control	5.65867e-07	0.000109731	UP	2.6037	2.6037	dKO up vs Male Control	2.84098e-07	0.360563	-2.77344	dKO down vs Female Control	196.085	20.3451	0.622541	1
70351	TC1500001531.mm.1	NM_001136077 // Enpp2 // ectonucleotide pyrophosphatase/phosphodiesterase 2 // 15|15 D2	Enpp2	NM_001136077	6.8706e-08	2.45683e-08	1.17646e-06	3.98249	3.98249	Female Control up vs Male Control	6.2581e-07	0.000115268	UP	2.79855	2.79855	dKO up vs Male Control	0.00689482	0.702714	-1.42305	dKO down vs Female Control	87.7531	10.7301	0.733657	1
42477	TC0700004504.mm.1	NM_001143765 // Syce1 // synaptonemal complex central element protein 1 // 7 F5|7 // 74	Syce1	NM_001143765	1.87663e-09	4.86035e-10	6.39451e-08	5.32814	5.32814	Female Control up vs Male Control	9.80938e-08	3.43771e-05	UP	2.85311	2.85311	dKO up vs Male Control	2.17303e-05	0.53548	-1.86749	dKO down vs Female Control	164.839	14.8756	0.541457	1
33454	TC0500002753.mm.1	NM_001163687 // Naaa // N-acylethanolamine acid amidase // 5|5 E3 // 67111 /// NM_02597	Naaa	NM_001163687	8.76927e-09	7.88357e-09	4.95551e-07	2.33101	2.33101	Female Control up vs Male Control	1.42076e-08	9.87077e-06	UP	2.23321	2.23321	dKO up vs Male Control	0.488905	0.958046	-1.04379	dKO down vs Female Control	126.127	4.73018	0.225021	1
68156	TC1400002180.mm.1	NM_001164155 // Tnfrsf19 // tumor necrosis factor receptor superfamily, member 19 // 14	Tnfrsf19	NM_001164155	1.72241e-12	3.91786e-13	5.38385e-10	8.49973	8.49973	Female Control up vs Male Control	8.28877e-10	1.93084e-06	UP	3.05104	3.05104	dKO up vs Male Control	2.2087e-09	0.358958	-2.78584	dKO down vs Female Control	542.018	23.8447	0.263955	1
15519	TC0100001533.mm.1	NM_001164528 // Ildr2 // immunoglobulin-like domain containing receptor 2 // 1 H2.3|1 7	Ildr2	NM_001164528	5.10464e-12	1.75554e-09	1.63555e-07	1.71156	1.71156	Female Control up vs Male Control	1.1697e-12	1.54404e-08	UP	2.72758	2.72758	dKO up vs Male Control	8.95519e-09	1.59363	1.59363	dKO up vs Female Control	451.253	5.24787	0.0697772	1
77954	TC1900000105.mm.1	NM_001165919 // 1700123I01Rik // RIKEN cDNA 1700123I01 gene // 19 A|19 // 622554 /// EN	1700123I01Rik	NM_001165919	9.59395e-11	2.20086e-11	8.89351e-09	8.59609	8.59609	Female Control up vs Male Control	3.25967e-08	1.55526e-05	UP	3.13389	3.13389	dKO up vs Male Control	1.29098e-07	0.364571	-2.74295	dKO down vs Female Control	274.426	24.1129	0.527199	1
49814	TC0X00000614.mm.1	NM_001166619 // Fmr1nb // fragile X mental retardation 1 neighbor // X A7.1|X // 207854	Fmr1nb	NM_001166619	2.97762e-09	6.93534e-10	8.174e-08	6.82623	6.82623	Female Control up vs Male Control	4.10432e-06	0.000420475	UP	2.39747	2.39747	dKO up vs Male Control	6.27612e-07	0.351215	-2.84726	dKO down vs Female Control	152.188	19.2486	0.758876	1
51876	TC0X00002709.mm.1	NM_001167997 // Tex11 // testis expressed gene 11 // X C3|X // 83558 /// NM_031384 // T	Tex11	NM_001167997	1.57952e-07	3.69176e-08	1.60657e-06	4.26587	4.26587	Female Control up vs Male Control	3.46282e-05	0.00173803	UP	2.12503	2.12503	dKO up vs Male Control	7.18934e-05	0.498147	-2.00744	dKO down vs Female Control	75.6075	10.9556	0.869404	1
51418	TC0X00002245.mm.1	NM_001200013 // 1700013H16Rik // RIKEN cDNA 1700013H16 gene // X A5|X // 75514 /// ENSM	1700013H16Rik	NM_001200013	9.87414e-12	2.25276e-12	1.68324e-09	13.3777	13.3777	Female Control up vs Male Control	1.30242e-08	9.21018e-06	UP	3.42692	3.42692	dKO up vs Male Control	4.15179e-09	0.256166	-3.90372	dKO down vs Female Control	403.639	35.0314	0.520733	1
42580	TC0700004608.mm.1	NM_001242349 // Ano1 // anoctamin 1, calcium activated chloride channel // 7 F5|7 // 10	Ano1	NM_001242349	5.77705e-11	2.11375e-11	8.67558e-09	4.1482	4.1482	Female Control up vs Male Control	5.98703e-10	1.72402e-06	UP	2.91122	2.91122	dKO up vs Male Control	7.86926e-05	0.701803	-1.4249	dKO down vs Female Control	299.164	11.4171	0.22898	1
59452	TC1100003111.mm.1	NM_001252482 // Inca1 // inhibitor of CDK, cyclin A1 interacting protein 1 // 11 B3|11	Inca1	NM_001252482	6.08511e-10	1.39676e-10	2.91122e-08	9.14831	9.14831	Female Control up vs Male Control	2.12689e-07	5.79811e-05	UP	3.19424	3.19424	dKO up vs Male Control	6.17495e-07	0.349162	-2.864	dKO down vs Female Control	200.114	25.5168	0.765071	1
33614	TC0500002915.mm.1	NM_001252516 // Hfm1 // HFM1, ATP-dependent DNA helicase homolog (S. cerevisiae) // 5 E	Hfm1	NM_001252516	2.35023e-09	5.38712e-10	6.77255e-08	7.34853	7.34853	Female Control up vs Male Control	1.15476e-06	0.000176563	UP	2.72855	2.72855	dKO up vs Male Control	1.32529e-06	0.371305	-2.6932	dKO down vs Female Control	158.551	20.6997	0.783334	1
37830	TC0600003428.mm.1	NM_001271768 // Bhlhe41 // basic helix-loop-helix family, member e41 // 6 G2-G3|6 77.7	Bhlhe41	NM_001271768	2.61777e-10	7.61132e-11	1.91985e-08	3.16826	3.16826	Female Control up vs Male Control	6.78462e-09	6.55312e-06	UP	2.18601	2.18601	dKO up vs Male Control	1.96245e-05	0.689972	-1.44933	dKO down vs Female Control	231.226	7.2126	0.187157	1
22685	TC0200004879.mm.1	NM_001276400 // Rad21l // RAD21-like (S. pombe) // 2 G3|2 // 668929 /// ENSMUST00000096	Rad21l	NM_001276400	1.17108e-08	2.70486e-09	2.29369e-07	11.2684	11.2684	Female Control up vs Male Control	7.74925e-06	0.000638	UP	3.20671	3.20671	dKO up vs Male Control	3.60169e-06	0.284576	-3.514	dKO down vs Female Control	119.908	30.5383	1.52808	1
70693	TC1500001878.mm.1	NM_001278226 // Dmc1 // DMC1 dosage suppressor of mck1 homolog, meiosis-specific homolo	Dmc1	NM_001278226	4.0299e-10	9.46938e-11	2.23273e-08	8.29144	8.29144	Female Control up vs Male Control	7.05334e-08	2.61154e-05	UP	3.27649	3.27649	dKO up vs Male Control	1.01188e-06	0.395165	-2.53059	dKO down vs Female Control	214.768	23.3967	0.653638	1
24211	TC0300000905.mm.1	NM_001289532 // Hormad1 // HORMA domain containing 1 // 3|3 F2 // 67981 /// NM_00128953	Hormad1	NM_001289532	3.43915e-09	9.66566e-10	1.04297e-07	5.37809	5.37809	Female Control up vs Male Control	1.00261e-07	3.45781e-05	UP	3.05428	3.05428	dKO up vs Male Control	0.000100107	0.567912	-1.76084	dKO down vs Female Control	148.434	15.2531	0.616561	1
50040	TC0X00000844.mm.1	NM_007430 // Nr0b1 // nuclear receptor subfamily 0, group B, member 1 // X C1|X 39.67 c	Nr0b1	NM_007430	5.91355e-07	0.00102348	0.00624798	1.49148	1.49148	Female Control up vs Male Control	1.50021e-07	4.59832e-05	UP	2.73457	2.73457	dKO up vs Male Control	2.82093e-05	1.83345	1.83345	dKO up vs Female Control	59.4902	5.33969	0.538544	1
42582	TC0700004610.mm.1	NM_007631 // Ccnd1 // cyclin D1 // 7 F5|7 88.92 cM // 12443 /// NR_039539 // Mir3962 //	Ccnd1	NM_007631	4.08074e-08	1.64532e-05	0.000211203	1.45405	1.45405	Female Control up vs Male Control	9.44685e-09	7.79384e-06	UP	2.1223	2.1223	dKO up vs Male Control	1.49084e-05	1.45958	1.45958	dKO up vs Female Control	96.2574	2.94651	0.183664	1
19227	TC0200001392.mm.1	NM_007699 // Chrm4 // cholinergic receptor, muscarinic 4 // 2 E1|2 50.63 cM // 12672 //	Chrm4	NM_007699	1.439e-07	4.161e-08	1.77464e-06	3.02281	3.02281	Female Control up vs Male Control	3.01694e-06	0.000342331	UP	2.10297	2.10297	dKO up vs Male Control	0.00179538	0.695701	-1.4374	dKO down vs Female Control	76.8847	6.61828	0.516484	1
65947	TC1300002711.mm.1	NM_008046 // Fst // follistatin // 13 D2.2|13 // 14313 /// ENSMUST00000022287 // Fst //	Fst	NM_008046	2.53893e-12	5.8568e-13	7.24798e-10	10.2086	10.2086	Female Control up vs Male Control	6.09215e-09	6.34882e-06	UP	2.866	2.866	dKO up vs Male Control	7.05121e-10	0.280743	-3.56197	dKO down vs Female Control	507.7	28.167	0.332878	1
24283	TC0300000979.mm.1	NM_008256 // Hmgcs2 // 3-hydroxy-3-methylglutaryl-Coenzyme A synthase 2 // 3 F2.2|3 42.	Hmgcs2	NM_008256	2.07866e-11	1.29766e-11	6.34429e-09	5.39594	5.39594	Female Control up vs Male Control	6.28307e-11	3.76597e-07	UP	4.36622	4.36622	dKO up vs Male Control	0.009608	0.809168	-1.23584	dKO down vs Female Control	355.843	17.5481	0.295884	1
41557	TC0700003570.mm.1	NM_008486 // Anpep // alanyl (membrane) aminopeptidase // 7 D3|7 // 16790 /// ENSMUST00	Anpep	NM_008486	9.46711e-11	4.63872e-11	1.43554e-08	2.93648	2.93648	Female Control up vs Male Control	4.48467e-10	1.61452e-06	UP	2.42761	2.42761	dKO up vs Male Control	0.00218098	0.826709	-1.20962	dKO down vs Female Control	275.049	6.87964	0.150075	1
34773	TC0600000341.mm.1	NM_009292 // Stra8 // stimulated by retinoic acid gene 8 // 6 B1|6 // 20899 /// ENSMUST	Stra8	NM_009292	5.84608e-07	1.66306e-07	5.35438e-06	7.11203	7.11203	Female Control up vs Male Control	1.22111e-05	0.000848373	UP	3.67248	3.67248	dKO up vs Male Control	0.00354615	0.516376	-1.93657	dKO down vs Female Control	59.6156	20.7363	2.087	1
56042	TC1000002903.mm.1	NM_010195 // Lgr5 // leucine rich repeat containing G protein coupled receptor 5 // 10	Lgr5	NM_010195	1.28211e-12	4.07857e-13	5.38385e-10	6.23825	6.23825	Female Control up vs Male Control	2.3427e-11	1.85547e-07	UP	3.66816	3.66816	dKO up vs Male Control	6.11182e-07	0.58801	-1.70065	dKO down vs Female Control	569.657	18.4639	0.194474	1
55743	TC1000002603.mm.1	NM_010214 // Fhl4 // four and a half LIM domains 4 // 10 C1|10 // 14202 /// ENSMUST0000	Fhl4	NM_010214	1.30163e-08	3.0757e-09	2.53224e-07	4.58421	4.58421	Female Control up vs Male Control	1.92839e-06	0.000247942	UP	2.33673	2.33673	dKO up vs Male Control	1.9703e-05	0.509735	-1.9618	dKO down vs Female Control	117.71	12.1165	0.617612	1
69914	TC1500001084.mm.1	NM_010664 // Krt18 // keratin 18 // 15 F3|15 57.22 cM // 16668 /// ENSMUST00000023803 /	Krt18	NM_010664	5.94775e-11	1.6934e-11	7.62051e-09	2.94755	2.94755	Female Control up vs Male Control	1.78229e-09	3.06871e-06	UP	2.06459	2.06459	dKO up vs Male Control	4.35871e-06	0.700445	-1.42766	dKO down vs Female Control	297.687	6.31624	0.127306	1
22207	TC0200004396.mm.1	NM_011246 // Rasgrp1 // RAS guanyl releasing protein 1 // 2 E5|2 59.19 cM // 19419 ///	Rasgrp1	NM_011246	1.45916e-06	4.9725e-07	1.26228e-05	2.64348	2.64348	Female Control up vs Male Control	1.29594e-05	0.000878774	UP	2.03156	2.03156	dKO up vs Male Control	0.0220887	0.768517	-1.30121	dKO down vs Female Control	50.3379	5.26135	0.627123	1
63615	TC1300000362.mm.1	NM_011454 // Serpinb6b // serine (or cysteine) peptidase inhibitor, clade B, member 6b	Serpinb6b	NM_011454	8.62244e-08	2.79415e-06	5.03189e-05	1.61211	1.61211	Female Control up vs Male Control	2.32951e-08	1.37688e-05	UP	2.10194	2.10194	dKO up vs Male Control	0.00063807	1.30384	1.30384	dKO up vs Female Control	84.2706	2.9496	0.210009	1
25901	TC0300002619.mm.1	NM_011516 // Sycp1 // synaptonemal complex protein 1 // 3|3 A3 // 20957 /// ENSMUST0000	Sycp1	NM_011516	1.52661e-07	5.58025e-08	2.24577e-06	6.53152	6.53152	Female Control up vs Male Control	1.24458e-06	0.000183221	UP	4.09431	4.09431	dKO up vs Male Control	0.0121826	0.626853	-1.59527	dKO down vs Female Control	76.0723	19.8662	1.5669	1
54230	TC1000001081.mm.1	NM_011517 // Sycp3 // synaptonemal complex protein 3 // 10|10 C // 20962 /// ENSMUST000	Sycp3	NM_011517	7.26193e-10	1.88693e-10	3.50818e-08	8.92578	8.92578	Female Control up vs Male Control	3.80022e-08	1.72139e-05	UP	3.96401	3.96401	dKO up vs Male Control	1.04771e-05	0.444108	-2.2517	dKO down vs Female Control	194.129	25.4869	0.787731	1
26174	TC0300002895.mm.1	NM_011674 // Ugt8a // UDP galactosyltransferase 8A // 3|3 E3-F1 // 22239 /// ENSMUST000	Ugt8a	NM_011674	4.49184e-10	1.02976e-10	2.33026e-08	7.38713	7.38713	Female Control up vs Male Control	1.65647e-07	4.75537e-05	UP	2.84567	2.84567	dKO up vs Male Control	4.49402e-07	0.385221	-2.59592	dKO down vs Female Control	210.811	20.8229	0.592652	1
77145	TC1800001043.mm.1	NM_013505 // Dsc2 // desmocollin 2 // 18 A2|18 11.14 cM // 13506 /// ENSMUST00000039247	Dsc2	NM_013505	4.4708e-10	4.65698e-10	6.27045e-08	2.63298	2.63298	Female Control up vs Male Control	6.43286e-10	1.72402e-06	UP	2.56384	2.56384	dKO up vs Male Control	0.629144	0.973744	-1.02696	dKO down vs Female Control	210.98	6.32872	0.17998	1
36436	TC0600002020.mm.1	NM_013723 // Podxl // podocalyxin-like // 6 A3.3|6 12.57 cM // 27205 /// ENSMUST0000002	Podxl	NM_013723	1.25701e-10	5.69309e-11	1.64564e-08	3.80918	3.80918	Female Control up vs Male Control	7.09999e-10	1.75729e-06	UP	2.93585	2.93585	dKO up vs Male Control	0.00122245	0.770731	-1.29747	dKO down vs Female Control	262.078	10.4638	0.239557	1
47052	TC0900001202.mm.1	NM_019864 // Atr // ataxia telangiectasia and Rad3 related // 9 E4|9 // 245000 /// ENSM	Atr	NM_019864	4.94499e-09	1.13604e-09	1.17157e-07	4.11229	4.11229	Female Control up vs Male Control	2.18218e-06	0.00027175	UP	2.04268	2.04268	dKO up vs Male Control	2.70076e-06	0.496726	-2.01318	dKO down vs Female Control	139.364	10.4038	0.447911	1
66776	TC1400000786.mm.1	NM_020002 // Rec8 // REC8 meiotic recombination protein // 14 C3|14 28.19 cM // 56739 /	Rec8	NM_020002	2.07777e-09	4.90833e-10	6.41501e-08	3.45482	3.45482	Female Control up vs Male Control	3.1986e-07	7.45104e-05	UP	2.00954	2.00954	dKO up vs Male Control	4.58713e-06	0.581664	-1.71921	dKO down vs Female Control	161.965	8.04004	0.297844	1
49877	TC0X00000677.mm.1	NM_021365 // Xlr4b // X-linked lymphocyte-regulated 4B // X A7.3|X 37.29 cM // 27083 //	Xlr4b	NM_021365	4.48163e-09	1.05079e-09	1.12162e-07	6.32872	6.32872	Female Control up vs Male Control	7.97676e-07	0.000134995	UP	2.76972	2.76972	dKO up vs Male Control	6.97043e-06	0.437642	-2.28497	dKO down vs Female Control	141.767	17.7787	0.752444	1
55920	TC1000002780.mm.1	NM_024435 // Nts // neurotensin // 10 D1|10 // 67405 /// ENSMUST00000020040 // Nts // n	Nts	NM_024435	7.4962e-06	0.0110055	0.0433056	0.665281	-1.50313	Female Control down vs Male Control	0.000143512	0.00480177	UP	2.10022	2.10022	dKO up vs Male Control	2.08413e-06	3.1569	3.1569	dKO up vs Female Control	36.8888	7.07069	1.15005	1
48111	TC0900002270.mm.1	NM_025687 // Tex12 // testis expressed gene 12 // 9 A5.3|9 // 66654 /// ENSMUST00000034	Tex12	NM_025687	1.14281e-08	2.68235e-09	2.28439e-07	4.72482	4.72482	Female Control up vs Male Control	1.96773e-06	0.000250559	UP	2.34824	2.34824	dKO up vs Male Control	1.48344e-05	0.497001	-2.01207	dKO down vs Female Control	120.422	12.5883	0.627211	1
50611	TC0X00001421.mm.1	NM_026247 // Alg13 // asparagine-linked glycosylation 13 // X F2|X // 67574 /// NR_0371	Alg13	NM_026247	0.000107723	3.18398e-05	0.000361493	2.95885	2.95885	Female Control up vs Male Control	0.00107969	0.0181866	UP	2.05331	2.05331	dKO up vs Male Control	0.0507431	0.693957	-1.44101	dKO down vs Female Control	21.5064	6.34082	1.76901	1
21925	TC0200004111.mm.1	NM_028119 // Ddb2 // damage specific DNA binding protein 2 // 2 E1|2 // 107986 /// ENSM	Ddb2	NM_028119	7.3218e-10	1.68808e-10	3.28876e-08	4.61504	4.61504	Female Control up vs Male Control	8.97909e-07	0.000147544	UP	2.04079	2.04079	dKO up vs Male Control	2.1129e-07	0.442204	-2.2614	dKO down vs Female Control	193.855	12.1882	0.377236	1
19670	TC0200001840.mm.1	NM_028914 // 4933406J08Rik // RIKEN cDNA 4933406J08 gene // 2|2 F1 // 74401 /// ENSMUST	4933406J08Rik	NM_028914	1.71064e-09	3.91884e-10	5.69429e-08	4.00854	4.00854	Female Control up vs Male Control	8.04194e-07	0.000135519	UP	2.02076	2.02076	dKO up vs Male Control	1.06712e-06	0.504114	-1.98368	dKO down vs Female Control	167.497	10.0314	0.35934	1
23731	TC0300000418.mm.1	NM_028937 // Sohlh2 // spermatogenesis and oogenesis specific basic helix-loop-helix 2	Sohlh2	NM_028937	2.5908e-05	1.05159e-05	0.000147048	6.91016	6.91016	Female Control up vs Male Control	0.000106123	0.00385373	UP	4.54339	4.54339	dKO up vs Male Control	0.143077	0.657494	-1.52093	dKO down vs Female Control	28.8802	21.5196	4.4708	1
52155	TC0X00002991.mm.1	NM_028958 // Taf7l // TAF7-like RNA polymerase II, TATA box binding protein (TBP)-assoc	Taf7l	NM_028958	5.98456e-11	1.38162e-11	6.59199e-09	8.09463	8.09463	Female Control up vs Male Control	1.62053e-08	1.0716e-05	UP	3.11352	3.11352	dKO up vs Male Control	1.11492e-07	0.38464	-2.59983	dKO down vs Female Control	297.375	22.8116	0.460259	1
73674	TC1700000353.mm.1	NM_029197 // Meiob // meiosis specific with OB domains // 17 A3.3|17 // 75178 /// ENSMU	Meiob	NM_029197	1.70258e-09	4.11511e-10	5.79937e-08	21.7658	21.7658	Female Control up vs Male Control	1.82915e-07	5.21123e-05	UP	6.03702	6.03702	dKO up vs Male Control	6.43515e-06	0.277362	-3.6054	dKO down vs Female Control	167.633	49.8336	1.78366	1
71270	TC1600000110.mm.1	NM_029253 // Atf7ip2 // activating transcription factor 7 interacting protein 2 // 16|1	Atf7ip2	NM_029253	2.28408e-09	5.27842e-10	6.71246e-08	5.92718	5.92718	Female Control up vs Male Control	6.18163e-07	0.000114392	UP	2.58104	2.58104	dKO up vs Male Control	2.4685e-06	0.435459	-2.29643	dKO down vs Female Control	159.335	16.5018	0.6214	1
78682	TC1900000836.mm.1	NM_029372 // Ccdc172 // coiled-coil domain containing 172 // 19|19 D3 // 75645 /// ENSM	Ccdc172	NM_029372	7.01219e-09	1.70003e-09	1.6106e-07	3.3114	3.3114	Female Control up vs Male Control	6.93983e-07	0.000124079	UP	2.01045	2.01045	dKO up vs Male Control	2.13834e-05	0.60713	-1.64709	dKO down vs Female Control	131.144	7.52906	0.344465	1
62526	TC1200001911.mm.1	NM_029444 // 4930447C04Rik // RIKEN cDNA 4930447C04 gene // 12 C3|12 // 75801 /// ENSMU	4930447C04Rik	NM_029444	2.8873e-06	8.05231e-07	1.84965e-05	2.99616	2.99616	Female Control up vs Male Control	5.93999e-05	0.00259214	UP	2.04133	2.04133	dKO up vs Male Control	0.00705532	0.681316	-1.46775	dKO down vs Female Control	44.2808	6.45436	0.874559	1
58458	TC1100002112.mm.1	NM_029458 // Hormad2 // HORMA domain containing 2 // 11 A1|11 // 75828 /// ENSMUST00000	Hormad2	NM_029458	1.29306e-08	3.49334e-09	2.8004e-07	5.21913	5.21913	Female Control up vs Male Control	4.59704e-07	9.6323e-05	UP	2.90475	2.90475	dKO up vs Male Control	0.000168218	0.556559	-1.79676	dKO down vs Female Control	117.846	14.6066	0.743679	1
28339	TC0400001824.mm.1	NM_031377 // Pramel1 // preferentially expressed antigen in melanoma-like 1 // 4 E1|4 /	Pramel1	NM_031377	4.9645e-10	1.1363e-10	2.48611e-08	4.6083	4.6083	Female Control up vs Male Control	4.32396e-07	9.40842e-05	UP	2.091	2.091	dKO up vs Male Control	2.04998e-07	0.453746	-2.20388	dKO down vs Female Control	207.225	12.1514	0.351832	1
50312	TC0X00001120.mm.1	NM_031382 // Tex16 // testis expressed gene 16 // X E1|X // 83556 /// ENSMUST0000003854	Tex16	NM_031382	1.82587e-09	4.26752e-10	5.95064e-08	7.45132	7.45132	Female Control up vs Male Control	3.08888e-06	0.000348497	UP	2.46315	2.46315	dKO up vs Male Control	3.5285e-07	0.330566	-3.02512	dKO down vs Female Control	165.622	21.062	0.763013	1
35336	TC0600000912.mm.1	NM_033079 // M1ap // meiosis 1 associated protein // 6 C3|6 35.94 cM // 110958 /// ENSM	M1ap	NM_033079	2.38133e-11	7.14076e-12	4.41846e-09	20.9609	20.9609	Female Control up vs Male Control	5.51127e-10	1.72402e-06	UP	8.15969	8.15969	dKO up vs Male Control	3.8209e-06	0.389282	-2.56883	dKO down vs Female Control	347.738	50.4889	0.871156	1
70812	TC1500001997.mm.1	NM_080470 // Smc1b // structural maintenance of chromosomes 1B // 15|15 E3 // 140557 //	Smc1b	NM_080470	2.26095e-09	8.42237e-10	9.5024e-08	14.481	14.481	Female Control up vs Male Control	2.04899e-08	1.24834e-05	UP	7.54765	7.54765	dKO up vs Male Control	0.00128385	0.521212	-1.91861	dKO down vs Female Control	159.616	40.4272	1.51967	1
63272	TC1300000016.mm.1	NM_134072 // Akr1c14 // aldo-keto reductase family 1, member C14 // 13 A1|13 // 105387	Akr1c14	NM_134072	2.08029e-08	4.99754e-09	3.60487e-07	4.31425	4.31425	Female Control up vs Male Control	2.27081e-06	0.00027937	UP	2.30943	2.30943	dKO up vs Male Control	4.11407e-05	0.535303	-1.8681	dKO down vs Female Control	108.41	11.1989	0.619807	1
51366	TC0X00002192.mm.1	NM_134163 // Mbnl3 // muscleblind-like 3 (Drosophila) // X A5|X // 171170 /// ENSMUST00	Mbnl3	NM_134163	8.97987e-12	2.05028e-12	1.56141e-09	4.21521	4.21521	Female Control up vs Male Control	3.62431e-09	4.22136e-06	UP	2.13497	2.13497	dKO up vs Male Control	1.25049e-08	0.506492	-1.97437	dKO down vs Female Control	410.172	10.7809	0.157704	1
69188	TC1500000353.mm.1	NM_138674 // Pkhd1l1 // polycystic kidney and hepatic disease 1-like 1 // 15|15 B3 // 1	Pkhd1l1	NM_138674	5.21288e-05	6.5082e-05	0.000649525	3.09462	3.09462	Female Control up vs Male Control	4.08911e-05	0.00195571	UP	3.27925	3.27925	dKO up vs Male Control	0.764647	1.05966	1.05966	dKO up vs Female Control	25.0436	9.33123	2.2356	1
27950	TC0400001433.mm.1	NM_138683 // Rspo1 // R-spondin homolog (Xenopus laevis) // 4 D2.2|4 // 192199 /// ENSM	Rspo1	NM_138683	3.75417e-10	1.56514e-10	3.15299e-08	2.97184	2.97184	Female Control up vs Male Control	2.56461e-09	3.70891e-06	UP	2.3525	2.3525	dKO up vs Male Control	0.00112894	0.791597	-1.26327	dKO down vs Female Control	217.391	6.84347	0.18888	1
69928	TC1500001099.mm.1	NM_144547 // Amhr2 // anti-Mullerian hormone type 2 receptor // 15 F3|15 57.58 cM // 11	Amhr2	NM_144547	9.15221e-10	4.0689e-10	5.79937e-08	2.38009	2.38009	Female Control up vs Male Control	5.2114e-09	5.57775e-06	UP	2.00351	2.00351	dKO up vs Male Control	0.00349193	0.841782	-1.18796	dKO down vs Female Control	186.559	4.38642	0.141073	1
74807	TC1700001501.mm.1	NM_144809 // Prdm9 // PR domain containing 9 // 17 A2|17 // 213389 /// ENSMUST000001282	Prdm9	NM_144809	5.01352e-10	1.27803e-10	2.72103e-08	14.8839	14.8839	Female Control up vs Male Control	3.11688e-08	1.53404e-05	UP	5.32581	5.32581	dKO up vs Male Control	5.77836e-06	0.357823	-2.79468	dKO down vs Female Control	206.876	38.6621	1.12131	1
54385	TC1000001239.mm.1	NM_146240 // Rassf9 // Ras association (RalGDS/AF-6) domain family (N-terminal) member	Rassf9	NM_146240	1.41322e-07	0.43172	0.637027	1.05321	1.05321	Female Control up vs Male Control	1.1022e-07	3.66791e-05	UP	2.03377	2.03377	dKO up vs Male Control	2.52795e-07	1.93101	1.93101	dKO up vs Female Control	77.1348	3.25961	0.253551	1
24540	TC0300001240.mm.1	NM_172525 // Arhgap29 // Rho GTPase activating protein 29 // 3 G1|3 // 214137 /// ENSMU	Arhgap29	NM_172525	7.95077e-11	1.92318e-11	8.27643e-09	3.31795	3.31795	Female Control up vs Male Control	9.02067e-09	7.76581e-06	UP	2.02491	2.02491	dKO up vs Male Control	4.69898e-07	0.61029	-1.63857	dKO down vs Female Control	283.345	7.5625	0.16014	1
27441	TC0400000918.mm.1	NM_175647 // Dmrta1 // doublesex and mab-3 related transcription factor like family A1	Dmrta1	NM_175647	3.65536e-07	5.87613e-07	1.44445e-05	1.92566	1.92566	Female Control up vs Male Control	3.00548e-07	7.21333e-05	UP	2.00842	2.00842	dKO up vs Male Control	0.551134	1.04298	1.04298	dKO up vs Female Control	64.9572	3.18255	0.293967	1
63522	TC1300000268.mm.1	NM_175658 // Hist1h2aa // histone cluster 1, H2aa // 13 A2-A3|13 // 319163 /// ENSMUST0	Hist1h2aa	NM_175658	4.21106e-10	9.98011e-11	2.30743e-08	9.96076	9.96076	Female Control up vs Male Control	6.28963e-08	2.44192e-05	UP	3.70226	3.70226	dKO up vs Male Control	1.30021e-06	0.371685	-2.69045	dKO down vs Female Control	213.156	27.6706	0.778886	1
64899	TC1300001652.mm.1	NM_175663 // Hist1h2ba // histone cluster 1, H2ba // 13 A2-A3|13 // 319177 /// ENSMUST0	Hist1h2ba	NM_175663	4.50889e-09	1.0748e-09	1.129e-07	7.09464	7.09464	Female Control up vs Male Control	1.06262e-05	0.000783988	UP	2.32301	2.32301	dKO up vs Male Control	5.81806e-07	0.327432	-3.05407	dKO down vs Female Control	141.618	20.1059	0.851834	1
71684	TC1600000526.mm.1	NM_177128 // Iqcb1 // IQ calmodulin-binding motif containing 1 // 16 B3|16 // 320299 //	Iqcb1	NM_177128	2.10787e-09	4.95038e-10	6.44868e-08	3.76886	3.76886	Female Control up vs Male Control	3.64876e-07	8.30429e-05	UP	2.09256	2.09256	dKO up vs Male Control	3.98442e-06	0.555223	-1.80108	dKO down vs Female Control	161.563	9.19874	0.341616	1
23185	TC0200005385.mm.1	NM_177191 // Sycp2 // synaptonemal complex protein 2 // 2 H4|2 // 320558 /// ENSMUST000	Sycp2	NM_177191	1.08846e-08	2.63793e-09	2.27008e-07	4.94883	4.94883	Female Control up vs Male Control	1.06711e-06	0.000167031	UP	2.53595	2.53595	dKO up vs Male Control	2.99257e-05	0.512434	-1.95147	dKO down vs Female Control	121.453	13.4257	0.663254	1
45417	TC0800002803.mm.1	NM_180958 // Ccdc79 // coiled-coil domain containing 79 // 8 D3|8 // 320022 /// ENSMUST	Ccdc79	NM_180958	2.31928e-10	6.01281e-11	1.70081e-08	17.4988	17.4988	Female Control up vs Male Control	1.27168e-08	9.15631e-06	UP	6.0492	6.0492	dKO up vs Male Control	3.87676e-06	0.345691	-2.89275	dKO down vs Female Control	236.062	43.5694	1.10741	1
51594	TC0X00002423.mm.1	NM_183094 // Xlr4c // X-linked lymphocyte-regulated 4C // X A7.3|X // 72891 /// ENSMUST	Xlr4c	NM_183094	7.40294e-09	1.75941e-09	1.63555e-07	7.39317	7.39317	Female Control up vs Male Control	9.93971e-07	0.000158719	UP	3.09997	3.09997	dKO up vs Male Control	1.46879e-05	0.419302	-2.38492	dKO down vs Female Control	129.91	20.9446	0.967343	1
35576	TC0600001154.mm.1	NM_198612 // Gxylt2 // glucoside xylosyltransferase 2 // 6 D3|6 // 232313 /// ENSMUST00	Gxylt2	NM_198612	6.80643e-14	2.64349e-14	1.41431e-10	3.91138	3.91138	Female Control up vs Male Control	6.22818e-13	1.23321e-08	UP	2.84565	2.84565	dKO up vs Male Control	5.38357e-07	0.727531	-1.37451	dKO down vs Female Control	932.998	10.5978	0.0681534	1
76896	TC1800000791.mm.1	NM_201600 // Myo5b // myosin VB // 18 E2|18 50.7 cM // 17919 /// ENSMUST00000074157 //	Myo5b	NM_201600	1.81809e-10	7.08128e-11	1.83285e-08	2.48122	2.48122	Female Control up vs Male Control	1.52306e-09	2.74158e-06	UP	2.00947	2.00947	dKO up vs Male Control	0.000354958	0.809872	-1.23476	dKO down vs Female Control	246.086	4.70849	0.114801	1
78705	TC1900000859.mm.1	NR_026942 // E330013P04Rik // RIKEN cDNA E330013P04 gene // 19 D3|19 // 107376 /// ENSM	E330013P04Rik	NR_026942	3.37005e-08	8.47835e-09	5.27082e-07	4.30142	4.30142	Female Control up vs Male Control	2.04774e-06	0.000259082	UP	2.41994	2.41994	dKO up vs Male Control	0.000131387	0.56259	-1.77749	dKO down vs Female Control	99.5711	11.2407	0.677347	1
46868	TC0900001017.mm.1	XM_001475415 // Gm7972 // predicted gene 7972 // 9 D|9 // 666190	Gm7972	XM_001475415	3.56907e-09	9.35755e-10	1.02651e-07	4.62214	4.62214	Female Control up vs Male Control	1.65632e-07	4.75537e-05	UP	2.6325	2.6325	dKO up vs Male Control	4.29935e-05	0.56954	-1.7558	dKO down vs Female Control	147.482	12.4789	0.507675	1
29257	TC0400002746.mm.1	XM_001476641 // AI481877 // expressed sequence AI481877 // 4 B3|4 // 100155 /// ENSMUST	AI481877	XM_001476641	6.17188e-08	1.43174e-08	7.95207e-07	6.93821	6.93821	Female Control up vs Male Control	2.01646e-05	0.00118478	UP	2.66171	2.66171	dKO up vs Male Control	2.48239e-05	0.38363	-2.60668	dKO down vs Female Control	89.4439	19.5247	1.30974	1
49924	TC0X00000724.mm.1	XM_001487797 // Xlr4d-ps // X-linked lymphocyte-regulated 4D, pseudogene // X A7.3|X //	Xlr4d-ps	XM_001487797	4.30464e-09	1.03778e-09	1.11677e-07	10.8673	10.8673	Female Control up vs Male Control	4.67338e-07	9.74056e-05	UP	3.98803	3.98803	dKO up vs Male Control	1.3006e-05	0.366976	-2.72498	dKO down vs Female Control	142.763	29.8686	1.25531	1
77814	TC1800001717.mm.1	XM_003085228 // Gm17266 // predicted gene, 17266 // 18|18 57.53 cM // 100503964	Gm17266	XM_003085228	2.13633e-07	6.37269e-08	2.50362e-06	7.92788	7.92788	Female Control up vs Male Control	3.73579e-06	0.00039451	UP	4.11986	4.11986	dKO up vs Male Control	0.00303073	0.519667	-1.92431	dKO down vs Female Control	71.6021	23.3096	1.95326	1
54204	TC1000001055.mm.1	XR_105361 // Tex18 // testis expressed gene 18 // 10 C1|10 // 83559	Tex18	XR_105361	2.10673e-08	4.97541e-09	3.60204e-07	5.58458	5.58458	Female Control up vs Male Control	2.7875e-05	0.00148023	UP	2.15071	2.15071	dKO up vs Male Control	3.13253e-06	0.385116	-2.59662	dKO down vs Female Control	108.169	15.4555	0.857296	1
23737	TC0300000424.mm.1	XR_140612 // Gm19817 // predicted gene, 19817 // 3|3 26.55 cM // 100503655	Gm19817	XR_140612	1.88058e-08	4.88463e-09	3.56152e-07	4.59372	4.59372	Female Control up vs Male Control	8.80675e-07	0.000145923	UP	2.59464	2.59464	dKO up vs Male Control	0.000134395	0.564824	-1.77046	dKO down vs Female Control	110.351	12.3497	0.671476	1
40075	TC0700002072.mm.1	XR_140867 // E330027M22Rik // RIKEN cDNA gene, E330027M22Rik // --- // 100038419	E330027M22Rik	XR_140867	2.86992e-11	1.65412e-11	7.56758e-09	2.81487	2.81487	Female Control up vs Male Control	9.96275e-11	4.93169e-07	UP	2.43045	2.43045	dKO up vs Male Control	0.00523583	0.863434	-1.15817	dKO down vs Female Control	336.904	6.52612	0.116225	1
52838	TC0Y00000242.mm.1	BC150670 // Rbmy // RNA binding motif protein, Y chromosome // Y A1|Y // 19657 /// uc01	Rbmy	BC150670	2.13827e-06	7.55913e-07	1.7692e-05	0.142334	-7.02571	Female Control down vs Male Control	1.62941e-05	0.00102099	Down	0.235942	-4.23833	dKO down vs Male Control	0.0324352	1.65766	1.65766	dKO up vs Female Control	46.8617	21.306	2.72794	1
58966	TC1100002624.mm.1	ENSMUST00000083870 // Gm23039 // predicted gene, 23039 // --- // ---	Gm23039	ENSMUST00000083870	0.00023339	0.000206934	0.00167275	0.467818	-2.13758	Female Control down vs Male Control	0.000221297	0.00634124	Down	0.470594	-2.12497	dKO down vs Male Control	0.968104	1.00593	1.00593	dKO up vs Female Control	18.1808	3.97296	1.31115	1
19693	TC0200001863.mm.1	ENSMUST00000120883 // Gm13989 // predicted gene 13989 // --- // --- /// OTTMUST00000036	Gm13989	ENSMUST00000120883	0.000250624	0.000133946	0.00117198	0.362409	-2.75931	Female Control down vs Male Control	0.000454606	0.0103763	Down	0.415216	-2.40839	dKO down vs Male Control	0.474396	1.14571	1.14571	dKO up vs Female Control	17.8954	6.31783	2.11826	1
22008	TC0200004195.mm.1	ENSMUST00000121386 // Gm13805 // predicted gene 13805 // --- // --- /// OTTMUST00000034	Gm13805	ENSMUST00000121386	0.000573777	0.000390468	0.00282996	0.456786	-2.18921	Female Control down vs Male Control	0.00066514	0.013283	Down	0.480245	-2.08227	dKO down vs Male Control	0.761331	1.05136	1.05136	dKO up vs Female Control	14.8142	4.00456	1.62191	1
18979	TC0200001142.mm.1	ENSMUST00000154297 // Gm13661 // predicted gene 13661 // --- // --- /// OTTMUST00000032	Gm13661	ENSMUST00000154297	0.00283402	0.00170942	0.00953311	0.468372	-2.13505	Female Control down vs Male Control	0.00309871	0.0353459	Down	0.498297	-2.00684	dKO down vs Male Control	0.748582	1.06389	1.06389	dKO up vs Female Control	9.94963	3.69214	2.2265	1
52840	TC0Y00000244.mm.1	ENSMUST00000178531 // Gm21693 // predicted gene, 21693 // Y|Y // 100862383 /// uc029xou	Gm21693	ENSMUST00000178531	1.42026e-06	4.90177e-07	1.24993e-05	0.138285	-7.23142	Female Control down vs Male Control	1.20998e-05	0.000843599	Down	0.2344	-4.26621	dKO down vs Male Control	0.0236263	1.69505	1.69505	dKO up vs Female Control	50.5922	21.845	2.59071	1
49703	TC0X00000503.mm.1	ENSMUST00000179149 // Gm6660 // predicted gene 6660 // --- // --- /// OTTMUST0000004219	Gm6660	ENSMUST00000179149	0.00115119	0.00105678	0.00640491	0.429839	-2.32645	Female Control down vs Male Control	0.000890427	0.0159845	Down	0.421684	-2.37144	dKO down vs Male Control	0.924142	0.981029	-1.01934	dKO down vs Female Control	12.5336	5.0609	2.42272	1
52839	TC0Y00000243.mm.1	ENSMUST00000179508 // Gm21708 // predicted gene, 21708 // Y|Y // 100862398 /// ENSMUST0	Gm21708	ENSMUST00000179508	1.66439e-06	5.80055e-07	1.43031e-05	0.14296	-6.99499	Female Control down vs Male Control	1.3556e-05	0.000902853	Down	0.238762	-4.18828	dKO down vs Male Control	0.0268513	1.67013	1.67013	dKO up vs Female Control	49.1157	21.1547	2.58427	1
49699	TC0X00000499.mm.1	ENSMUST00000179633 // Gm7950 // predicted pseudogene 7950 // --- // --- /// OTTMUST0000	Gm7950	ENSMUST00000179633	0.00091983	0.00101545	0.00620952	0.433916	-2.3046	Female Control down vs Male Control	0.000621146	0.0127187	Down	0.410898	-2.43369	dKO down vs Male Control	0.783266	0.946954	-1.05602	dKO down vs Female Control	13.2398	5.17251	2.34408	1
14679	TC0100000678.mm.1	NM_001004173 // Sgpp2 // sphingosine-1-phosphate phosphotase 2 // 1 C4|1 // 433323 ///	Sgpp2	NM_001004173	3.78458e-07	1.83468e-07	5.7254e-06	0.384003	-2.60415	Female Control down vs Male Control	1.43073e-06	0.000204543	Down	0.453714	-2.20403	dKO down vs Male Control	0.0885366	1.18154	1.18154	dKO up vs Female Control	64.5475	5.44082	0.505751	1
14142	TC0100000140.mm.1	NM_001033904 // Khdc1c // KH domain containing 1C // 1 A4|1 // 433278 /// ENSMUST000000	Khdc1c	NM_001033904	3.14543e-06	8.72265e-07	1.97678e-05	0.26474	-3.77728	Female Control down vs Male Control	6.64557e-05	0.00278783	Down	0.423063	-2.36371	dKO down vs Male Control	0.00700863	1.59803	1.59803	dKO up vs Female Control	43.5684	9.45637	1.30228	1
30230	TC0400003728.mm.1	NM_001080712 // Gm7534 // predicted gene 7534 // 4 D3|4 // 665186 /// ENSMUST0000009784	Gm7534	NM_001080712	4.23568e-05	1.09332e-05	0.000151971	0.187764	-5.32583	Female Control down vs Male Control	0.00121471	0.0194751	Down	0.376024	-2.6594	dKO down vs Male Control	0.011323	2.00264	2.00264	dKO up vs Female Control	26.1364	14.696	3.3737	1
53930	TC1000000776.mm.1	NM_001081695 // Dnmt3l // DNA (cytosine-5-)-methyltransferase 3-like // 10 C1|10 39.72	Dnmt3l	NM_001081695	0.000108214	4.36793e-05	0.000470091	0.377912	-2.64612	Female Control down vs Male Control	0.000381309	0.00921306	Down	0.467081	-2.14095	dKO down vs Male Control	0.19982	1.23595	1.23595	dKO up vs Female Control	21.4855	5.45073	1.52216	1
37733	TC0600003330.mm.1	NM_001127318 // Gucy2c // guanylate cyclase 2c // 6 G1|6 66.67 cM // 14917 /// NM_14506	Gucy2c	NM_001127318	0.0025288	0.00151151	0.00863495	0.437727	-2.28453	Female Control down vs Male Control	0.0028452	0.0333549	Down	0.469816	-2.12849	dKO down vs Male Control	0.732529	1.07331	1.07331	dKO up vs Female Control	10.2554	4.36462	2.55354	1
53155	TC0Y00000562.mm.1	NM_001166384 // Rbmy // RNA binding motif protein, Y chromosome // Y A1|Y // 19657 ///	Rbmy	NM_001166384	1.6488e-06	5.813e-07	1.43249e-05	0.142208	-7.03193	Female Control down vs Male Control	1.29365e-05	0.000878728	Down	0.236146	-4.23467	dKO down vs Male Control	0.028658	1.66056	1.66056	dKO up vs Female Control	49.2022	21.3154	2.59933	1
53146	TC0Y00000553.mm.1	NM_001166384 // Rbmy // RNA binding motif protein, Y chromosome // Y A1|Y // 19657 ///	Rbmy	NM_001166384	1.75524e-06	5.7779e-07	1.42561e-05	0.12679	-7.88707	Female Control down vs Male Control	1.74085e-05	0.00107048	Down	0.227245	-4.40053	dKO down vs Male Control	0.0192211	1.7923	1.7923	dKO up vs Female Control	48.6296	23.5928	2.91091	1
49695	TC0X00000495.mm.1	NM_001166601 // Gm16430 // predicted gene 16430 // X A5|X // 100040894 /// NM_001166646	Gm16430	NM_001166601	0.000988899	0.00124932	0.0073535	0.46999	-2.1277	Female Control down vs Male Control	0.000597739	0.0124388	Down	0.435706	-2.29512	dKO down vs Male Control	0.681526	0.927054	-1.07869	dKO down vs Female Control	13.009	4.39181	2.02559	1
49694	TC0X00000494.mm.1	NM_001166601 // Gm16430 // predicted gene 16430 // X A5|X // 100040894 /// NM_001166646	Gm16430	NM_001166601	0.00246003	0.00287884	0.014616	0.505334	-1.97889	Female Control down vs Male Control	0.00143259	0.0215465	Down	0.470842	-2.12385	dKO down vs Male Control	0.706071	0.931745	-1.07326	dKO down vs Female Control	10.3303	3.60151	2.09181	1
66297	TC1400000290.mm.1	NM_001256224 // Wnt5a // wingless-type MMTV integration site family, member 5A // 14 A3	Wnt5a	NM_001256224	1.76008e-10	6.86721e-11	1.82016e-08	0.376405	-2.65671	Female Control down vs Male Control	1.46783e-09	2.74158e-06	Down	0.471993	-2.11868	dKO down vs Male Control	0.000352959	1.25395	1.25395	dKO up vs Female Control	247.452	5.44486	0.132022	1
52610	TC0Y00000011.mm.1	NM_001270510 // Gm10256 // predicted gene 10256 // Y A1|Y // 100042874 /// ENSMUST00000	Gm10256	NM_001270510	2.18315e-06	7.46459e-07	1.75329e-05	0.133944	-7.46582	Female Control down vs Male Control	1.85645e-05	0.0011224	Down	0.230474	-4.33888	dKO down vs Male Control	0.0268584	1.72068	1.72068	dKO up vs Female Control	46.679	22.5131	2.89378	1
52611	TC0Y00000012.mm.1	NM_001270512 // Gm3376 // predicted gene 3376 // Y A1|Y // 100041505 /// ENSMUST0000018	Gm3376	NM_001270512	1.79205e-06	6.50029e-07	1.5639e-05	0.150301	-6.65332	Female Control down vs Male Control	1.27637e-05	0.000871475	Down	0.241951	-4.13307	dKO down vs Male Control	0.0349768	1.60978	1.60978	dKO up vs Female Control	48.441	20.23	2.50573	1
54024	TC1000000872.mm.1	NM_007445 // Amh // anti-Mullerian hormone // 10 C1|10 39.72 cM // 11705 /// ENSMUST000	Amh	NM_007445	2.29945e-13	1.79764e-13	3.65381e-10	0.0674423	-14.8275	Female Control down vs Male Control	5.05195e-13	1.23321e-08	Down	0.0844233	-11.8451	dKO down vs Male Control	0.0126757	1.25179	1.25179	dKO up vs Female Control	760.562	46.5942	0.367577	1
65440	TC1300002195.mm.1	NM_008291 // Hsd17b3 // hydroxysteroid (17-beta) dehydrogenase 3 // 13 B3|13 // 15487 /	Hsd17b3	NM_008291	2.20042e-13	8.319e-14	2.74534e-10	0.0270676	-36.9445	Female Control down vs Male Control	1.09424e-06	0.000169493	Down	0.420169	-2.37999	dKO down vs Male Control	2.17243e-12	15.5229	15.5229	dKO up vs Female Control	766.207	73.8888	0.578607	1
75657	TC1700002368.mm.1	NM_010109 // Efna5 // ephrin A5 // 17 E1.1|17 32.57 cM // 13640 /// NM_207654 // Efna5	Efna5	NM_010109	9.21544e-11	2.10576e-11	8.67558e-09	0.240084	-4.1652	Female Control down vs Male Control	3.81491e-08	1.72139e-05	Down	0.47512	-2.10473	dKO down vs Male Control	9.96081e-08	1.97897	1.97897	dKO up vs Female Control	276.314	10.599	0.230151	1
57991	TC1100001639.mm.1	NM_010475 // Hsd17b1 // hydroxysteroid (17-beta) dehydrogenase 1 // 11 D|11 64.17 cM //	Hsd17b1	NM_010475	1.10866e-09	4.79058e-10	6.32373e-08	0.131929	-7.57983	Female Control down vs Male Control	6.74608e-09	6.55312e-06	Down	0.200026	-4.99934	dKO down vs Male Control	0.0030573	1.51617	1.51617	dKO up vs Female Control	180.503	23.8167	0.79168	1
71851	TC1600000694.mm.1	NM_010816 // Morc1 // microrchidia 1 // 16 B5|16 30.75 cM // 17450 /// ENSMUST000000233	Morc1	NM_010816	4.42994e-06	1.07173e-06	2.32939e-05	0.125682	-7.95657	Female Control down vs Male Control	0.00135725	0.0209138	Down	0.385722	-2.59254	dKO down vs Male Control	0.000378646	3.06903	3.06903	dKO up vs Female Control	40.8186	22.4317	3.29728	1
43750	TC0800001121.mm.1	NM_011332 // Ccl17 // chemokine (C-C motif) ligand 17 // 8 C5|8 46.85 cM // 20295 /// E	Ccl17	NM_011332	9.5667e-09	4.38258e-09	3.29429e-07	0.0739009	-13.5316	Female Control down vs Male Control	4.7705e-08	2.03174e-05	Down	0.121405	-8.23689	dKO down vs Male Control	0.0152188	1.64281	1.64281	dKO up vs Female Control	124.224	39.8197	1.92329	1
76008	TC1700002720.mm.1	NM_013523 // Fshr // follicle stimulating hormone receptor // 17|17 E5 // 14309 /// ENS	Fshr	NM_013523	7.32284e-09	1.73379e-09	1.61933e-07	0.256018	-3.90597	Female Control down vs Male Control	1.05459e-06	0.000165726	Down	0.465207	-2.14958	dKO down vs Male Control	1.32955e-05	1.81708	1.81708	dKO up vs Female Control	130.156	9.70873	0.447557	1
43156	TC0800000521.mm.1	NM_016798 // Pdlim3 // PDZ and LIM domain 3 // 8 B1.1|8 // 53318 /// ENSMUST00000034053	Pdlim3	NM_016798	5.7466e-09	1.71913e-09	1.61709e-07	0.0921875	-10.8475	Female Control down vs Male Control	0.000292659	0.00762859	Down	0.474732	-2.10645	dKO down vs Male Control	1.17902e-07	5.14964	5.14964	dKO up vs Female Control	135.77	30.9577	1.3681	1
45421	TC0800002807.mm.1	NM_019662 // Rrad // Ras-related associated with diabetes // 8 D3|8 // 56437 /// ENSMUS	Rrad	NM_019662	0.0004093	0.000129103	0.00113613	0.339691	-2.94385	Female Control down vs Male Control	0.00253866	0.0308195	Down	0.476601	-2.09819	dKO down vs Male Control	0.10822	1.40304	1.40304	dKO up vs Female Control	16.0197	6.34702	2.37721	1
60953	TC1200000321.mm.1	NM_025312 // Sostdc1 // sclerostin domain containing 1 // 12|12 B2 // 66042 /// ENSMUST	Sostdc1	NM_025312	1.45023e-11	3.68945e-12	2.56326e-09	0.158559	-6.3068	Female Control down vs Male Control	2.5027e-07	6.39415e-05	Down	0.49719	-2.0113	dKO down vs Male Control	9.8356e-10	3.13568	3.13568	dKO up vs Female Control	378.219	17.9899	0.28539	1
45459	TC0800002846.mm.1	NM_027960 // Dpep3 // dipeptidase 3 // 8 D3|8 // 71854 /// ENSMUST00000034371 // Dpep3	Dpep3	NM_027960	0.00168646	0.00278492	0.0142377	0.49409	-2.02392	Female Control down vs Male Control	0.000815525	0.0150896	Down	0.43421	-2.30304	dKO down vs Male Control	0.505362	0.878807	-1.13791	dKO down vs Female Control	11.3909	4.1964	2.2104	1
61876	TC1200001252.mm.1	NM_029056 // Tdrd9 // tudor domain containing 9 // 12|12 F2 // 74691 /// ENSMUST0000007	Tdrd9	NM_029056	0.000105703	2.73146e-05	0.000317582	0.189796	-5.26882	Female Control down vs Male Control	0.00281282	0.0330535	Down	0.386971	-2.58417	dKO down vs Male Control	0.0158166	2.03888	2.03888	dKO up vs Female Control	21.5933	14.4672	4.01991	1
49702	TC0X00000502.mm.1	NM_029181 // Slxl1 // Slx-like 1 // X A5|X // 75140 /// ENSMUST00000088740 // Gm6664 //	Slxl1	NM_029181	0.00147944	0.00159694	0.00903823	0.474292	-2.10841	Female Control down vs Male Control	0.000967729	0.0169197	Down	0.450334	-2.22057	dKO down vs Male Control	0.782936	0.949487	-1.0532	dKO down vs Female Control	11.7747	4.14724	2.1133	1
42153	TC0700004174.mm.1	NM_172476 // Tmc7 // transmembrane channel-like gene family 7 // 7 F2|7 // 209760 /// E	Tmc7	NM_172476	1.00536e-05	2.48652e-06	4.59704e-05	0.258437	-3.86942	Female Control down vs Male Control	0.00054984	0.0117192	Down	0.468914	-2.13259	dKO down vs Male Control	0.00322628	1.81442	1.81442	dKO up vs Female Control	34.8411	9.57219	1.64843	1
49298	TC0X00000088.mm.1	NM_172479 // Slc38a5 // solute carrier family 38, member 5 // X A1.1|X // 209837 /// EN	Slc38a5	NM_172479	0.0005215	0.00135908	0.00789624	0.544192	-1.83759	Female Control down vs Male Control	0.00021866	0.00627931	Down	0.465491	-2.14827	dKO down vs Male Control	0.308222	0.85538	-1.16907	dKO down vs Female Control	15.1483	3.39723	1.34559	1
33128	TC0500002420.mm.1	NM_172710 // Sel1l3 // sel-1 suppressor of lin-12-like 3 (C. elegans) // 5 C1|5 // 2312	Sel1l3	NM_172710	5.27126e-12	1.23551e-12	1.04101e-09	0.156372	-6.395	Female Control down vs Male Control	1.0138e-09	2.00737e-06	Down	0.350964	-2.8493	dKO down vs Male Control	1.94241e-08	2.24441	2.24441	dKO up vs Female Control	448.812	18.0138	0.24082	1
61662	TC1200001036.mm.1	NM_172953 // Serpina5 // serine (or cysteine) peptidase inhibitor, clade A, member 5 //	Serpina5	NM_172953	1.50607e-06	5.85905e-07	1.44294e-05	0.208298	-4.80083	Female Control down vs Male Control	8.85578e-06	0.000699996	Down	0.299082	-3.34356	dKO down vs Male Control	0.0478985	1.43584	1.43584	dKO up vs Female Control	50.0416	14.0454	1.68405	1
44290	TC0800001666.mm.1	NM_173446 // Fam155a // family with sequence similarity 155, member A // 8 A1.1|8 // 27	Fam155a	NM_173446	3.06893e-08	1.37768e-08	7.73863e-07	0.374335	-2.67141	Female Control down vs Male Control	1.54177e-07	4.59832e-05	Down	0.453333	-2.20588	dKO down vs Male Control	0.0225852	1.21104	1.21104	dKO up vs Female Control	101.231	5.64765	0.334739	1
46476	TC0900000621.mm.1	NM_175535 // Arhgap20 // Rho GTPase activating protein 20 // 9 A5.3|9 // 244867 /// ENS	Arhgap20	NM_175535	1.06719e-09	3.1165e-10	5.01171e-08	0.313945	-3.18527	Female Control down vs Male Control	2.60916e-08	1.43507e-05	Down	0.4552	-2.19684	dKO down vs Male Control	6.35177e-05	1.44994	1.44994	dKO up vs Female Control	181.691	7.28351	0.240524	1
47618	TC0900001774.mm.1	NM_177905 // Piwil4 // piwi-like RNA-mediated gene silencing 4 // 9 A2|9 // 330890 ///	Piwil4	NM_177905	1.22677e-05	2.98648e-06	5.29873e-05	0.106155	-9.42015	Female Control down vs Male Control	0.000964899	0.0168962	Down	0.304453	-3.28458	dKO down vs Male Control	0.00233825	2.868	2.868	dKO up vs Female Control	33.5085	26.2071	4.69262	1
65386	TC1300002140.mm.1	NM_178098 // 4930486L24Rik // RIKEN cDNA 4930486L24 gene // 13 B2|13 // 214639 /// ENSM	4930486L24Rik	NM_178098	1.46883e-10	4.92995e-11	1.50178e-08	0.224347	-4.45739	Female Control down vs Male Control	2.02911e-09	3.17447e-06	Down	0.337761	-2.96067	dKO down vs Male Control	6.37114e-05	1.50553	1.50553	dKO up vs Female Control	255.21	12.4162	0.291906	1
78513	TC1900000665.mm.1	NM_178929 // Kazald1 // Kazal-type serine peptidase inhibitor domain 1 // 19 C3|19 // 1	Kazald1	NM_178929	4.34987e-09	3.91084e-09	3.06073e-07	0.3492	-2.86368	Female Control down vs Male Control	7.15587e-09	6.74714e-06	Down	0.36868	-2.71238	dKO down vs Male Control	0.454204	1.05578	1.05578	dKO up vs Female Control	142.504	7.304	0.307528	1
72034	TC1600000877.mm.1	NR_029535 // Mir99a // microRNA 99a // 16|16 // 387229 /// ENSMUST00000083596 // Mir99a	Mir99a	NR_029535	0.00346359	0.00725521	0.0310374	0.574549	-1.74049	Female Control down vs Male Control	0.00139844	0.0212182	Down	0.492152	-2.03189	dKO down vs Male Control	0.385059	0.856588	-1.16742	dKO down vs Female Control	9.42518	2.89206	1.84107	1
18936	TC0200001099.mm.1	NR_029566 // Mir10b // microRNA 10b // 2|2 // 387144 /// ENSMUST00000083566 // Mir10b /	Mir10b	NR_029566	0.00162558	0.0144785	0.0538376	0.606213	-1.64959	Female Control down vs Male Control	0.000460864	0.0104708	Down	0.433821	-2.3051	dKO down vs Male Control	0.0804899	0.715625	-1.39738	dKO down vs Female Control	11.4978	3.67678	1.91869	1
61811	TC1200001186.mm.1	NR_029651 // Mir300 // microRNA 300 // 12|12 // 723833 /// ENSMUST00000083485 // mmu-mi	Mir300	NR_029651	0.000581991	0.0408354	0.122195	0.734274	-1.36189	Female Control down vs Male Control	0.000156761	0.00509332	Down	0.482062	-2.07442	dKO down vs Male Control	0.00882751	0.656516	-1.52319	dKO down vs Female Control	14.765	2.79222	1.13466	1
54273	TC1000001125.mm.1	NR_035452 // Mir1931 // microRNA 1931 // 10|10 47.89 cM // 100316689 /// ENSMUST0000015	Mir1931	NR_035452	2.52597e-09	0.267886	0.474601	0.91981	-1.08718	Female Control down vs Male Control	2.031e-09	3.17447e-06	Down	0.319178	-3.13305	dKO down vs Male Control	4.85111e-09	0.347004	-2.88181	dKO down vs Female Control	156.585	8.43445	0.32319	1
44760	TC0800002141.mm.1	NR_040690 // Gm6329 // predicted gene 6329 // 8 B1.1|8 // 622523 /// uc009lor.1 // Gm63	Gm6329	NR_040690	0.000187664	6.14833e-05	0.0006197	0.278871	-3.58589	Female Control down vs Male Control	0.00113116	0.0186985	Down	0.405331	-2.46712	dKO down vs Male Control	0.104	1.45347	1.45347	dKO up vs Female Control	19.0758	8.97102	2.8217	1
28053	TC0400001536.mm.1	XM_003085429 // Spocd1 // SPOC domain containing 1 // 4 D2.2|4 // 622480 /// ENSMUST000	Spocd1	XM_003085429	0.000130051	3.94686e-05	0.000432843	0.196484	-5.08947	Female Control down vs Male Control	0.00112214	0.0185933	Down	0.333424	-2.99919	dKO down vs Male Control	0.0631443	1.69695	1.69695	dKO up vs Female Control	20.6563	14.3396	4.16522	1
49697	TC0X00000497.mm.1	XM_981842 // Gm14590 // predicted gene 14590 // X A5|X // 666135 /// ENSMUST00000118934	Gm14590	XM_981842	0.000979691	0.000915708	0.00570891	0.429983	-2.32568	Female Control down vs Male Control	0.000758847	0.014413	Down	0.421158	-2.37441	dKO down vs Male Control	0.916312	0.979477	-1.02095	dKO down vs Female Control	13.0387	5.06665	2.33152	1
49700	TC0X00000500.mm.1	XM_982040 // Gm7958 // predicted gene 7958 // X A5|X // 666161 /// ENSMUST00000178255 /	Gm7958	XM_982040	0.00148351	0.00149415	0.00855798	0.482947	-2.07062	Female Control down vs Male Control	0.00102716	0.0175784	Down	0.465172	-2.14974	dKO down vs Male Control	0.836568	0.963194	-1.03821	dKO down vs Female Control	11.7665	3.87457	1.97572	1
55892	TC1000002752.mm.1	XR_140991 // C030005K15Rik // RIKEN cDNA C030005K15 gene // --- // 791295 /// ENSMUST00	C030005K15Rik	XR_140991	0.0021798	0.00191389	0.0104786	0.477438	-2.09451	Female Control down vs Male Control	0.00163051	0.0232685	Down	0.469554	-2.12968	dKO down vs Male Control	0.930514	0.983488	-1.01679	dKO down vs Female Control	10.6628	3.87956	2.18304	1
15681	TC0100001696.mm.1	uc007dvi.1 // A730054J21Rik // RIKEN cDNA A730054J21 gene // 1|1 // 320862	A730054J21Rik	uc007dvi.1	4.85069e-05	0.0331063	0.103689	0.774727	-1.29078	Female Control down vs Male Control	1.40314e-05	0.000918445	Down	0.475194	-2.1044	dKO down vs Male Control	0.000601576	0.61337	-1.63034	dKO down vs Female Control	25.4184	2.97513	0.702277	1
53147	TC0Y00000554.mm.1	uc009uzr.2 // Rbmy // RNA binding motif protein, Y chromosome // Y A1|Y // 19657 /// uc	Rbmy	uc009uzr.2	2.27639e-06	7.93214e-07	1.83408e-05	0.141011	-7.09163	Female Control down vs Male Control	1.8095e-05	0.00110337	Down	0.23644	-4.22941	dKO down vs Male Control	0.0306001	1.67674	1.67674	dKO up vs Female Control	46.3131	21.4521	2.77918	1
53154	TC0Y00000561.mm.1	uc029xov.1 // Gm21704 // predicted gene, 21704 // --- // ---	Gm21704	uc029xov.1	1.21029e-06	3.94259e-07	1.06139e-05	0.120796	-8.27844	Female Control down vs Male Control	1.28576e-05	0.000874965	Down	0.22102	-4.52447	dKO down vs Male Control	0.0150914	1.8297	1.8297	dKO up vs Female Control	52.1215	24.6681	2.83969	1

## Sheet: Figure 3 cluster gene IDs
	p_val	avg_log2FC	pct.1	pct.2	p_val_adj	cluster	gene
Cxcl12	0	1.6691	0.969	0.501	0	Interstitial (XY)	Cxcl12
Inhba	0	1.45106	0.912	0.433	0	Interstitial (XY)	Inhba
Sostdc1	0	1.42428	0.644	0.224	0	Interstitial (XY)	Sostdc1
Pdlim3	0	1.27344	0.705	0.3	0	Interstitial (XY)	Pdlim3
Tshz2	0	1.18118	0.997	0.875	0	Interstitial (XY)	Tshz2
Meg3	0	1.15651	0.997	0.909	0	Interstitial (XY)	Meg3
Mfap4	0	1.12559	0.989	0.616	0	Interstitial (XY)	Mfap4
Spats2l	0	1.077	0.933	0.703	0	Interstitial (XY)	Spats2l
RP24-366J14.1	0	1.06683	0.968	0.666	0	Interstitial (XY)	RP24-366J14.1
Olfml3	0	1.05931	0.968	0.628	0	Interstitial (XY)	Olfml3
Arhgap20	0	1.05799	0.852	0.447	0	Interstitial (XY)	Arhgap20
Itih5	0	1.00796	0.911	0.497	0	Interstitial (XY)	Itih5
Itm2a	0	1.00764	0.969	0.846	0	Interstitial (XY)	Itm2a
Arx	0	1.00254	0.97	0.595	0	Interstitial (XY)	Arx
Robo2	0	1.00014	0.94	0.531	0	Interstitial (XY)	Robo2
Pdgfra	0	0.999912	0.952	0.566	0	Interstitial (XY)	Pdgfra
Dcn	0	0.984379	0.953	0.585	0	Interstitial (XY)	Dcn
Dlk1	0	0.971861	0.967	0.692	0	Interstitial (XY)	Dlk1
Col4a1	0	0.959917	0.986	0.874	0	Interstitial (XY)	Col4a1
Nr2f2	0	0.95389	0.998	0.811	0	Interstitial (XY)	Nr2f2
Adamts5	0	0.949291	0.679	0.29	0	Interstitial (XY)	Adamts5
Ednra	0	0.933342	0.94	0.527	0	Interstitial (XY)	Ednra
Lhx9	0	0.932897	0.937	0.637	0	Interstitial (XY)	Lhx9
Stox2	0	0.928881	0.931	0.569	0	Interstitial (XY)	Stox2
Osr2	0	0.907134	0.842	0.487	0	Interstitial (XY)	Osr2
Tcf21	0	0.906716	0.977	0.613	0	Interstitial (XY)	Tcf21
Twist1	0	0.892665	0.802	0.454	0	Interstitial (XY)	Twist1
Ptch1	0	0.887904	0.886	0.659	0	Interstitial (XY)	Ptch1
Hsd11b2	0	0.887796	0.862	0.455	0	Interstitial (XY)	Hsd11b2
Thbd	0	0.87744	0.828	0.381	0	Interstitial (XY)	Thbd
Col1a2	0	0.868424	0.999	0.767	0	Interstitial (XY)	Col1a2
Islr	0	0.854501	0.979	0.583	0	Interstitial (XY)	Islr
Bgn	0	0.846954	0.994	0.722	0	Interstitial (XY)	Bgn
Vcan	0	0.841916	0.888	0.511	0	Interstitial (XY)	Vcan
Gpx3	0	0.834264	0.811	0.436	0	Interstitial (XY)	Gpx3
Nrn1	0	0.825346	0.781	0.54	0	Interstitial (XY)	Nrn1
Wnt5a	0	0.817408	0.899	0.621	0	Interstitial (XY)	Wnt5a
Igfbp3	0	0.815138	0.768	0.497	0	Interstitial (XY)	Igfbp3
Mest	0	0.794338	0.979	0.866	0	Interstitial (XY)	Mest
Nrg1	0	0.785585	0.753	0.355	0	Interstitial (XY)	Nrg1
Hs6st2	0	0.785536	0.911	0.698	0	Interstitial (XY)	Hs6st2
Col4a2	0	0.766152	0.952	0.81	0	Interstitial (XY)	Col4a2
Ssbp2	0	0.762895	0.95	0.734	0	Interstitial (XY)	Ssbp2
Zeb2	0	0.761472	0.98	0.812	0	Interstitial (XY)	Zeb2
Efna5	0	0.761455	0.762	0.334	0	Interstitial (XY)	Efna5
Lsp1	0	0.75846	0.958	0.645	0	Interstitial (XY)	Lsp1
Col25a1	0	0.757866	0.577	0.237	0	Interstitial (XY)	Col25a1
Hoxd9	0	0.747065	0.901	0.623	0	Interstitial (XY)	Hoxd9
Fbn1	0	0.742213	0.939	0.657	0	Interstitial (XY)	Fbn1
Cald1	0	0.730758	1	0.929	0	Interstitial (XY)	Cald1
Ltbp4	0	0.730338	0.947	0.658	0	Interstitial (XY)	Ltbp4
Itga4	0	0.72308	0.693	0.321	0	Interstitial (XY)	Itga4
Gpc3	0	0.719006	0.994	0.844	0	Interstitial (XY)	Gpc3
Snhg18	0	0.718118	0.951	0.805	0	Interstitial (XY)	Snhg18
Slit2	0	0.712408	0.855	0.599	0	Interstitial (XY)	Slit2
Pfn2	0	0.710349	0.882	0.782	0	Interstitial (XY)	Pfn2
Cd63	0	0.703724	0.999	0.968	0	Interstitial (XY)	Cd63
Htra3	0	0.700694	0.845	0.516	0	Interstitial (XY)	Htra3
Col6a2	0	0.696219	0.991	0.769	0	Interstitial (XY)	Col6a2
Dlc1	0	0.690857	0.947	0.7	0	Interstitial (XY)	Dlc1
Mdk	0	0.687634	1	0.913	0	Interstitial (XY)	Mdk
Adgrl3	0	0.686043	0.883	0.627	0	Interstitial (XY)	Adgrl3
Tpm1	0	0.682311	0.998	0.966	0	Interstitial (XY)	Tpm1
Wfdc1	0	0.676708	0.694	0.44	0	Interstitial (XY)	Wfdc1
Mfap2	0	0.675837	0.998	0.837	0	Interstitial (XY)	Mfap2
Sulf2	0	0.667709	0.93	0.614	0	Interstitial (XY)	Sulf2
Vstm4	0	0.665337	0.891	0.602	0	Interstitial (XY)	Vstm4
Nhs	0	0.652597	0.774	0.462	0	Interstitial (XY)	Nhs
Rhou	0	0.645498	0.903	0.743	0	Interstitial (XY)	Rhou
Enc1	0	0.64098	0.709	0.463	0	Interstitial (XY)	Enc1
RP23-35L3.1	0	0.639812	0.786	0.616	0	Interstitial (XY)	RP23-35L3.1
Ndrg2	0	0.633685	0.719	0.39	0	Interstitial (XY)	Ndrg2
Acta2	0	0.631401	0.853	0.586	0	Interstitial (XY)	Acta2
Tril	0	0.629485	0.935	0.632	0	Interstitial (XY)	Tril
Col13a1	0	0.628365	0.734	0.381	0	Interstitial (XY)	Col13a1
Pdyn	0	0.626925	0.587	0.197	0	Interstitial (XY)	Pdyn
Laptm4a	0	0.620824	0.999	0.99	0	Interstitial (XY)	Laptm4a
Tbx2	0	0.619183	0.935	0.658	0	Interstitial (XY)	Tbx2
Itga9	0	0.61636	0.907	0.678	0	Interstitial (XY)	Itga9
Marcks	0	0.614451	1	0.975	0	Interstitial (XY)	Marcks
Col3a1	0	0.613556	1	0.896	0	Interstitial (XY)	Col3a1
Fbln1	0	0.613518	0.965	0.706	0	Interstitial (XY)	Fbln1
Col6a1	0	0.608276	0.991	0.822	0	Interstitial (XY)	Col6a1
Zdbf2	0	0.604395	0.758	0.608	0	Interstitial (XY)	Zdbf2
Selm	0	0.601528	0.958	0.754	0	Interstitial (XY)	Selm
Smoc2	0	0.600114	0.729	0.395	0	Interstitial (XY)	Smoc2
Elavl2	0	0.600026	0.453	0.246	0	Interstitial (XY)	Elavl2
Plpp3	0	0.594617	0.853	0.719	0	Interstitial (XY)	Plpp3
Dnm3os	0	0.591882	0.839	0.535	0	Interstitial (XY)	Dnm3os
Clca3a1	0	0.590239	0.879	0.679	0	Interstitial (XY)	Clca3a1
Colec11	0	0.586019	0.524	0.219	0	Interstitial (XY)	Colec11
Col5a1	0	0.58279	0.918	0.656	0	Interstitial (XY)	Col5a1
Fn1	0	0.579774	0.888	0.593	0	Interstitial (XY)	Fn1
Atp2b4	0	0.576221	0.866	0.636	0	Interstitial (XY)	Atp2b4
Efnb1	0	0.570959	0.95	0.812	0	Interstitial (XY)	Efnb1
Creb3l1	0	0.567267	0.9	0.651	0	Interstitial (XY)	Creb3l1
Sdc1	0	0.567098	0.766	0.527	0	Interstitial (XY)	Sdc1
Lgals1	0	0.565224	0.999	0.981	0	Interstitial (XY)	Lgals1
Nes	0	0.564904	0.751	0.485	0	Interstitial (XY)	Nes
Fat3	0	0.564831	0.604	0.225	0	Interstitial (XY)	Fat3
Tshz3	0	0.562078	0.69	0.358	0	Interstitial (XY)	Tshz3
Serpinh1	0	0.557346	1	0.972	0	Interstitial (XY)	Serpinh1
Eln	0	0.555459	0.846	0.548	0	Interstitial (XY)	Eln
Stc1	0	0.552612	0.658	0.369	0	Interstitial (XY)	Stc1
Acaa2	0	0.548616	0.991	0.932	0	Interstitial (XY)	Acaa2
Trps1	0	0.548254	0.83	0.656	0	Interstitial (XY)	Trps1
Rcn3	0	0.547832	0.988	0.895	0	Interstitial (XY)	Rcn3
Celf2	0	0.545596	0.782	0.68	0	Interstitial (XY)	Celf2
Rrbp1	0	0.544288	0.998	0.975	0	Interstitial (XY)	Rrbp1
Ldb2	0	0.542342	0.786	0.593	0	Interstitial (XY)	Ldb2
Lrfn5	0	0.538491	0.536	0.241	0	Interstitial (XY)	Lrfn5
RP23-83I13.10	0	0.536201	0.83	0.561	0	Interstitial (XY)	RP23-83I13.10
Pltp	0	0.534453	0.768	0.465	0	Interstitial (XY)	Pltp
Adam23	0	0.53406	0.531	0.229	0	Interstitial (XY)	Adam23
Emilin1	0	0.533613	0.943	0.667	0	Interstitial (XY)	Emilin1
Jun	0	0.533136	0.987	0.974	0	Interstitial (XY)	Jun
Vim	0	0.532124	1	0.986	0	Interstitial (XY)	Vim
Cygb	0	0.528584	0.772	0.535	0	Interstitial (XY)	Cygb
Loxl2	0	0.526139	0.792	0.525	0	Interstitial (XY)	Loxl2
Rarres2	0	0.519751	0.798	0.549	0	Interstitial (XY)	Rarres2
Gucy1a3	0	0.517605	0.909	0.662	0	Interstitial (XY)	Gucy1a3
Hoxd8	0	0.517485	0.777	0.556	0	Interstitial (XY)	Hoxd8
Prss35	0	0.516847	0.758	0.628	0	Interstitial (XY)	Prss35
Actr3b	0	0.516478	0.501	0.281	0	Interstitial (XY)	Actr3b
Oaf	0	0.515016	0.854	0.595	0	Interstitial (XY)	Oaf
Egflam	0	0.51023	0.743	0.424	0	Interstitial (XY)	Egflam
Lamb1	0	0.509467	0.929	0.824	0	Interstitial (XY)	Lamb1
Chsy1	0	0.508902	0.709	0.521	0	Interstitial (XY)	Chsy1
Cdh11	0	0.506828	0.922	0.615	0	Interstitial (XY)	Cdh11
Eid1	0	0.506798	0.991	0.973	0	Interstitial (XY)	Eid1
Plagl1	0	0.506204	0.856	0.629	0	Interstitial (XY)	Plagl1
Rev3l	0	0.504726	0.889	0.81	0	Interstitial (XY)	Rev3l
S100a10	0	0.502366	0.993	0.936	0	Interstitial (XY)	S100a10
Sorcs2	0	0.497806	0.749	0.48	0	Interstitial (XY)	Sorcs2
Fblim1	0	0.4923	0.737	0.452	0	Interstitial (XY)	Fblim1
Cped1	0	0.49198	0.787	0.516	0	Interstitial (XY)	Cped1
Hmcn1	0	0.491524	0.821	0.618	0	Interstitial (XY)	Hmcn1
Grb10	0	0.490707	0.966	0.824	0	Interstitial (XY)	Grb10
RP23-285C18.2	0	0.490147	0.894	0.761	0	Interstitial (XY)	RP23-285C18.2
2022-09-11	0	0.489154	0.974	0.845	0	Interstitial (XY)	2022-09-11
Pkdcc	0	0.484577	0.918	0.723	0	Interstitial (XY)	Pkdcc
Itgb8	0	0.483065	0.63	0.369	0	Interstitial (XY)	Itgb8
Igfbp7	0	0.482926	0.955	0.666	0	Interstitial (XY)	Igfbp7
Igfbp4	0	0.477721	0.992	0.886	0	Interstitial (XY)	Igfbp4
Heyl	0	0.474348	0.588	0.294	0	Interstitial (XY)	Heyl
Pja1	0	0.473976	0.941	0.845	0	Interstitial (XY)	Pja1
Fstl1	0	0.471833	0.987	0.856	0	Interstitial (XY)	Fstl1
Rassf5	0	0.47014	0.508	0.192	0	Interstitial (XY)	Rassf5
Amer1	0	0.466707	0.808	0.667	0	Interstitial (XY)	Amer1
Vstm2b	0	0.462861	0.587	0.325	0	Interstitial (XY)	Vstm2b
Bzw2	0	0.459129	0.92	0.84	0	Interstitial (XY)	Bzw2
Sema3c	0	0.457188	0.512	0.319	0	Interstitial (XY)	Sema3c
Thra	0	0.456727	0.965	0.895	0	Interstitial (XY)	Thra
Lrp1	0	0.454517	0.932	0.819	0	Interstitial (XY)	Lrp1
Hic1	0	0.453517	0.758	0.466	0	Interstitial (XY)	Hic1
Pmp22	0	0.451813	0.917	0.732	0	Interstitial (XY)	Pmp22
Prlr	0	0.450992	0.55	0.343	0	Interstitial (XY)	Prlr
Srpx2	0	0.448277	0.619	0.33	0	Interstitial (XY)	Srpx2
Figf	0	0.444733	0.577	0.314	0	Interstitial (XY)	Figf
Sepw1	0	0.443569	0.995	0.974	0	Interstitial (XY)	Sepw1
Gem	0	0.443066	0.732	0.561	0	Interstitial (XY)	Gem
Sapcd1	0	0.440855	0.536	0.248	0	Interstitial (XY)	Sapcd1
Lama2	0	0.439871	0.596	0.329	0	Interstitial (XY)	Lama2
C1qtnf3	0	0.437989	0.381	0.168	0	Interstitial (XY)	C1qtnf3
Mylk	0	0.436013	0.839	0.62	0	Interstitial (XY)	Mylk
Col15a1	0	0.435926	0.599	0.304	0	Interstitial (XY)	Col15a1
Pmepa1	0	0.434202	0.907	0.674	0	Interstitial (XY)	Pmepa1
Ar	0	0.432623	0.532	0.307	0	Interstitial (XY)	Ar
Runx1t1	0	0.432443	0.611	0.417	0	Interstitial (XY)	Runx1t1
Myadm	0	0.432083	0.907	0.847	0	Interstitial (XY)	Myadm
Bdnf	0	0.430958	0.382	0.141	0	Interstitial (XY)	Bdnf
Zfp36l1	0	0.428574	0.997	0.967	0	Interstitial (XY)	Zfp36l1
Trac	0	0.427783	0.577	0.275	0	Interstitial (XY)	Trac
Eif3h	0	0.425136	0.994	0.987	0	Interstitial (XY)	Eif3h
Fosb	0	0.424797	0.961	0.927	0	Interstitial (XY)	Fosb
Eef1a1	0	0.423679	1	1	0	Interstitial (XY)	Eef1a1
Jak1	0	0.423594	0.939	0.899	0	Interstitial (XY)	Jak1
Sncaip	0	0.422508	0.644	0.353	0	Interstitial (XY)	Sncaip
Egr1	0	0.422179	0.984	0.96	0	Interstitial (XY)	Egr1
Gna14	0	0.421762	0.606	0.337	0	Interstitial (XY)	Gna14
Col1a1	0	0.415456	0.988	0.679	0	Interstitial (XY)	Col1a1
Ncald	0	0.415047	0.616	0.35	0	Interstitial (XY)	Ncald
Arhgap6	0	0.412017	0.546	0.301	0	Interstitial (XY)	Arhgap6
Pdgfrb	0	0.411794	0.671	0.395	0	Interstitial (XY)	Pdgfrb
Ier2	0	0.411459	0.985	0.963	0	Interstitial (XY)	Ier2
RP23-453B4.1	0	0.40917	0.495	0.224	0	Interstitial (XY)	RP23-453B4.1
Gpm6b	0	0.409103	0.783	0.655	0	Interstitial (XY)	Gpm6b
Ddah2	0	0.406489	0.977	0.886	0	Interstitial (XY)	Ddah2
Ntrk1	0	0.403607	0.408	0.162	0	Interstitial (XY)	Ntrk1
Pdlim2	0	0.400985	0.738	0.544	0	Interstitial (XY)	Pdlim2
Arhgef25	0	0.400095	0.806	0.63	0	Interstitial (XY)	Arhgef25
P3h3	0	0.399487	0.831	0.686	0	Interstitial (XY)	P3h3
Slc16a2	0	0.396983	0.68	0.494	0	Interstitial (XY)	Slc16a2
Ptprk	0	0.394711	0.727	0.596	0	Interstitial (XY)	Ptprk
Tusc1	0	0.390547	0.709	0.631	0	Interstitial (XY)	Tusc1
Nid1	0	0.390415	0.895	0.75	0	Interstitial (XY)	Nid1
St8sia2	0	0.389967	0.571	0.342	0	Interstitial (XY)	St8sia2
Ccnd3	0	0.389332	0.971	0.938	0	Interstitial (XY)	Ccnd3
Armcx3	0	0.38851	0.917	0.829	0	Interstitial (XY)	Armcx3
Ebf1	0	0.388173	0.61	0.307	0	Interstitial (XY)	Ebf1
Aff3	0	0.387737	0.669	0.509	0	Interstitial (XY)	Aff3
Glipr2	0	0.387514	0.635	0.402	0	Interstitial (XY)	Glipr2
Kdelr3	0	0.386315	0.736	0.497	0	Interstitial (XY)	Kdelr3
Jund	0	0.386148	0.999	0.996	0	Interstitial (XY)	Jund
Mical2	0	0.385439	0.551	0.367	0	Interstitial (XY)	Mical2
Maf	0	0.383504	0.874	0.687	0	Interstitial (XY)	Maf
Adcy7	0	0.38339	0.492	0.205	0	Interstitial (XY)	Adcy7
Nkain4	0	0.378957	0.681	0.488	0	Interstitial (XY)	Nkain4
Traf3ip2	0	0.377954	0.573	0.384	0	Interstitial (XY)	Traf3ip2
Col23a1	0	0.377022	0.495	0.287	0	Interstitial (XY)	Col23a1
Gpx7	0	0.376771	0.864	0.742	0	Interstitial (XY)	Gpx7
Rcn1	0	0.376583	0.955	0.888	0	Interstitial (XY)	Rcn1
Fzd2	0	0.374276	0.808	0.66	0	Interstitial (XY)	Fzd2
Anxa11	0	0.371696	0.619	0.473	0	Interstitial (XY)	Anxa11
Rassf4	0	0.371353	0.44	0.222	0	Interstitial (XY)	Rassf4
Ngfr	0	0.368966	0.614	0.368	0	Interstitial (XY)	Ngfr
Cnn2	0	0.366461	0.775	0.564	0	Interstitial (XY)	Cnn2
Nfix	0	0.364226	0.826	0.606	0	Interstitial (XY)	Nfix
Rab34	0	0.364106	0.88	0.807	0	Interstitial (XY)	Rab34
Igf1	0	0.363626	0.763	0.585	0	Interstitial (XY)	Igf1
Atp1a2	0	0.36209	0.499	0.28	0	Interstitial (XY)	Atp1a2
Tln2	0	0.360706	0.717	0.549	0	Interstitial (XY)	Tln2
Gnai1	0	0.3607	0.568	0.459	0	Interstitial (XY)	Gnai1
Pgf	0	0.360023	0.411	0.19	0	Interstitial (XY)	Pgf
Dtx4	0	0.359181	0.541	0.321	0	Interstitial (XY)	Dtx4
Arhgap24	0	0.35786	0.541	0.33	0	Interstitial (XY)	Arhgap24
Zcchc24	0	0.35656	0.739	0.627	0	Interstitial (XY)	Zcchc24
Casq2	0	0.356236	0.441	0.198	0	Interstitial (XY)	Casq2
Mxra8	0	0.355968	0.73	0.533	0	Interstitial (XY)	Mxra8
Spry1	0	0.354173	0.585	0.388	0	Interstitial (XY)	Spry1
Rtn4rl1	0	0.354047	0.535	0.323	0	Interstitial (XY)	Rtn4rl1
Eva1b	0	0.353376	0.983	0.931	0	Interstitial (XY)	Eva1b
Hhip	0	0.351519	0.435	0.238	0	Interstitial (XY)	Hhip
Peg3	0	0.350327	0.995	0.95	0	Interstitial (XY)	Peg3
Msc	0	0.349549	0.312	0.092	0	Interstitial (XY)	Msc
Hs3st3a1	0	0.346342	0.511	0.295	0	Interstitial (XY)	Hs3st3a1
Ogn	0	0.345832	0.399	0.181	0	Interstitial (XY)	Ogn
Gpc6	0	0.345576	0.579	0.366	0	Interstitial (XY)	Gpc6
B3gnt9	0	0.343075	0.626	0.434	0	Interstitial (XY)	B3gnt9
Gli1	0	0.342276	0.523	0.26	0	Interstitial (XY)	Gli1
Ccdc8	0	0.340658	0.77	0.676	0	Interstitial (XY)	Ccdc8
Cbln1	0	0.340391	0.588	0.349	0	Interstitial (XY)	Cbln1
Rasgrp2	0	0.339872	0.598	0.383	0	Interstitial (XY)	Rasgrp2
Arap1	0	0.339846	0.717	0.545	0	Interstitial (XY)	Arap1
Tspan9	0	0.338964	0.721	0.566	0	Interstitial (XY)	Tspan9
Rpl10	0	0.337935	1	1	0	Interstitial (XY)	Rpl10
Hoxd10	0	0.337674	0.507	0.337	0	Interstitial (XY)	Hoxd10
Mettl1	0	0.337468	0.745	0.651	0	Interstitial (XY)	Mettl1
Fscn1	0	0.337173	0.86	0.71	0	Interstitial (XY)	Fscn1
Ckb	0	0.335828	0.745	0.574	0	Interstitial (XY)	Ckb
Rbfox2	0	0.331198	0.898	0.811	0	Interstitial (XY)	Rbfox2
Fhl2	0	0.329154	0.567	0.399	0	Interstitial (XY)	Fhl2
Adamts2	0	0.327668	0.711	0.516	0	Interstitial (XY)	Adamts2
Rpl5	0	0.327646	1	1	0	Interstitial (XY)	Rpl5
Ptn	0	0.325249	0.918	0.705	0	Interstitial (XY)	Ptn
Pth1r	0	0.318901	0.619	0.396	0	Interstitial (XY)	Pth1r
Cd24a	0	0.318639	0.849	0.648	0	Interstitial (XY)	Cd24a
Rps9	0	0.31759	1	1	0	Interstitial (XY)	Rps9
Timp2	0	0.31669	0.88	0.751	0	Interstitial (XY)	Timp2
Dap	0	0.315253	0.822	0.772	0	Interstitial (XY)	Dap
Mme	0	0.313932	0.673	0.534	0	Interstitial (XY)	Mme
Pcsk5	0	0.313789	0.691	0.534	0	Interstitial (XY)	Pcsk5
Sema5a	0	0.313757	0.548	0.369	0	Interstitial (XY)	Sema5a
Fam114a1	0	0.312086	0.733	0.627	0	Interstitial (XY)	Fam114a1
X.165403154-166679264.1	0	0.310233	0.388	0.193	0	Interstitial (XY)	X.165403154-166679264.1
Ccdc141	0	0.308647	0.581	0.403	0	Interstitial (XY)	Ccdc141
Tbc1d24	0	0.307481	0.592	0.476	0	Interstitial (XY)	Tbc1d24
Eif3f	0	0.306747	0.995	0.992	0	Interstitial (XY)	Eif3f
Plcxd3	0	0.305646	0.298	0.121	0	Interstitial (XY)	Plcxd3
Armcx2	0	0.304163	0.88	0.785	0	Interstitial (XY)	Armcx2
Ddx50	0	0.303715	0.962	0.948	0	Interstitial (XY)	Ddx50
Loxl1	0	0.302463	0.702	0.489	0	Interstitial (XY)	Loxl1
Blvrb	0	0.301526	0.887	0.805	0	Interstitial (XY)	Blvrb
Rprml	0	0.299539	0.39	0.153	0	Interstitial (XY)	Rprml
Rims4	0	0.299414	0.41	0.229	0	Interstitial (XY)	Rims4
Slc29a1	0	0.299061	0.757	0.632	0	Interstitial (XY)	Slc29a1
Ptgis	0	0.297911	0.669	0.487	0	Interstitial (XY)	Ptgis
Cd248	0	0.297244	0.564	0.355	0	Interstitial (XY)	Cd248
Mageh1	0	0.295363	0.715	0.643	0	Interstitial (XY)	Mageh1
Arf4	0	0.294906	0.99	0.98	0	Interstitial (XY)	Arf4
Ghr	0	0.294214	0.633	0.491	0	Interstitial (XY)	Ghr
Gnb2l1	0	0.293877	1	1	0	Interstitial (XY)	Gnb2l1
Ttc3	0	0.292989	0.992	0.977	0	Interstitial (XY)	Ttc3
Adcy2	0	0.292806	0.388	0.2	0	Interstitial (XY)	Adcy2
Foxn3	0	0.292246	0.918	0.887	0	Interstitial (XY)	Foxn3
Igdcc4	0	0.292129	0.719	0.631	0	Interstitial (XY)	Igdcc4
Gnas	0	0.29028	1	0.998	0	Interstitial (XY)	Gnas
Pde5a	0	0.288399	0.553	0.406	0	Interstitial (XY)	Pde5a
RP23-180A8.3	0	0.288106	0.305	0.117	0	Interstitial (XY)	RP23-180A8.3
Nrk	0	0.288086	0.663	0.463	0	Interstitial (XY)	Nrk
Cnrip1	0	0.287639	0.627	0.491	0	Interstitial (XY)	Cnrip1
Tacr3	0	0.287041	0.328	0.116	0	Interstitial (XY)	Tacr3
Anxa5	0	0.285757	0.971	0.912	0	Interstitial (XY)	Anxa5
Arhgef40	0	0.285269	0.64	0.512	0	Interstitial (XY)	Arhgef40
Tpm2	0	0.283829	0.841	0.639	0	Interstitial (XY)	Tpm2
Rpl17	0	0.282556	1	1	0	Interstitial (XY)	Rpl17
Rnd3	0	0.282219	0.796	0.648	0	Interstitial (XY)	Rnd3
S1pr3	0	0.281821	0.469	0.289	0	Interstitial (XY)	S1pr3
Lhfp	0	0.281216	0.611	0.392	0	Interstitial (XY)	Lhfp
Anxa6	0	0.279981	0.873	0.827	0	Interstitial (XY)	Anxa6
Ndn	0	0.279471	0.941	0.9	0	Interstitial (XY)	Ndn
Nedd4	0	0.278114	1	0.989	0	Interstitial (XY)	Nedd4
Lman1	0	0.277634	0.952	0.93	0	Interstitial (XY)	Lman1
Bicc1	0	0.275274	0.678	0.492	0	Interstitial (XY)	Bicc1
Tmem45a	0	0.275126	0.546	0.373	0	Interstitial (XY)	Tmem45a
Rplp0	0	0.273002	1	1	0	Interstitial (XY)	Rplp0
Efemp2	0	0.272796	0.854	0.801	0	Interstitial (XY)	Efemp2
Atxn7l3b	0	0.272696	0.994	0.985	0	Interstitial (XY)	Atxn7l3b
Tmem263	0	0.27226	0.797	0.735	0	Interstitial (XY)	Tmem263
Ckap4	0	0.272123	0.955	0.913	0	Interstitial (XY)	Ckap4
Eif3e	0	0.270479	0.989	0.983	0	Interstitial (XY)	Eif3e
Rps12	0	0.27047	1	1	0	Interstitial (XY)	Rps12
Zfp68	0	0.270257	0.729	0.669	0	Interstitial (XY)	Zfp68
Pi15	0	0.268694	0.451	0.26	0	Interstitial (XY)	Pi15
Vgll3	0	0.267193	0.403	0.19	0	Interstitial (XY)	Vgll3
Rpl29	0	0.264218	1	0.999	0	Interstitial (XY)	Rpl29
Clip3	0	0.263757	0.569	0.409	0	Interstitial (XY)	Clip3
Prokr2	0	0.259831	0.353	0.189	0	Interstitial (XY)	Prokr2
Kcnd3	0	0.25974	0.352	0.153	0	Interstitial (XY)	Kcnd3
Pknox2	0	0.257813	0.44	0.278	0	Interstitial (XY)	Pknox2
Mmp2	0	0.256348	0.842	0.561	0	Interstitial (XY)	Mmp2
Matn2	0	0.256133	0.72	0.551	0	Interstitial (XY)	Matn2
RP24-230J5.2	0	0.255766	0.31	0.137	0	Interstitial (XY)	RP24-230J5.2
Eef2	0	0.255242	0.999	0.999	0	Interstitial (XY)	Eef2
Adamts7	0	0.254381	0.457	0.315	0	Interstitial (XY)	Adamts7
Calr	0	0.252096	0.995	0.987	0	Interstitial (XY)	Calr
Rps6	0	0.251865	1	0.999	0	Interstitial (XY)	Rps6
Rpl7a	0	0.251616	1	0.999	0	Interstitial (XY)	Rpl7a
Rps19	0	0.250341	1	1	0	Interstitial (XY)	Rps19
Glul	1.49e-304	0.264573	0.699	0.608	3.43e-300	Interstitial (XY)	Glul
Tead2	4.61e-304	0.254658	0.863	0.792	1.07e-299	Interstitial (XY)	Tead2
Mmp14	4.99e-302	0.254984	0.883	0.796	1.15e-297	Interstitial (XY)	Mmp14
Tgfb1i1	3.03e-300	0.263652	0.827	0.724	7e-296	Interstitial (XY)	Tgfb1i1
Zfp260	3.3e-298	0.26509	0.799	0.757	7.62e-294	Interstitial (XY)	Zfp260
Igsf10	1.61e-295	0.260782	0.534	0.399	3.71e-291	Interstitial (XY)	Igsf10
Svil	5.2e-291	0.292308	0.884	0.834	1.2e-286	Interstitial (XY)	Svil
Zdhhc2	1.73e-290	0.282674	0.69	0.59	3.99e-286	Interstitial (XY)	Zdhhc2
Nid2	1.12e-289	0.268363	0.616	0.479	2.59e-285	Interstitial (XY)	Nid2
Tbc1d16	2.92e-289	0.252827	0.543	0.424	6.74e-285	Interstitial (XY)	Tbc1d16
Cdc42ep2	1.54e-288	0.262412	0.508	0.374	3.57e-284	Interstitial (XY)	Cdc42ep2
Trib2	9.84e-288	0.333378	0.736	0.623	2.27e-283	Interstitial (XY)	Trib2
Copa	5.86e-283	0.251455	0.908	0.899	1.36e-278	Interstitial (XY)	Copa
Rhoc	2.6e-282	0.25079	0.943	0.901	6e-278	Interstitial (XY)	Rhoc
Cntfr	3.23e-282	0.264458	0.462	0.306	7.47e-278	Interstitial (XY)	Cntfr
Ddx3y	3.32e-282	0.261554	0.655	0.497	7.67e-278	Interstitial (XY)	Ddx3y
Akap12	5.79e-280	0.34411	0.721	0.57	1.34e-275	Interstitial (XY)	Akap12
Dpysl3	7.1e-280	0.277604	0.569	0.419	1.64e-275	Interstitial (XY)	Dpysl3
RP23-159L13.1	2.17e-279	0.28709	0.452	0.317	5.01e-275	Interstitial (XY)	RP23-159L13.1
Arcn1	6.09e-278	0.266101	0.871	0.86	1.41e-273	Interstitial (XY)	Arcn1
Podxl2	8.24e-275	0.25526	0.689	0.615	1.9e-270	Interstitial (XY)	Podxl2
Fyn	1.12e-273	0.264153	0.831	0.776	2.59e-269	Interstitial (XY)	Fyn
Dock4	1.88e-266	0.258446	0.663	0.535	4.34e-262	Interstitial (XY)	Dock4
Imp3	7.73e-264	0.264558	0.887	0.877	1.79e-259	Interstitial (XY)	Imp3
Wisp1	3.36e-263	0.252118	0.572	0.407	7.76e-259	Interstitial (XY)	Wisp1
Fbxl7	9.5e-261	0.28306	0.726	0.648	2.19e-256	Interstitial (XY)	Fbxl7
Ralgps2	1.2e-258	0.303452	0.872	0.806	2.78e-254	Interstitial (XY)	Ralgps2
Mpst	1.91e-258	0.261164	0.773	0.75	4.4e-254	Interstitial (XY)	Mpst
Nuak1	1.91e-247	0.263103	0.472	0.347	4.41e-243	Interstitial (XY)	Nuak1
Malat1	9.9e-246	0.286168	1	1	2.29e-241	Interstitial (XY)	Malat1
Cacna2d1	4.47e-245	0.259131	0.477	0.362	1.03e-240	Interstitial (XY)	Cacna2d1
Pdpn	9.56e-244	0.262138	0.707	0.597	2.21e-239	Interstitial (XY)	Pdpn
Arrdc3	6.32e-239	0.303751	0.776	0.746	1.46e-234	Interstitial (XY)	Arrdc3
2022-09-09	1e-238	0.265676	0.792	0.768	2.32e-234	Interstitial (XY)	2022-09-09
Parm1	6.57e-232	0.286597	0.389	0.257	1.52e-227	Interstitial (XY)	Parm1
B3gnt5	5.85e-227	0.26067	0.524	0.41	1.35e-222	Interstitial (XY)	B3gnt5
Asb4	1.08e-223	0.276679	0.395	0.255	2.49e-219	Interstitial (XY)	Asb4
Phldb2	1.29e-219	0.276921	0.69	0.626	2.98e-215	Interstitial (XY)	Phldb2
Map1a	8.96e-214	0.256862	0.521	0.429	2.07e-209	Interstitial (XY)	Map1a
Adamts1	2.17e-209	0.323028	0.695	0.601	5.01e-205	Interstitial (XY)	Adamts1
Agap1	2.85e-209	0.258401	0.655	0.61	6.59e-205	Interstitial (XY)	Agap1
Fosl2	2.39e-208	0.299771	0.618	0.544	5.52e-204	Interstitial (XY)	Fosl2
Fos	2.11e-204	0.291999	0.99	0.978	4.87e-200	Interstitial (XY)	Fos
Lhfpl2	7.67e-204	0.256796	0.564	0.468	1.77e-199	Interstitial (XY)	Lhfpl2
Abracl	4.96e-194	0.26132	0.908	0.885	1.15e-189	Interstitial (XY)	Abracl
Socs3	3.34e-190	0.335677	0.839	0.748	7.73e-186	Interstitial (XY)	Socs3
Hes1	5.01e-172	0.333774	0.753	0.677	1.16e-167	Interstitial (XY)	Hes1
Ddit4l	3.64e-163	0.261017	0.715	0.618	8.41e-159	Interstitial (XY)	Ddit4l
Junb	2.72e-136	0.357586	0.928	0.907	6.29e-132	Interstitial (XY)	Junb
Ctgf	5.6e-133	0.465209	0.492	0.404	1.29e-128	Interstitial (XY)	Ctgf
Btg2	3.42e-114	0.331879	0.937	0.928	7.91e-110	Interstitial (XY)	Btg2
Rasd1	4.14e-57	0.306596	0.44	0.399	9.57e-53	Interstitial (XY)	Rasd1
Top2a	0	2.14124	0.957	0.417	0	Proliferating Interstitial (XY)	Top2a
Pclaf	0	2.04854	0.975	0.353	0	Proliferating Interstitial (XY)	Pclaf
Hist1h1b	0	1.90261	0.859	0.528	0	Proliferating Interstitial (XY)	Hist1h1b
Mki67	0	1.84515	0.945	0.322	0	Proliferating Interstitial (XY)	Mki67
Hmgb2	0	1.83069	1	0.965	0	Proliferating Interstitial (XY)	Hmgb2
Ube2c	0	1.81929	0.88	0.367	0	Proliferating Interstitial (XY)	Ube2c
H2afx	0	1.79667	0.989	0.804	0	Proliferating Interstitial (XY)	H2afx
Birc5	0	1.72215	0.947	0.358	0	Proliferating Interstitial (XY)	Birc5
Cenpf	0	1.71045	0.897	0.362	0	Proliferating Interstitial (XY)	Cenpf
Cenpe	0	1.67127	0.922	0.336	0	Proliferating Interstitial (XY)	Cenpe
Hist1h2ap	0	1.63625	0.76	0.336	0	Proliferating Interstitial (XY)	Hist1h2ap
Cenpa	0	1.57431	0.814	0.385	0	Proliferating Interstitial (XY)	Cenpa
Prc1	0	1.56954	0.869	0.27	0	Proliferating Interstitial (XY)	Prc1
Cks2	0	1.56139	0.965	0.641	0	Proliferating Interstitial (XY)	Cks2
Hist1h2ae	0	1.5141	0.781	0.429	0	Proliferating Interstitial (XY)	Hist1h2ae
H2afz	0	1.4081	0.999	0.992	0	Proliferating Interstitial (XY)	H2afz
Stmn1	0	1.40226	0.999	0.955	0	Proliferating Interstitial (XY)	Stmn1
Smc2	0	1.36321	0.981	0.596	0	Proliferating Interstitial (XY)	Smc2
Tpx2	0	1.35103	0.877	0.268	0	Proliferating Interstitial (XY)	Tpx2
Nusap1	0	1.34855	0.782	0.193	0	Proliferating Interstitial (XY)	Nusap1
Smc4	0	1.34415	0.974	0.596	0	Proliferating Interstitial (XY)	Smc4
Cdca3	0	1.25505	0.855	0.264	0	Proliferating Interstitial (XY)	Cdca3
Tubb4b	0	1.2469	0.973	0.809	0	Proliferating Interstitial (XY)	Tubb4b
Cdk1	0	1.24507	0.935	0.488	0	Proliferating Interstitial (XY)	Cdk1
Cdca8	0	1.23094	0.922	0.308	0	Proliferating Interstitial (XY)	Cdca8
Cdc20	0	1.22843	0.719	0.24	0	Proliferating Interstitial (XY)	Cdc20
Hmmr	0	1.20446	0.777	0.183	0	Proliferating Interstitial (XY)	Hmmr
Aspm	0	1.19877	0.819	0.193	0	Proliferating Interstitial (XY)	Aspm
Spc25	0	1.19118	0.878	0.281	0	Proliferating Interstitial (XY)	Spc25
Tuba1b	0	1.16327	0.997	0.969	0	Proliferating Interstitial (XY)	Tuba1b
Ccna2	0	1.16218	0.887	0.216	0	Proliferating Interstitial (XY)	Ccna2
Hjurp	0	1.15701	0.944	0.602	0	Proliferating Interstitial (XY)	Hjurp
Tmpo	0	1.15637	0.996	0.866	0	Proliferating Interstitial (XY)	Tmpo
Lmnb1	0	1.14199	0.993	0.795	0	Proliferating Interstitial (XY)	Lmnb1
Ccdc34	0	1.11855	0.992	0.784	0	Proliferating Interstitial (XY)	Ccdc34
Nucks1	0	1.11789	0.998	0.952	0	Proliferating Interstitial (XY)	Nucks1
Spc24	0	1.11357	0.933	0.305	0	Proliferating Interstitial (XY)	Spc24
Atad2	0	1.11003	0.916	0.579	0	Proliferating Interstitial (XY)	Atad2
Kif11	0	1.10833	0.82	0.212	0	Proliferating Interstitial (XY)	Kif11
Ccnb1	0	1.10186	0.744	0.189	0	Proliferating Interstitial (XY)	Ccnb1
Ccnb2	0	1.08843	0.797	0.261	0	Proliferating Interstitial (XY)	Ccnb2
Kif23	0	1.08386	0.769	0.215	0	Proliferating Interstitial (XY)	Kif23
Casc5	0	1.07463	0.831	0.187	0	Proliferating Interstitial (XY)	Casc5
Incenp	0	1.06746	0.858	0.326	0	Proliferating Interstitial (XY)	Incenp
H2afv	0	1.05456	0.996	0.983	0	Proliferating Interstitial (XY)	H2afv
Tubb5	0	1.02295	1	0.997	0	Proliferating Interstitial (XY)	Tubb5
Aurkb	0	1.01384	0.782	0.177	0	Proliferating Interstitial (XY)	Aurkb
Kif15	0	1.01352	0.87	0.215	0	Proliferating Interstitial (XY)	Kif15
Arl6ip1	0	0.995408	0.946	0.856	0	Proliferating Interstitial (XY)	Arl6ip1
Ube2s	0	0.989906	0.997	0.965	0	Proliferating Interstitial (XY)	Ube2s
Cks1b	0	0.957958	0.978	0.829	0	Proliferating Interstitial (XY)	Cks1b
Tyms	0	0.957477	0.902	0.543	0	Proliferating Interstitial (XY)	Tyms
Lockd	0	0.951263	0.789	0.235	0	Proliferating Interstitial (XY)	Lockd
Dek	0	0.943714	0.99	0.908	0	Proliferating Interstitial (XY)	Dek
Fbxo5	0	0.942495	0.773	0.245	0	Proliferating Interstitial (XY)	Fbxo5
Ckap2l	0	0.936238	0.796	0.171	0	Proliferating Interstitial (XY)	Ckap2l
Racgap1	0	0.933479	0.842	0.227	0	Proliferating Interstitial (XY)	Racgap1
Mis18bp1	0	0.931957	0.776	0.232	0	Proliferating Interstitial (XY)	Mis18bp1
Sgol2a	0	0.90879	0.776	0.184	0	Proliferating Interstitial (XY)	Sgol2a
Kif20b	0	0.902485	0.829	0.28	0	Proliferating Interstitial (XY)	Kif20b
H1fx	0	0.886617	0.981	0.828	0	Proliferating Interstitial (XY)	H1fx
Hmgb1	0	0.860334	1	0.999	0	Proliferating Interstitial (XY)	Hmgb1
Tk1	0	0.848597	0.788	0.237	0	Proliferating Interstitial (XY)	Tk1
Bub1b	0	0.848547	0.789	0.203	0	Proliferating Interstitial (XY)	Bub1b
Cenpm	0	0.838037	0.913	0.343	0	Proliferating Interstitial (XY)	Cenpm
Hist1h1e	0	0.836914	0.845	0.628	0	Proliferating Interstitial (XY)	Hist1h1e
Mxd3	0	0.836759	0.758	0.123	0	Proliferating Interstitial (XY)	Mxd3
Knstrn	0	0.83152	0.761	0.228	0	Proliferating Interstitial (XY)	Knstrn
Tacc3	0	0.826078	0.811	0.249	0	Proliferating Interstitial (XY)	Tacc3
Rad21	0	0.819165	0.949	0.708	0	Proliferating Interstitial (XY)	Rad21
Fam64a	0	0.817717	0.693	0.122	0	Proliferating Interstitial (XY)	Fam64a
Rrm2	0	0.813998	0.732	0.294	0	Proliferating Interstitial (XY)	Rrm2
Ncapd2	0	0.813203	0.864	0.3	0	Proliferating Interstitial (XY)	Ncapd2
Ezh2	0	0.790613	0.952	0.697	0	Proliferating Interstitial (XY)	Ezh2
Kif22	0	0.776051	0.766	0.204	0	Proliferating Interstitial (XY)	Kif22
RP23-387F9.3	0	0.772469	0.986	0.918	0	Proliferating Interstitial (XY)	RP23-387F9.3
Anp32e	0	0.771007	0.961	0.755	0	Proliferating Interstitial (XY)	Anp32e
Pbk	0	0.755881	0.777	0.213	0	Proliferating Interstitial (XY)	Pbk
Kif4	0	0.753367	0.763	0.161	0	Proliferating Interstitial (XY)	Kif4
Kif20a	0	0.750935	0.706	0.166	0	Proliferating Interstitial (XY)	Kif20a
Dbf4	0	0.749251	0.817	0.326	0	Proliferating Interstitial (XY)	Dbf4
Vcan1	0	0.748836	0.934	0.545	0	Proliferating Interstitial (XY)	Vcan
Cdca2	0	0.743697	0.727	0.159	0	Proliferating Interstitial (XY)	Cdca2
Anln	0	0.74156	0.752	0.188	0	Proliferating Interstitial (XY)	Anln
Clspn	0	0.73982	0.774	0.274	0	Proliferating Interstitial (XY)	Clspn
Trim59	0	0.738455	0.771	0.312	0	Proliferating Interstitial (XY)	Trim59
Hmgn2	0	0.734007	0.993	0.974	0	Proliferating Interstitial (XY)	Hmgn2
Shcbp1	0	0.728975	0.817	0.172	0	Proliferating Interstitial (XY)	Shcbp1
Tubb6	0	0.723164	0.804	0.291	0	Proliferating Interstitial (XY)	Tubb6
Lig1	0	0.715584	0.838	0.57	0	Proliferating Interstitial (XY)	Lig1
H1f0	0	0.713838	0.971	0.903	0	Proliferating Interstitial (XY)	H1f0
Ckap2	0	0.712876	0.706	0.179	0	Proliferating Interstitial (XY)	Ckap2
Ran	0	0.712194	0.997	0.984	0	Proliferating Interstitial (XY)	Ran
Sgol1	0	0.712156	0.762	0.183	0	Proliferating Interstitial (XY)	Sgol1
Hn1	0	0.710986	0.958	0.837	0	Proliferating Interstitial (XY)	Hn1
Dlgap5	0	0.706434	0.715	0.159	0	Proliferating Interstitial (XY)	Dlgap5
Gmnn	0	0.701157	0.859	0.459	0	Proliferating Interstitial (XY)	Gmnn
Fam111a	0	0.693158	0.747	0.269	0	Proliferating Interstitial (XY)	Fam111a
Plk1	0	0.692585	0.646	0.145	0	Proliferating Interstitial (XY)	Plk1
Cxcl121	0	0.67927	0.948	0.56	0	Proliferating Interstitial (XY)	Cxcl12
Nuf2	0	0.678533	0.769	0.154	0	Proliferating Interstitial (XY)	Nuf2
Bub3	0	0.677166	0.937	0.802	0	Proliferating Interstitial (XY)	Bub3
Usp1	0	0.676638	0.937	0.687	0	Proliferating Interstitial (XY)	Usp1
Dnajc9	0	0.672368	0.899	0.611	0	Proliferating Interstitial (XY)	Dnajc9
Cenpk	0	0.671853	0.852	0.316	0	Proliferating Interstitial (XY)	Cenpk
Depdc1a	0	0.667163	0.651	0.111	0	Proliferating Interstitial (XY)	Depdc1a
Rrm1	0	0.666472	0.895	0.527	0	Proliferating Interstitial (XY)	Rrm1
Diaph3	0	0.662757	0.808	0.227	0	Proliferating Interstitial (XY)	Diaph3
Esco2	0	0.657991	0.737	0.204	0	Proliferating Interstitial (XY)	Esco2
Rangap1	0	0.656883	0.83	0.406	0	Proliferating Interstitial (XY)	Rangap1
Nasp	0	0.649949	0.982	0.903	0	Proliferating Interstitial (XY)	Nasp
Melk	0	0.647874	0.774	0.165	0	Proliferating Interstitial (XY)	Melk
Neil3	0	0.643576	0.696	0.119	0	Proliferating Interstitial (XY)	Neil3
Plk4	0	0.643098	0.835	0.321	0	Proliferating Interstitial (XY)	Plk4
Cdkn3	0	0.642749	0.623	0.181	0	Proliferating Interstitial (XY)	Cdkn3
Bora	0	0.640492	0.689	0.269	0	Proliferating Interstitial (XY)	Bora
Hist1h1a	0	0.639992	0.608	0.191	0	Proliferating Interstitial (XY)	Hist1h1a
Rad51ap1	0	0.63802	0.749	0.218	0	Proliferating Interstitial (XY)	Rad51ap1
Arx1	0	0.634009	0.968	0.639	0	Proliferating Interstitial (XY)	Arx
Hs6st21	0	0.63303	0.956	0.712	0	Proliferating Interstitial (XY)	Hs6st2
Cenpw	0	0.631408	0.913	0.466	0	Proliferating Interstitial (XY)	Cenpw
Smc1a	0	0.629999	0.979	0.896	0	Proliferating Interstitial (XY)	Smc1a
RP24-366J14.11	0	0.626016	0.965	0.701	0	Proliferating Interstitial (XY)	RP24-366J14.1
Ncapg	0	0.624418	0.754	0.182	0	Proliferating Interstitial (XY)	Ncapg
Ncapg2	0	0.623784	0.762	0.276	0	Proliferating Interstitial (XY)	Ncapg2
Robo21	0	0.623506	0.949	0.576	0	Proliferating Interstitial (XY)	Robo2
Ndc80	0	0.620739	0.713	0.141	0	Proliferating Interstitial (XY)	Ndc80
Col4a11	0	0.614479	0.991	0.886	0	Proliferating Interstitial (XY)	Col4a1
Uhrf1	0	0.611109	0.789	0.329	0	Proliferating Interstitial (XY)	Uhrf1
Aurka	0	0.609567	0.588	0.148	0	Proliferating Interstitial (XY)	Aurka
Stox21	0	0.604669	0.94	0.609	0	Proliferating Interstitial (XY)	Stox2
Cenpq	0	0.604072	0.83	0.332	0	Proliferating Interstitial (XY)	Cenpq
Olfml31	0	0.590168	0.964	0.669	0	Proliferating Interstitial (XY)	Olfml3
Hirip3	0	0.589234	0.833	0.462	0	Proliferating Interstitial (XY)	Hirip3
Kif2c	0	0.588914	0.657	0.204	0	Proliferating Interstitial (XY)	Kif2c
Nr2f21	0	0.587869	0.996	0.833	0	Proliferating Interstitial (XY)	Nr2f2
Acta21	0	0.584473	0.9	0.607	0	Proliferating Interstitial (XY)	Acta2
Tbx21	0	0.581078	0.972	0.682	0	Proliferating Interstitial (XY)	Tbx2
Slfn9	0	0.579472	0.565	0.169	0	Proliferating Interstitial (XY)	Slfn9
Emp1	0	0.578524	0.913	0.605	0	Proliferating Interstitial (XY)	Emp1
Ptch11	0	0.57508	0.925	0.677	0	Proliferating Interstitial (XY)	Ptch1
Lsm2	0	0.571688	0.967	0.818	0	Proliferating Interstitial (XY)	Lsm2
Ranbp1	0	0.569652	0.99	0.965	0	Proliferating Interstitial (XY)	Ranbp1
Pdlim31	0	0.565824	0.692	0.35	0	Proliferating Interstitial (XY)	Pdlim3
Hsd11b21	0	0.564183	0.88	0.498	0	Proliferating Interstitial (XY)	Hsd11b2
Ckap5	0	0.563356	0.89	0.677	0	Proliferating Interstitial (XY)	Ckap5
Ssrp1	0	0.561054	0.969	0.864	0	Proliferating Interstitial (XY)	Ssrp1
Bub1	0	0.560754	0.765	0.202	0	Proliferating Interstitial (XY)	Bub1
Nsd2	0	0.558666	0.893	0.603	0	Proliferating Interstitial (XY)	Nsd2
Arhgap11a	0	0.552305	0.647	0.172	0	Proliferating Interstitial (XY)	Arhgap11a
G2e3	0	0.551207	0.716	0.392	0	Proliferating Interstitial (XY)	G2e3
Osr21	0	0.549719	0.881	0.52	0	Proliferating Interstitial (XY)	Osr2
Ncaph	0	0.547942	0.727	0.211	0	Proliferating Interstitial (XY)	Ncaph
Smoc21	0	0.546961	0.816	0.414	0	Proliferating Interstitial (XY)	Smoc2
Hist1h4d	0	0.543349	0.666	0.346	0	Proliferating Interstitial (XY)	Hist1h4d
Ddah21	0	0.538817	0.983	0.895	0	Proliferating Interstitial (XY)	Ddah2
Hist1h3c	0	0.538574	0.601	0.127	0	Proliferating Interstitial (XY)	Hist1h3c
Lsm6	0	0.538515	0.968	0.837	0	Proliferating Interstitial (XY)	Lsm6
Cenph	0	0.536006	0.76	0.253	0	Proliferating Interstitial (XY)	Cenph
Tpm11	0	0.535596	0.998	0.97	0	Proliferating Interstitial (XY)	Tpm1
Psrc1	0	0.533894	0.582	0.132	0	Proliferating Interstitial (XY)	Psrc1
Nde1	0	0.533677	0.707	0.309	0	Proliferating Interstitial (XY)	Nde1
Rnaseh2c	0	0.530085	0.966	0.803	0	Proliferating Interstitial (XY)	Rnaseh2c
Dnmt1	0	0.529489	0.844	0.604	0	Proliferating Interstitial (XY)	Dnmt1
Slbp	0	0.528924	0.927	0.872	0	Proliferating Interstitial (XY)	Slbp
Ect2	0	0.526915	0.651	0.178	0	Proliferating Interstitial (XY)	Ect2
Stc11	0	0.523312	0.77	0.378	0	Proliferating Interstitial (XY)	Stc1
Fbn11	0	0.522499	0.955	0.686	0	Proliferating Interstitial (XY)	Fbn1
Marcks1	0	0.521447	1	0.978	0	Proliferating Interstitial (XY)	Marcks
Srsf3	0	0.519912	0.999	0.992	0	Proliferating Interstitial (XY)	Srsf3
Tuba1a	0	0.516957	0.989	0.935	0	Proliferating Interstitial (XY)	Tuba1a
Nt5dc2	0	0.514217	0.964	0.796	0	Proliferating Interstitial (XY)	Nt5dc2
Alyref	0	0.514051	0.978	0.895	0	Proliferating Interstitial (XY)	Alyref
Tshz21	0	0.510109	0.993	0.89	0	Proliferating Interstitial (XY)	Tshz2
Anp32b	0	0.506736	0.998	0.987	0	Proliferating Interstitial (XY)	Anp32b
Snrpd1	0	0.50619	0.99	0.97	0	Proliferating Interstitial (XY)	Snrpd1
Dhfr	0	0.503399	0.725	0.416	0	Proliferating Interstitial (XY)	Dhfr
Prdx4	0	0.502081	0.981	0.911	0	Proliferating Interstitial (XY)	Prdx4
Gpc31	0	0.501882	0.997	0.861	0	Proliferating Interstitial (XY)	Gpc3
Lgals11	0	0.499051	0.998	0.984	0	Proliferating Interstitial (XY)	Lgals1
Rfc4	0	0.498855	0.882	0.56	0	Proliferating Interstitial (XY)	Rfc4
Bgn1	0	0.498567	0.989	0.754	0	Proliferating Interstitial (XY)	Bgn
Ska1	0	0.49853	0.651	0.122	0	Proliferating Interstitial (XY)	Ska1
Fn11	0	0.49844	0.929	0.618	0	Proliferating Interstitial (XY)	Fn1
Cit	0	0.49699	0.697	0.187	0	Proliferating Interstitial (XY)	Cit
Mcm3	0	0.496539	0.776	0.572	0	Proliferating Interstitial (XY)	Mcm3
Inhba1	0	0.49407	0.87	0.497	0	Proliferating Interstitial (XY)	Inhba
Cmc2	0	0.494017	0.875	0.598	0	Proliferating Interstitial (XY)	Cmc2
Fbln11	0	0.49361	0.981	0.733	0	Proliferating Interstitial (XY)	Fbln1
Col4a21	0	0.492582	0.976	0.821	0	Proliferating Interstitial (XY)	Col4a2
Mad2l1	0	0.491081	0.759	0.258	0	Proliferating Interstitial (XY)	Mad2l1
Wnt5a1	0	0.489112	0.905	0.652	0	Proliferating Interstitial (XY)	Wnt5a
Tcf211	0	0.488511	0.962	0.658	0	Proliferating Interstitial (XY)	Tcf21
Psip1	0	0.485993	0.989	0.934	0	Proliferating Interstitial (XY)	Psip1
Gas2l3	0	0.484788	0.464	0.108	0	Proliferating Interstitial (XY)	Gas2l3
Kif18a	0	0.483645	0.655	0.205	0	Proliferating Interstitial (XY)	Kif18a
Cenpp	0	0.483419	0.721	0.205	0	Proliferating Interstitial (XY)	Cenpp
Itga41	0	0.478573	0.737	0.355	0	Proliferating Interstitial (XY)	Itga4
Hnrnpd	0	0.477515	0.994	0.981	0	Proliferating Interstitial (XY)	Hnrnpd
Mcm5	0	0.476549	0.778	0.477	0	Proliferating Interstitial (XY)	Mcm5
Ncapd3	0	0.476447	0.789	0.447	0	Proliferating Interstitial (XY)	Ncapd3
Figf1	0	0.474237	0.737	0.31	0	Proliferating Interstitial (XY)	Figf
Prim1	0	0.472645	0.795	0.441	0	Proliferating Interstitial (XY)	Prim1
Kpna2	0	0.472412	0.531	0.199	0	Proliferating Interstitial (XY)	Kpna2
Ptms	0	0.471354	0.999	0.988	0	Proliferating Interstitial (XY)	Ptms
Pdgfra1	0	0.470981	0.952	0.611	0	Proliferating Interstitial (XY)	Pdgfra
Hdgf	0	0.468539	0.981	0.916	0	Proliferating Interstitial (XY)	Hdgf
Twist11	0	0.466358	0.823	0.489	0	Proliferating Interstitial (XY)	Twist1
Dut	0	0.465644	0.911	0.766	0	Proliferating Interstitial (XY)	Dut
Clca3a11	0	0.464768	0.935	0.69	0	Proliferating Interstitial (XY)	Clca3a1
Cbln11	0	0.463119	0.709	0.35	0	Proliferating Interstitial (XY)	Cbln1
Lsm3	0	0.460621	0.972	0.84	0	Proliferating Interstitial (XY)	Lsm3
Itga91	0	0.460502	0.942	0.697	0	Proliferating Interstitial (XY)	Itga9
Dlc11	0	0.460027	0.961	0.725	0	Proliferating Interstitial (XY)	Dlc1
Nes1	0	0.459805	0.826	0.499	0	Proliferating Interstitial (XY)	Nes
Lhx91	0	0.457625	0.937	0.672	0	Proliferating Interstitial (XY)	Lhx9
Smc6	0	0.455162	0.981	0.924	0	Proliferating Interstitial (XY)	Smc6
Sox11	0	0.454036	0.926	0.7	0	Proliferating Interstitial (XY)	Sox11
Nrn11	0	0.453963	0.799	0.564	0	Proliferating Interstitial (XY)	Nrn1
Nap1l1	0	0.453763	0.995	0.99	0	Proliferating Interstitial (XY)	Nap1l1
Dynll1	0	0.453667	0.998	0.997	0	Proliferating Interstitial (XY)	Dynll1
Dtl	0	0.452047	0.684	0.373	0	Proliferating Interstitial (XY)	Dtl
Rnf26	0	0.450714	0.783	0.419	0	Proliferating Interstitial (XY)	Rnf26
Pmf1	0	0.448919	0.856	0.504	0	Proliferating Interstitial (XY)	Pmf1
Ttk	0	0.448399	0.649	0.136	0	Proliferating Interstitial (XY)	Ttk
Efnb11	0	0.44553	0.968	0.824	0	Proliferating Interstitial (XY)	Efnb1
Ralgps21	0	0.444499	0.948	0.797	0	Proliferating Interstitial (XY)	Ralgps2
Rad51	0	0.443612	0.67	0.216	0	Proliferating Interstitial (XY)	Rad51
Spdl1	0	0.441727	0.623	0.157	0	Proliferating Interstitial (XY)	Spdl1
Cenpn	0	0.439172	0.719	0.219	0	Proliferating Interstitial (XY)	Cenpn
Ednra1	0	0.439143	0.91	0.581	0	Proliferating Interstitial (XY)	Ednra
Mcm7	0	0.437281	0.841	0.619	0	Proliferating Interstitial (XY)	Mcm7
Cdh111	0	0.436663	0.94	0.646	0	Proliferating Interstitial (XY)	Cdh11
Ctcf	0	0.436458	0.962	0.867	0	Proliferating Interstitial (XY)	Ctcf
Nhs1	0	0.435226	0.825	0.487	0	Proliferating Interstitial (XY)	Nhs
Spats2l1	0	0.43462	0.941	0.728	0	Proliferating Interstitial (XY)	Spats2l
Tcf19	0	0.433253	0.572	0.184	0	Proliferating Interstitial (XY)	Tcf19
Enc11	0	0.431959	0.786	0.474	0	Proliferating Interstitial (XY)	Enc1
Pcna	0	0.430726	0.71	0.486	0	Proliferating Interstitial (XY)	Pcna
Rbm3	0	0.430702	0.995	0.983	0	Proliferating Interstitial (XY)	Rbm3
Arhgap201	0	0.425481	0.831	0.499	0	Proliferating Interstitial (XY)	Arhgap20
Kifc1	0	0.424965	0.566	0.115	0	Proliferating Interstitial (XY)	Kifc1
Tril1	0	0.423689	0.943	0.665	0	Proliferating Interstitial (XY)	Tril
Srsf2	0	0.423252	0.995	0.973	0	Proliferating Interstitial (XY)	Srsf2
Fam83d	0	0.420991	0.491	0.158	0	Proliferating Interstitial (XY)	Fam83d
Hoxd91	0	0.419984	0.923	0.65	0	Proliferating Interstitial (XY)	Hoxd9
Igfbp31	0	0.419319	0.775	0.526	0	Proliferating Interstitial (XY)	Igfbp3
Dtymk	0	0.41623	0.946	0.846	0	Proliferating Interstitial (XY)	Dtymk
E2f8	0	0.414762	0.565	0.099	0	Proliferating Interstitial (XY)	E2f8
Trip13	0	0.41351	0.729	0.277	0	Proliferating Interstitial (XY)	Trip13
Efna51	0	0.412099	0.757	0.385	0	Proliferating Interstitial (XY)	Efna5
Lsm5	0	0.408844	0.959	0.835	0	Proliferating Interstitial (XY)	Lsm5
Cbx5	0	0.408281	0.98	0.932	0	Proliferating Interstitial (XY)	Cbx5
RP23-185B14.1	0	0.40796	0.594	0.166	0	Proliferating Interstitial (XY)	RP23-185B14.1
Col13a11	0	0.407387	0.789	0.41	0	Proliferating Interstitial (XY)	Col13a1
Tpm21	0	0.407322	0.924	0.644	0	Proliferating Interstitial (XY)	Tpm2
Col1a21	0	0.407082	0.995	0.795	0	Proliferating Interstitial (XY)	Col1a2
Cenpc1	0	0.406304	0.723	0.419	0	Proliferating Interstitial (XY)	Cenpc1
Tagln2	0	0.403888	0.897	0.587	0	Proliferating Interstitial (XY)	Tagln2
Cald11	0	0.403605	1	0.937	0	Proliferating Interstitial (XY)	Cald1
Pkdcc1	0	0.400736	0.951	0.739	0	Proliferating Interstitial (XY)	Pkdcc
Hmgn1	0	0.399671	0.997	0.993	0	Proliferating Interstitial (XY)	Hmgn1
Topbp1	0	0.398976	0.845	0.574	0	Proliferating Interstitial (XY)	Topbp1
Rfc2	0	0.39875	0.862	0.691	0	Proliferating Interstitial (XY)	Rfc2
Cdkn2d	0	0.398051	0.665	0.38	0	Proliferating Interstitial (XY)	Cdkn2d
Oaf1	0	0.397874	0.903	0.615	0	Proliferating Interstitial (XY)	Oaf
Skp2	0	0.397771	0.792	0.47	0	Proliferating Interstitial (XY)	Skp2
Cdk5rap2	0	0.395652	0.776	0.472	0	Proliferating Interstitial (XY)	Cdk5rap2
Igfbp71	0	0.394309	0.961	0.698	0	Proliferating Interstitial (XY)	Igfbp7
Gins2	0	0.393898	0.736	0.442	0	Proliferating Interstitial (XY)	Gins2
Tipin	0	0.393417	0.859	0.682	0	Proliferating Interstitial (XY)	Tipin
Cdkn2c	0	0.39341	0.495	0.092	0	Proliferating Interstitial (XY)	Cdkn2c
Zdbf21	0	0.393211	0.851	0.605	0	Proliferating Interstitial (XY)	Zdbf2
Hnrnpa3	0	0.392335	0.999	0.991	0	Proliferating Interstitial (XY)	Hnrnpa3
Hist2h2ac	0	0.392035	0.516	0.195	0	Proliferating Interstitial (XY)	Hist2h2ac
Cbx3	0	0.391818	0.994	0.972	0	Proliferating Interstitial (XY)	Cbx3
Chaf1a	0	0.39103	0.69	0.341	0	Proliferating Interstitial (XY)	Chaf1a
Thbd1	0	0.389791	0.815	0.435	0	Proliferating Interstitial (XY)	Thbd
Creb3l11	0	0.389781	0.939	0.671	0	Proliferating Interstitial (XY)	Creb3l1
Sostdc11	0	0.38974	0.603	0.282	0	Proliferating Interstitial (XY)	Sostdc1
Orc6	0	0.388812	0.854	0.691	0	Proliferating Interstitial (XY)	Orc6
Oxct1	0	0.388374	0.949	0.817	0	Proliferating Interstitial (XY)	Oxct1
Emilin11	0	0.387083	0.955	0.696	0	Proliferating Interstitial (XY)	Emilin1
Baz1b	0	0.38566	0.934	0.805	0	Proliferating Interstitial (XY)	Baz1b
Ltbp41	0	0.385561	0.952	0.69	0	Proliferating Interstitial (XY)	Ltbp4
Pltp1	0	0.38543	0.843	0.484	0	Proliferating Interstitial (XY)	Pltp
Wee1	0	0.382412	0.743	0.408	0	Proliferating Interstitial (XY)	Wee1
Rfc3	0	0.381816	0.831	0.641	0	Proliferating Interstitial (XY)	Rfc3
Rfc5	0	0.38164	0.745	0.348	0	Proliferating Interstitial (XY)	Rfc5
Hist1h4i	0	0.380387	0.611	0.297	0	Proliferating Interstitial (XY)	Hist1h4i
RP23-35L3.11	0	0.380114	0.85	0.622	0	Proliferating Interstitial (XY)	RP23-35L3.1
Mme1	0	0.37978	0.809	0.52	0	Proliferating Interstitial (XY)	Mme
Emp3	0	0.378946	0.994	0.954	0	Proliferating Interstitial (XY)	Emp3
Srsf7	0	0.3785	0.981	0.913	0	Proliferating Interstitial (XY)	Srsf7
Terf1	0	0.377837	0.741	0.434	0	Proliferating Interstitial (XY)	Terf1
Fignl1	0	0.377409	0.707	0.312	0	Proliferating Interstitial (XY)	Fignl1
Lamb11	0	0.377364	0.963	0.829	0	Proliferating Interstitial (XY)	Lamb1
Pola1	0	0.375961	0.677	0.346	0	Proliferating Interstitial (XY)	Pola1
Ybx1	0	0.375381	0.997	0.996	0	Proliferating Interstitial (XY)	Ybx1
Spag5	0	0.375119	0.563	0.108	0	Proliferating Interstitial (XY)	Spag5
Hsp90b1	0	0.37352	0.999	0.996	0	Proliferating Interstitial (XY)	Hsp90b1
Ska2	0	0.372887	0.695	0.325	0	Proliferating Interstitial (XY)	Ska2
Ppih	0	0.37265	0.858	0.562	0	Proliferating Interstitial (XY)	Ppih
Sulf21	0	0.372599	0.949	0.646	0	Proliferating Interstitial (XY)	Sulf2
Hnrnpdl	0	0.372146	0.994	0.965	0	Proliferating Interstitial (XY)	Hnrnpdl
Troap	0	0.372097	0.458	0.072	0	Proliferating Interstitial (XY)	Troap
RP23-285C18.21	0	0.370968	0.947	0.765	0	Proliferating Interstitial (XY)	RP23-285C18.2
Gen1	0	0.370376	0.567	0.137	0	Proliferating Interstitial (XY)	Gen1
Cntln	0	0.370373	0.873	0.649	0	Proliferating Interstitial (XY)	Cntln
Rad18	0	0.369488	0.668	0.254	0	Proliferating Interstitial (XY)	Rad18
Col6a21	0	0.369088	0.989	0.795	0	Proliferating Interstitial (XY)	Col6a2
Rhou1	0	0.367256	0.926	0.757	0	Proliferating Interstitial (XY)	Rhou
Rfc1	0	0.366523	0.908	0.829	0	Proliferating Interstitial (XY)	Rfc1
Gjc1	0	0.366317	0.903	0.637	0	Proliferating Interstitial (XY)	Gjc1
Pdyn1	0	0.365752	0.609	0.237	0	Proliferating Interstitial (XY)	Pdyn
Ccnf	0	0.36526	0.515	0.113	0	Proliferating Interstitial (XY)	Ccnf
Hist1h1d	0	0.363635	0.587	0.254	0	Proliferating Interstitial (XY)	Hist1h1d
Nrm	0	0.362524	0.682	0.355	0	Proliferating Interstitial (XY)	Nrm
Cenpl	0	0.362119	0.534	0.144	0	Proliferating Interstitial (XY)	Cenpl
Brip1os	0	0.361685	0.717	0.353	0	Proliferating Interstitial (XY)	Brip1os
Lbr	0	0.361668	0.746	0.388	0	Proliferating Interstitial (XY)	Lbr
Cep192	0	0.361587	0.758	0.415	0	Proliferating Interstitial (XY)	Cep192
Slc43a3	0	0.360011	0.712	0.325	0	Proliferating Interstitial (XY)	Slc43a3
Brd8	0	0.3583	0.881	0.717	0	Proliferating Interstitial (XY)	Brd8
Anapc11	0	0.357151	0.965	0.874	0	Proliferating Interstitial (XY)	Anapc11
Smchd1	0	0.355658	0.929	0.774	0	Proliferating Interstitial (XY)	Smchd1
Hnrnpa2b1	0	0.355457	1	0.998	0	Proliferating Interstitial (XY)	Hnrnpa2b1
Hmgn3	0	0.355204	0.777	0.541	0	Proliferating Interstitial (XY)	Hmgn3
Odc1	0	0.355108	0.967	0.873	0	Proliferating Interstitial (XY)	Odc1
Tshz31	0	0.355096	0.751	0.383	0	Proliferating Interstitial (XY)	Tshz3
Ccdc88a	0	0.354858	0.947	0.851	0	Proliferating Interstitial (XY)	Ccdc88a
Nnat	0	0.35439	0.831	0.606	0	Proliferating Interstitial (XY)	Nnat
Exo1	0	0.352668	0.583	0.178	0	Proliferating Interstitial (XY)	Exo1
Itgb81	0	0.351039	0.718	0.38	0	Proliferating Interstitial (XY)	Itgb8
Tpm4	0	0.349993	0.988	0.917	0	Proliferating Interstitial (XY)	Tpm4
Metrn	0	0.34964	0.786	0.491	0	Proliferating Interstitial (XY)	Metrn
Ptma	0	0.348876	1	1	0	Proliferating Interstitial (XY)	Ptma
Cdc25c	0	0.346392	0.451	0.073	0	Proliferating Interstitial (XY)	Cdc25c
Hnrnpa0	0	0.345703	0.996	0.993	0	Proliferating Interstitial (XY)	Hnrnpa0
Hhip1	0	0.345253	0.55	0.235	0	Proliferating Interstitial (XY)	Hhip
Calm2	0	0.345207	0.995	0.991	0	Proliferating Interstitial (XY)	Calm2
Sae1	0	0.345124	0.931	0.75	0	Proliferating Interstitial (XY)	Sae1
Atp2b41	0	0.344672	0.901	0.656	0	Proliferating Interstitial (XY)	Atp2b4
Dscc1	0	0.344126	0.543	0.195	0	Proliferating Interstitial (XY)	Dscc1
Cep295	0	0.342312	0.755	0.436	0	Proliferating Interstitial (XY)	Cep295
Cdca4	0	0.342004	0.689	0.331	0	Proliferating Interstitial (XY)	Cdca4
Foxm1	0	0.34196	0.55	0.115	0	Proliferating Interstitial (XY)	Foxm1
Asf1b	0	0.341683	0.612	0.171	0	Proliferating Interstitial (XY)	Asf1b
Nudcd2	0	0.341049	0.915	0.767	0	Proliferating Interstitial (XY)	Nudcd2
Tsen34	0	0.340749	0.973	0.903	0	Proliferating Interstitial (XY)	Tsen34
Dnm3os1	0	0.339486	0.865	0.564	0	Proliferating Interstitial (XY)	Dnm3os
Brca1	0	0.338643	0.573	0.197	0	Proliferating Interstitial (XY)	Brca1
Col15a11	0	0.337946	0.669	0.323	0	Proliferating Interstitial (XY)	Col15a1
Pja11	0	0.334685	0.965	0.851	0	Proliferating Interstitial (XY)	Pja1
Bzw21	0	0.334134	0.954	0.841	0	Proliferating Interstitial (XY)	Bzw2
AC114920.2	0	0.333597	0.914	0.759	0	Proliferating Interstitial (XY)	AC114920.2
Nsmce4a	0	0.332908	0.941	0.812	0	Proliferating Interstitial (XY)	Nsmce4a
Casq21	0	0.331611	0.545	0.203	0	Proliferating Interstitial (XY)	Casq2
Smc3	0	0.331122	0.977	0.934	0	Proliferating Interstitial (XY)	Smc3
U2af1	0	0.330605	0.982	0.942	0	Proliferating Interstitial (XY)	U2af1
Blm	0	0.33048	0.659	0.276	0	Proliferating Interstitial (XY)	Blm
Haus3	0	0.3291	0.695	0.348	0	Proliferating Interstitial (XY)	Haus3
Zwint	0	0.328745	0.963	0.885	0	Proliferating Interstitial (XY)	Zwint
Lyar	0	0.328395	0.896	0.731	0	Proliferating Interstitial (XY)	Lyar
Cep55	0	0.327948	0.482	0.109	0	Proliferating Interstitial (XY)	Cep55
Col6a11	0	0.32759	0.992	0.841	0	Proliferating Interstitial (XY)	Col6a1
Sorcs21	0	0.326858	0.812	0.497	0	Proliferating Interstitial (XY)	Sorcs2
Snrpa1	0	0.32674	0.928	0.789	0	Proliferating Interstitial (XY)	Snrpa1
Fen1	0	0.326166	0.662	0.317	0	Proliferating Interstitial (XY)	Fen1
Mical21	0	0.325723	0.646	0.368	0	Proliferating Interstitial (XY)	Mical2
Tubg1	0	0.323492	0.767	0.485	0	Proliferating Interstitial (XY)	Tubg1
Raly	0	0.322884	0.98	0.938	0	Proliferating Interstitial (XY)	Raly
Rhno1	0	0.322197	0.772	0.488	0	Proliferating Interstitial (XY)	Rhno1
Adamts51	0	0.322062	0.657	0.34	0	Proliferating Interstitial (XY)	Adamts5
Cdc25b	0	0.321633	0.456	0.144	0	Proliferating Interstitial (XY)	Cdc25b
Rpa2	0	0.321286	0.764	0.494	0	Proliferating Interstitial (XY)	Rpa2
Jak11	0	0.320592	0.967	0.898	0	Proliferating Interstitial (XY)	Jak1
Sfpq	0	0.320369	0.997	0.982	0	Proliferating Interstitial (XY)	Sfpq
H2afy2	0	0.320126	0.949	0.804	0	Proliferating Interstitial (XY)	H2afy2
Sdc11	0	0.318363	0.829	0.541	0	Proliferating Interstitial (XY)	Sdc1
Brip1	0	0.318234	0.518	0.136	0	Proliferating Interstitial (XY)	Brip1
Loxl21	0	0.317001	0.845	0.545	0	Proliferating Interstitial (XY)	Loxl2
Cped11	0	0.316711	0.852	0.533	0	Proliferating Interstitial (XY)	Cped1
Wfdc11	0	0.316603	0.727	0.462	0	Proliferating Interstitial (XY)	Wfdc1
Cdc45	0	0.315902	0.56	0.177	0	Proliferating Interstitial (XY)	Cdc45
Prr11	0	0.315464	0.475	0.089	0	Proliferating Interstitial (XY)	Prr11
Armcx21	0	0.31494	0.944	0.782	0	Proliferating Interstitial (XY)	Armcx2
Syncrip	0	0.314433	0.974	0.901	0	Proliferating Interstitial (XY)	Syncrip
Nup37	0	0.314021	0.69	0.374	0	Proliferating Interstitial (XY)	Nup37
Atad5	0	0.314006	0.62	0.319	0	Proliferating Interstitial (XY)	Atad5
Cep57	0	0.313687	0.774	0.508	0	Proliferating Interstitial (XY)	Cep57
E2f7	0	0.313144	0.468	0.088	0	Proliferating Interstitial (XY)	E2f7
RP24-175N4.1	0	0.313066	0.747	0.423	0	Proliferating Interstitial (XY)	RP24-175N4.1
Cbx1	0	0.312203	0.988	0.959	0	Proliferating Interstitial (XY)	Cbx1
Gpsm2	0	0.311438	0.575	0.237	0	Proliferating Interstitial (XY)	Gpsm2
Reep4	0	0.31071	0.524	0.267	0	Proliferating Interstitial (XY)	Reep4
Hnrnpr	0	0.310426	0.992	0.967	0	Proliferating Interstitial (XY)	Hnrnpr
Thrap3	0	0.31026	0.982	0.936	0	Proliferating Interstitial (XY)	Thrap3
Ncam1	0	0.309114	0.942	0.646	0	Proliferating Interstitial (XY)	Ncam1
Adam231	0	0.3091	0.592	0.251	0	Proliferating Interstitial (XY)	Adam23
Supt16	0	0.305643	0.971	0.903	0	Proliferating Interstitial (XY)	Supt16
RP23-216P14.8	0	0.305084	0.971	0.902	0	Proliferating Interstitial (XY)	RP23-216P14.8
Hist1h2ab	0	0.304846	0.383	0.076	0	Proliferating Interstitial (XY)	Hist1h2ab
Sf3b2	0	0.303881	0.987	0.97	0	Proliferating Interstitial (XY)	Sf3b2
Nrg11	0	0.303391	0.757	0.4	0	Proliferating Interstitial (XY)	Nrg1
Ckb1	0	0.303321	0.833	0.574	0	Proliferating Interstitial (XY)	Ckb
Mns1	0	0.302949	0.624	0.233	0	Proliferating Interstitial (XY)	Mns1
Exosc8	0	0.302197	0.876	0.648	0	Proliferating Interstitial (XY)	Exosc8
Mdc1	0	0.301952	0.637	0.296	0	Proliferating Interstitial (XY)	Mdc1
Arhgap19	0	0.299032	0.478	0.138	0	Proliferating Interstitial (XY)	Arhgap19
Hoxd81	0	0.298971	0.838	0.568	0	Proliferating Interstitial (XY)	Hoxd8
Ppwd1	0	0.298679	0.762	0.528	0	Proliferating Interstitial (XY)	Ppwd1
Trac1	0	0.298325	0.655	0.293	0	Proliferating Interstitial (XY)	Trac
Eny2	0	0.298282	0.987	0.957	0	Proliferating Interstitial (XY)	Eny2
Impdh2	0	0.297753	0.965	0.889	0	Proliferating Interstitial (XY)	Impdh2
Ngfr1	0	0.297666	0.698	0.378	0	Proliferating Interstitial (XY)	Ngfr
Fkbp2	0	0.297487	0.938	0.804	0	Proliferating Interstitial (XY)	Fkbp2
Rtn4rl11	0	0.296843	0.649	0.323	0	Proliferating Interstitial (XY)	Rtn4rl1
Banf1	0	0.296736	0.973	0.912	0	Proliferating Interstitial (XY)	Banf1
Ptges3	0	0.296544	0.988	0.967	0	Proliferating Interstitial (XY)	Ptges3
Heyl1	0	0.296132	0.64	0.316	0	Proliferating Interstitial (XY)	Heyl
Ddit4l1	0	0.295857	0.835	0.603	0	Proliferating Interstitial (XY)	Ddit4l
Sept111	0	0.294902	0.982	0.858	0	Proliferating Interstitial (XY)	2022-09-11
Prim2	0	0.294689	0.666	0.33	0	Proliferating Interstitial (XY)	Prim2
2022-09-07	0	0.294352	0.996	0.986	0	Proliferating Interstitial (XY)	2022-09-07
Ilf2	0	0.292642	0.977	0.904	0	Proliferating Interstitial (XY)	Ilf2
Cdk2ap1	0	0.292395	0.911	0.754	0	Proliferating Interstitial (XY)	Cdk2ap1
Prokr21	0	0.289981	0.496	0.177	0	Proliferating Interstitial (XY)	Prokr2
Kif18b	0	0.288887	0.429	0.075	0	Proliferating Interstitial (XY)	Kif18b
Ywhah	0	0.288711	0.98	0.937	0	Proliferating Interstitial (XY)	Ywhah
Amer11	0	0.28854	0.875	0.669	0	Proliferating Interstitial (XY)	Amer1
Agap11	0	0.287233	0.808	0.582	0	Proliferating Interstitial (XY)	Agap1
Snai2	0	0.285735	0.792	0.551	0	Proliferating Interstitial (XY)	Snai2
Rdx	0	0.285465	0.99	0.966	0	Proliferating Interstitial (XY)	Rdx
Nek2	0	0.285274	0.394	0.087	0	Proliferating Interstitial (XY)	Nek2
Pcsk51	0	0.284848	0.806	0.527	0	Proliferating Interstitial (XY)	Pcsk5
Lhfpl21	0	0.284606	0.709	0.447	0	Proliferating Interstitial (XY)	Lhfpl2
Hnrnpf	0	0.283188	0.992	0.986	0	Proliferating Interstitial (XY)	Hnrnpf
Kpnb1	0	0.281904	0.91	0.753	0	Proliferating Interstitial (XY)	Kpnb1
Cd24a1	0	0.281641	0.903	0.66	0	Proliferating Interstitial (XY)	Cd24a
Chaf1b	0	0.281394	0.524	0.278	0	Proliferating Interstitial (XY)	Chaf1b
Vstm2b1	0	0.281185	0.654	0.341	0	Proliferating Interstitial (XY)	Vstm2b
Hspa14	0	0.280751	0.859	0.658	0	Proliferating Interstitial (XY)	Hspa14
Rbm28	0	0.280661	0.922	0.79	0	Proliferating Interstitial (XY)	Rbm28
Xpo1	0	0.280615	0.903	0.739	0	Proliferating Interstitial (XY)	Xpo1
Zdhhc21	0	0.280378	0.817	0.574	0	Proliferating Interstitial (XY)	Zdhhc2
Ncaph2	0	0.279632	0.801	0.56	0	Proliferating Interstitial (XY)	Ncaph2
Tfdp1	0	0.279387	0.815	0.593	0	Proliferating Interstitial (XY)	Tfdp1
Aff31	0	0.279056	0.764	0.506	0	Proliferating Interstitial (XY)	Aff3
Pde5a1	0	0.27884	0.709	0.389	0	Proliferating Interstitial (XY)	Pde5a
Enpep	0	0.278824	0.488	0.216	0	Proliferating Interstitial (XY)	Enpep
Hoxd101	0	0.278118	0.631	0.33	0	Proliferating Interstitial (XY)	Hoxd10
Fat31	0	0.278021	0.618	0.266	0	Proliferating Interstitial (XY)	Fat3
Mrpl51	0	0.277043	0.945	0.863	0	Proliferating Interstitial (XY)	Mrpl51
Espl1	0	0.277036	0.481	0.105	0	Proliferating Interstitial (XY)	Espl1
Pth1r1	0	0.276519	0.711	0.402	0	Proliferating Interstitial (XY)	Pth1r
Nrk1	0	0.276233	0.795	0.457	0	Proliferating Interstitial (XY)	Nrk
Plagl11	0	0.274918	0.912	0.643	0	Proliferating Interstitial (XY)	Plagl1
Ticrr	0	0.274841	0.496	0.13	0	Proliferating Interstitial (XY)	Ticrr
Vrk1	0	0.274831	0.711	0.393	0	Proliferating Interstitial (XY)	Vrk1
Kif14	0	0.274679	0.4	0.073	0	Proliferating Interstitial (XY)	Kif14
Itih51	0	0.274602	0.884	0.551	0	Proliferating Interstitial (XY)	Itih5
Slc29a11	0	0.273714	0.851	0.626	0	Proliferating Interstitial (XY)	Slc29a1
Uaca	0	0.273532	0.705	0.435	0	Proliferating Interstitial (XY)	Uaca
Nxt1	0	0.2727	0.772	0.54	0	Proliferating Interstitial (XY)	Nxt1
Cep89	0	0.272477	0.465	0.239	0	Proliferating Interstitial (XY)	Cep89
Sass6	0	0.271963	0.599	0.244	0	Proliferating Interstitial (XY)	Sass6
Tmod3	0	0.271199	0.859	0.639	0	Proliferating Interstitial (XY)	Tmod3
Egflam1	0	0.271141	0.794	0.45	0	Proliferating Interstitial (XY)	Egflam
Pa2g4	0	0.269974	0.947	0.867	0	Proliferating Interstitial (XY)	Pa2g4
Rassf41	0	0.269757	0.533	0.227	0	Proliferating Interstitial (XY)	Rassf4
Ssna1	0	0.269609	0.915	0.779	0	Proliferating Interstitial (XY)	Ssna1
Psmc3ip	0	0.269474	0.621	0.322	0	Proliferating Interstitial (XY)	Psmc3ip
Mettl9	0	0.268355	0.962	0.895	0	Proliferating Interstitial (XY)	Mettl9
Adcy71	0	0.267125	0.577	0.22	0	Proliferating Interstitial (XY)	Adcy7
Pbrm1	0	0.267101	0.976	0.93	0	Proliferating Interstitial (XY)	Pbrm1
Ccng2	0	0.266983	0.611	0.376	0	Proliferating Interstitial (XY)	Ccng2
Rbmxl1	0	0.26635	0.956	0.875	0	Proliferating Interstitial (XY)	Rbmxl1
Acp1	0	0.265634	0.958	0.902	0	Proliferating Interstitial (XY)	Acp1
Ska3	0	0.26499	0.472	0.102	0	Proliferating Interstitial (XY)	Ska3
Mastl	0	0.264783	0.468	0.114	0	Proliferating Interstitial (XY)	Mastl
Dcakd	0	0.263823	0.907	0.775	0	Proliferating Interstitial (XY)	Dcakd
Srpx21	0	0.263767	0.696	0.347	0	Proliferating Interstitial (XY)	Srpx2
Zwilch	0	0.263693	0.551	0.182	0	Proliferating Interstitial (XY)	Zwilch
Rbbp7	0	0.262466	0.987	0.961	0	Proliferating Interstitial (XY)	Rbbp7
Gnai11	0	0.262403	0.681	0.447	0	Proliferating Interstitial (XY)	Gnai1
Smtn	0	0.26207	0.63	0.309	0	Proliferating Interstitial (XY)	Smtn
Itgb3bp	0	0.261963	0.758	0.508	0	Proliferating Interstitial (XY)	Itgb3bp
Cdca5	0	0.261775	0.469	0.094	0	Proliferating Interstitial (XY)	Cdca5
Mis18a	0	0.259981	0.606	0.245	0	Proliferating Interstitial (XY)	Mis18a
Srrt	0	0.259948	0.881	0.712	0	Proliferating Interstitial (XY)	Srrt
Chsy11	0	0.258679	0.789	0.525	0	Proliferating Interstitial (XY)	Chsy1
G3bp1	0	0.258663	0.986	0.947	0	Proliferating Interstitial (XY)	G3bp1
C1qtnf31	0	0.258207	0.433	0.181	0	Proliferating Interstitial (XY)	C1qtnf3
Col4a4	0	0.2572	0.395	0.165	0	Proliferating Interstitial (XY)	Col4a4
Htra31	0	0.256789	0.852	0.552	0	Proliferating Interstitial (XY)	Htra3
Eme1	0	0.255511	0.483	0.108	0	Proliferating Interstitial (XY)	Eme1
Ercc6l	0	0.25543	0.506	0.14	0	Proliferating Interstitial (XY)	Ercc6l
Mms22l	0	0.255062	0.57	0.262	0	Proliferating Interstitial (XY)	Mms22l
Vstm41	0	0.254291	0.893	0.635	0	Proliferating Interstitial (XY)	Vstm4
Adprh	0	0.254177	0.909	0.757	0	Proliferating Interstitial (XY)	Adprh
Sumo2	0	0.253797	0.995	0.996	0	Proliferating Interstitial (XY)	Sumo2
Mis12	0	0.253113	0.635	0.345	0	Proliferating Interstitial (XY)	Mis12
Lsm8	0	0.252834	0.925	0.82	0	Proliferating Interstitial (XY)	Lsm8
Sapcd11	0	0.252647	0.599	0.268	0	Proliferating Interstitial (XY)	Sapcd1
Haus4	0	0.25111	0.697	0.409	0	Proliferating Interstitial (XY)	Haus4
Gsg2	0	0.250434	0.464	0.11	0	Proliferating Interstitial (XY)	Gsg2
Fblim11	0	0.250388	0.764	0.479	0	Proliferating Interstitial (XY)	Fblim1
Stub1	8.69e-305	0.251002	0.969	0.927	2.01e-300	Proliferating Interstitial (XY)	Stub1
Gucy1a31	3.09e-298	0.328534	0.906	0.692	7.14e-294	Proliferating Interstitial (XY)	Gucy1a3
Ing1	9.31e-297	0.277242	0.84	0.679	2.15e-292	Proliferating Interstitial (XY)	Ing1
Cd631	5.16e-296	0.260926	0.997	0.972	1.19e-291	Proliferating Interstitial (XY)	Cd63
Hnrnpab	6.12e-292	0.253484	0.988	0.965	1.42e-287	Proliferating Interstitial (XY)	Hnrnpab
Dlk11	6.57e-292	0.279483	0.954	0.726	1.52e-287	Proliferating Interstitial (XY)	Dlk1
Fzr1	1.12e-291	0.258261	0.608	0.401	2.6e-287	Proliferating Interstitial (XY)	Fzr1
Purb	5.71e-291	0.2629	0.986	0.946	1.32e-286	Proliferating Interstitial (XY)	Purb
Gpx71	3.68e-289	0.281225	0.915	0.745	8.52e-285	Proliferating Interstitial (XY)	Gpx7
Pds5b	9.77e-286	0.251274	0.859	0.689	2.26e-281	Proliferating Interstitial (XY)	Pds5b
Smarcc1	2.45e-284	0.263006	0.966	0.918	5.65e-280	Proliferating Interstitial (XY)	Smarcc1
Meg31	6.32e-284	0.355935	0.992	0.92	1.46e-279	Proliferating Interstitial (XY)	Meg3
Zeb21	1.34e-283	0.313018	0.984	0.83	3.09e-279	Proliferating Interstitial (XY)	Zeb2
Taf15	1.23e-282	0.252599	0.919	0.793	2.84e-278	Proliferating Interstitial (XY)	Taf15
Idh2	1.44e-280	0.257614	0.987	0.96	3.34e-276	Proliferating Interstitial (XY)	Idh2
Flna	4.58e-274	0.284949	0.962	0.857	1.06e-269	Proliferating Interstitial (XY)	Flna
Pmp221	9.22e-272	0.251999	0.942	0.748	2.13e-267	Proliferating Interstitial (XY)	Pmp22
Zbed3	2.17e-271	0.272082	0.766	0.578	5.02e-267	Proliferating Interstitial (XY)	Zbed3
Trib21	4.1e-267	0.259181	0.831	0.615	9.47e-263	Proliferating Interstitial (XY)	Trib2
Itm2a1	3.03e-256	0.304139	0.963	0.861	7e-252	Proliferating Interstitial (XY)	Itm2a
Prss351	2.43e-246	0.35287	0.821	0.629	5.61e-242	Proliferating Interstitial (XY)	Prss35
Ubald2	5.26e-245	0.262306	0.822	0.652	1.22e-240	Proliferating Interstitial (XY)	Ubald2
Cnn21	5.76e-245	0.281286	0.826	0.577	1.33e-240	Proliferating Interstitial (XY)	Cnn2
Ctgf1	2.89e-240	0.321536	0.61	0.388	6.68e-236	Proliferating Interstitial (XY)	Ctgf
S100a101	2.25e-237	0.266824	0.992	0.942	5.2e-233	Proliferating Interstitial (XY)	S100a10
Mest1	2.1e-224	0.329289	0.975	0.88	4.86e-220	Proliferating Interstitial (XY)	Mest
Hmcn11	6.98e-218	0.250992	0.843	0.636	1.61e-213	Proliferating Interstitial (XY)	Hmcn1
Myadm1	1.88e-211	0.274104	0.944	0.845	4.33e-207	Proliferating Interstitial (XY)	Myadm
Hp1bp3	2.61e-206	0.265662	0.964	0.908	6.03e-202	Proliferating Interstitial (XY)	Hp1bp3
Tuba1c	3.93e-203	0.381057	0.52	0.359	9.09e-199	Proliferating Interstitial (XY)	Tuba1c
Mcm4	3e-183	0.263785	0.73	0.582	6.94e-179	Proliferating Interstitial (XY)	Mcm4
Mcm6	3.18e-169	0.345042	0.778	0.679	7.34e-165	Proliferating Interstitial (XY)	Mcm6
Igfbp5	0	1.97646	0.995	0.806	0	Stroma (XX)	Igfbp5
Col1a11	0	1.8828	0.996	0.722	0	Stroma (XX)	Col1a1
Rbp1	0	1.84813	0.997	0.795	0	Stroma (XX)	Rbp1
Id2	0	1.84002	0.953	0.584	0	Stroma (XX)	Id2
Mgp	0	1.72585	0.916	0.557	0	Stroma (XX)	Mgp
Lum	0	1.70289	0.617	0.222	0	Stroma (XX)	Lum
Ptn1	0	1.69512	0.98	0.725	0	Stroma (XX)	Ptn
Gas1	0	1.6025	0.988	0.706	0	Stroma (XX)	Gas1
Sparcl1	0	1.52997	0.966	0.508	0	Stroma (XX)	Sparcl1
Id3	0	1.49964	0.979	0.793	0	Stroma (XX)	Id3
Tgfbi	0	1.3817	0.832	0.283	0	Stroma (XX)	Tgfbi
Xist	0	1.35974	0.744	0.163	0	Stroma (XX)	Xist
Ncam11	0	1.27437	0.985	0.648	0	Stroma (XX)	Ncam1
Sfrp1	0	1.19655	0.964	0.708	0	Stroma (XX)	Sfrp1
Palld	0	1.18318	0.964	0.645	0	Stroma (XX)	Palld
Col3a11	0	1.16253	0.999	0.911	0	Stroma (XX)	Col3a1
Cfh	0	1.15679	0.609	0.263	0	Stroma (XX)	Cfh
Meis2	0	1.11774	0.849	0.526	0	Stroma (XX)	Meis2
H19	0	1.11563	0.993	0.853	0	Stroma (XX)	H19
Pik3r1	0	1.10874	0.918	0.525	0	Stroma (XX)	Pik3r1
Lbh	0	1.09804	0.963	0.762	0	Stroma (XX)	Lbh
Mmp21	0	1.07638	0.965	0.58	0	Stroma (XX)	Mmp2
Socs31	0	1.02555	0.938	0.744	0	Stroma (XX)	Socs3
Mfap21	0	1.02359	0.999	0.86	0	Stroma (XX)	Mfap2
Dcn1	0	1.00553	0.938	0.641	0	Stroma (XX)	Dcn
Tagln	0	1.00188	0.668	0.352	0	Stroma (XX)	Tagln
Csrp1	0	0.995181	0.934	0.548	0	Stroma (XX)	Csrp1
Igfbp41	0	0.958534	0.997	0.9	0	Stroma (XX)	Igfbp4
Rhoj	0	0.944301	0.889	0.443	0	Stroma (XX)	Rhoj
Fbln5	0	0.906923	0.701	0.302	0	Stroma (XX)	Fbln5
Col1a22	0	0.906243	0.998	0.801	0	Stroma (XX)	Col1a2
Mdk1	0	0.901084	1	0.926	0	Stroma (XX)	Mdk
Dlk12	0	0.900635	0.962	0.733	0	Stroma (XX)	Dlk1
Col6a3	0	0.897339	0.858	0.38	0	Stroma (XX)	Col6a3
Camk2n1	0	0.893281	0.777	0.34	0	Stroma (XX)	Camk2n1
Col5a2	0	0.844231	0.907	0.646	0	Stroma (XX)	Col5a2
Alcam	0	0.830691	0.733	0.472	0	Stroma (XX)	Alcam
Maf1	0	0.82531	0.93	0.704	0	Stroma (XX)	Maf
Lsp11	0	0.823234	0.969	0.689	0	Stroma (XX)	Lsp1
Meis1	0	0.810585	0.903	0.6	0	Stroma (XX)	Meis1
Mfap41	0	0.79778	0.983	0.671	0	Stroma (XX)	Mfap4
Gsn	0	0.793134	0.894	0.681	0	Stroma (XX)	Gsn
Postn	0	0.787949	0.484	0.084	0	Stroma (XX)	Postn
Nfix1	0	0.785948	0.934	0.619	0	Stroma (XX)	Nfix
Nrep	0	0.781657	0.955	0.734	0	Stroma (XX)	Nrep
Rnd31	0	0.774464	0.91	0.649	0	Stroma (XX)	Rnd3
Cyr61	0	0.770007	0.889	0.804	0	Stroma (XX)	Cyr61
Loxl11	0	0.768488	0.882	0.487	0	Stroma (XX)	Loxl1
Prrx1	0	0.768246	0.677	0.151	0	Stroma (XX)	Prrx1
Nfia	0	0.747538	0.994	0.928	0	Stroma (XX)	Nfia
Akap121	0	0.73696	0.833	0.572	0	Stroma (XX)	Akap12
Cadm1	0	0.736051	0.665	0.209	0	Stroma (XX)	Cadm1
Fstl11	0	0.72194	0.993	0.874	0	Stroma (XX)	Fstl1
Rbms3	0	0.718639	0.898	0.603	0	Stroma (XX)	Rbms3
Zfp36	0	0.716999	0.909	0.768	0	Stroma (XX)	Zfp36
Ltbp1	0	0.712754	0.633	0.255	0	Stroma (XX)	Ltbp1
Prnp	0	0.707742	0.75	0.367	0	Stroma (XX)	Prnp
Flrt2	0	0.705819	0.652	0.309	0	Stroma (XX)	Flrt2
Tcf212	0	0.704125	0.951	0.67	0	Stroma (XX)	Tcf21
Islr1	0	0.701199	0.984	0.639	0	Stroma (XX)	Islr
Nkd1	0	0.699635	0.808	0.425	0	Stroma (XX)	Nkd1
Pim1	0	0.691839	0.696	0.467	0	Stroma (XX)	Pim1
Wt1	0	0.689701	0.934	0.545	0	Stroma (XX)	Wt1
RP23-41J14.2	0	0.689397	0.557	0.102	0	Stroma (XX)	RP23-41J14.2
Nfib	0	0.688266	0.993	0.909	0	Stroma (XX)	Nfib
Filip1l	0	0.684362	0.674	0.392	0	Stroma (XX)	Filip1l
Cdh112	0	0.682562	0.932	0.657	0	Stroma (XX)	Cdh11
Ramp2	0	0.670611	0.919	0.682	0	Stroma (XX)	Ramp2
Il33	0	0.669932	0.472	0.017	0	Stroma (XX)	Il33
Tgfb2	0	0.661189	0.804	0.504	0	Stroma (XX)	Tgfb2
Crabp1	0	0.658645	0.376	0.061	0	Stroma (XX)	Crabp1
Tshz1	0	0.648745	0.816	0.606	0	Stroma (XX)	Tshz1
Lamp2	0	0.644653	0.975	0.939	0	Stroma (XX)	Lamp2
Stbd1	0	0.644221	0.784	0.457	0	Stroma (XX)	Stbd1
Kcnk2	0	0.640424	0.482	0.174	0	Stroma (XX)	Kcnk2
Clmp	0	0.639076	0.789	0.38	0	Stroma (XX)	Clmp
Wnt4	0	0.638579	0.938	0.744	0	Stroma (XX)	Wnt4
Atp1b1	0	0.632979	0.713	0.379	0	Stroma (XX)	Atp1b1
Tnfaip8	0	0.632042	0.822	0.502	0	Stroma (XX)	Tnfaip8
Col6a22	0	0.631801	0.984	0.802	0	Stroma (XX)	Col6a2
Gria3	0	0.630718	0.714	0.314	0	Stroma (XX)	Gria3
Itga8	0	0.625832	0.506	0.079	0	Stroma (XX)	Itga8
Pmp222	0	0.624005	0.961	0.751	0	Stroma (XX)	Pmp22
Pbx1	0	0.621309	0.983	0.914	0	Stroma (XX)	Pbx1
Htra1	0	0.617885	0.663	0.505	0	Stroma (XX)	Htra1
Tmsb10	0	0.617051	1	0.998	0	Stroma (XX)	Tmsb10
Pmepa11	0	0.614403	0.948	0.7	0	Stroma (XX)	Pmepa1
Selm1	0	0.610755	0.957	0.784	0	Stroma (XX)	Selm
Igf11	0	0.601234	0.832	0.598	0	Stroma (XX)	Igf1
Mex3b	0	0.593794	0.802	0.51	0	Stroma (XX)	Mex3b
Emilin12	0	0.592744	0.961	0.704	0	Stroma (XX)	Emilin1
Zfpm2	0	0.591113	0.823	0.557	0	Stroma (XX)	Zfpm2
Gata6	0	0.590812	0.807	0.513	0	Stroma (XX)	Gata6
Rps27	0	0.58761	1	1	0	Stroma (XX)	Rps27
Gdf10	0	0.578861	0.429	0.039	0	Stroma (XX)	Gdf10
Myh10	0	0.578813	0.916	0.785	0	Stroma (XX)	Myh10
Ccdc80	0	0.572568	0.755	0.488	0	Stroma (XX)	Ccdc80
Matn21	0	0.565664	0.807	0.56	0	Stroma (XX)	Matn2
Rps26	0	0.558279	1	1	0	Stroma (XX)	Rps26
Bambi	0	0.555168	0.862	0.671	0	Stroma (XX)	Bambi
Gucy1a32	0	0.554278	0.897	0.7	0	Stroma (XX)	Gucy1a3
Dnm3os2	0	0.5502	0.867	0.574	0	Stroma (XX)	Dnm3os
Mxra81	0	0.549965	0.842	0.541	0	Stroma (XX)	Mxra8
Nbl1	0	0.548729	0.755	0.426	0	Stroma (XX)	Nbl1
CT025619.2	0	0.548398	0.705	0.356	0	Stroma (XX)	CT025619.2
Fbln12	0	0.547024	0.965	0.744	0	Stroma (XX)	Fbln1
Snai1	0	0.545117	0.569	0.257	0	Stroma (XX)	Snai1
RP23-83I13.101	0	0.545056	0.864	0.594	0	Stroma (XX)	RP23-83I13.10
Ptma1	0	0.541869	1	1	0	Stroma (XX)	Ptma
Pdgfrl	0	0.531426	0.507	0.106	0	Stroma (XX)	Pdgfrl
Nenf	0	0.524048	0.995	0.963	0	Stroma (XX)	Nenf
Mylk1	0	0.522511	0.9	0.64	0	Stroma (XX)	Mylk
Kctd12	0	0.517715	0.594	0.271	0	Stroma (XX)	Kctd12
Rpl38	0	0.513871	1	1	0	Stroma (XX)	Rpl38
Acta22	0	0.513694	0.854	0.624	0	Stroma (XX)	Acta2
Ptgis1	0	0.509893	0.784	0.493	0	Stroma (XX)	Ptgis
Plod2	0	0.508952	0.788	0.588	0	Stroma (XX)	Plod2
Cdo1	0	0.508858	0.467	0.157	0	Stroma (XX)	Cdo1
Cd55	0	0.506365	0.459	0.095	0	Stroma (XX)	Cd55
Nsa2	0	0.504272	0.994	0.984	0	Stroma (XX)	Nsa2
Samd5	0	0.501667	0.548	0.149	0	Stroma (XX)	Samd5
Mmp141	0	0.501492	0.94	0.798	0	Stroma (XX)	Mmp14
Lpar1	0	0.50046	0.696	0.339	0	Stroma (XX)	Lpar1
Colec12	0	0.500356	0.811	0.552	0	Stroma (XX)	Colec12
Rpl35	0	0.499607	1	0.998	0	Stroma (XX)	Rpl35
Col9a2	0	0.494261	0.614	0.287	0	Stroma (XX)	Col9a2
Tpm22	0	0.492916	0.881	0.661	0	Stroma (XX)	Tpm2
Cadm4	0	0.489796	0.634	0.308	0	Stroma (XX)	Cadm4
Ier5l	0	0.48413	0.763	0.549	0	Stroma (XX)	Ier5l
Nfic	0	0.48208	0.948	0.862	0	Stroma (XX)	Nfic
Osr1	0	0.481334	0.545	0.201	0	Stroma (XX)	Osr1
Rps28	0	0.476999	1	1	0	Stroma (XX)	Rps28
Timp21	0	0.47583	0.935	0.76	0	Stroma (XX)	Timp2
Zfp503	0	0.474493	0.843	0.609	0	Stroma (XX)	Zfp503
Sepw11	0	0.470003	0.997	0.976	0	Stroma (XX)	Sepw1
RP23-41J14.5	0	0.469251	0.557	0.19	0	Stroma (XX)	RP23-41J14.5
Smad5	0	0.468664	0.766	0.568	0	Stroma (XX)	Smad5
Hnrnpa1	0	0.468303	0.999	0.995	0	Stroma (XX)	Hnrnpa1
Col8a2	0	0.465523	0.515	0.097	0	Stroma (XX)	Col8a2
Cpxm1	0	0.459918	0.869	0.717	0	Stroma (XX)	Cpxm1
Slit21	0	0.459408	0.845	0.638	0	Stroma (XX)	Slit2
Lox	0	0.457798	0.513	0.177	0	Stroma (XX)	Lox
Wt1os	0	0.457401	0.584	0.211	0	Stroma (XX)	Wt1os
Col26a1	0	0.457094	0.752	0.449	0	Stroma (XX)	Col26a1
Ptk7	0	0.455664	0.847	0.63	0	Stroma (XX)	Ptk7
Nxn	0	0.452208	0.796	0.578	0	Stroma (XX)	Nxn
Col12a1	0	0.450447	0.542	0.222	0	Stroma (XX)	Col12a1
St6galnac3	0	0.450262	0.652	0.291	0	Stroma (XX)	St6galnac3
Phlda3	0	0.447228	0.754	0.501	0	Stroma (XX)	Phlda3
Auts2	0	0.446627	0.977	0.928	0	Stroma (XX)	Auts2
Sh3bp5	0	0.444676	0.7	0.484	0	Stroma (XX)	Sh3bp5
Rps29	0	0.44442	1	1	0	Stroma (XX)	Rps29
Kdelr31	0	0.443024	0.801	0.52	0	Stroma (XX)	Kdelr3
Adamts21	0	0.440804	0.804	0.527	0	Stroma (XX)	Adamts2
Col5a11	0	0.440564	0.898	0.698	0	Stroma (XX)	Col5a1
Serpinf1	0	0.437759	0.712	0.484	0	Stroma (XX)	Serpinf1
Sulf1	0	0.437108	0.647	0.267	0	Stroma (XX)	Sulf1
Rpl39	0	0.43686	1	1	0	Stroma (XX)	Rpl39
Rcn31	0	0.435326	0.989	0.908	0	Stroma (XX)	Rcn3
Rpl37	0	0.434243	1	1	0	Stroma (XX)	Rpl37
Rpl37a	0	0.425866	1	1	0	Stroma (XX)	Rpl37a
Atrnl1	0	0.425061	0.607	0.329	0	Stroma (XX)	Atrnl1
Pde3a	0	0.424413	0.537	0.198	0	Stroma (XX)	Pde3a
S100a6	0	0.424115	0.59	0.282	0	Stroma (XX)	S100a6
Lmcd1	0	0.418077	0.417	0.16	0	Stroma (XX)	Lmcd1
Slc1a3	0	0.417099	0.516	0.225	0	Stroma (XX)	Slc1a3
Arf41	0	0.414564	0.994	0.981	0	Stroma (XX)	Arf4
Cpne8	0	0.411977	0.437	0.167	0	Stroma (XX)	Cpne8
Rbfox21	0	0.406386	0.934	0.817	0	Stroma (XX)	Rbfox2
Bicc11	0	0.403579	0.745	0.507	0	Stroma (XX)	Bicc1
Lix1l	0	0.402962	0.854	0.699	0	Stroma (XX)	Lix1l
Sulf22	0	0.402492	0.906	0.664	0	Stroma (XX)	Sulf2
Uba52	0	0.400036	0.976	0.96	0	Stroma (XX)	Uba52
Frem1	0	0.397505	0.585	0.29	0	Stroma (XX)	Frem1
Sema3d	0	0.397308	0.308	0.042	0	Stroma (XX)	Sema3d
Rps4x	0	0.39515	1	1	0	Stroma (XX)	Rps4x
Ckap41	0	0.393719	0.971	0.916	0	Stroma (XX)	Ckap4
Slc7a2	0	0.393594	0.563	0.249	0	Stroma (XX)	Slc7a2
Rps21	0	0.392504	1	1	0	Stroma (XX)	Rps21
Ogn1	0	0.391255	0.426	0.208	0	Stroma (XX)	Ogn
Rps27rt	0	0.390103	0.908	0.839	0	Stroma (XX)	Rps27rt
Prss23	0	0.387603	0.458	0.147	0	Stroma (XX)	Prss23
Lrrc17	0	0.38636	0.695	0.385	0	Stroma (XX)	Lrrc17
Lpar4	0	0.384684	0.639	0.403	0	Stroma (XX)	Lpar4
Tbx3	0	0.382631	0.46	0.202	0	Stroma (XX)	Tbx3
Unc5c	0	0.379467	0.601	0.304	0	Stroma (XX)	Unc5c
Twsg1	0	0.378516	0.716	0.526	0	Stroma (XX)	Twsg1
Ugdh	0	0.376534	0.743	0.562	0	Stroma (XX)	Ugdh
Sparc	0	0.375848	1	0.981	0	Stroma (XX)	Sparc
Mtch1	0	0.37539	0.971	0.944	0	Stroma (XX)	Mtch1
Pdlim21	0	0.375348	0.76	0.569	0	Stroma (XX)	Pdlim2
Il11ra1	0	0.374862	0.941	0.859	0	Stroma (XX)	Il11ra1
Actn1	0	0.372409	0.824	0.659	0	Stroma (XX)	Actn1
Actg1	0	0.371345	1	0.999	0	Stroma (XX)	Actg1
Prrx2	0	0.369538	0.635	0.355	0	Stroma (XX)	Prrx2
Foxp2	0	0.369209	0.252	0.047	0	Stroma (XX)	Foxp2
Col16a1	0	0.368145	0.671	0.392	0	Stroma (XX)	Col16a1
Rpl41	0	0.367181	1	1	0	Stroma (XX)	Rpl41
Actb	0	0.365744	1	1	0	Stroma (XX)	Actb
Dact3	0	0.364283	0.698	0.425	0	Stroma (XX)	Dact3
Fras1	0	0.364202	0.445	0.17	0	Stroma (XX)	Fras1
Cyp1b1	0	0.362987	0.578	0.338	0	Stroma (XX)	Cyp1b1
Tenm4	0	0.36178	0.702	0.478	0	Stroma (XX)	Tenm4
Angpt1	0	0.36007	0.277	0.064	0	Stroma (XX)	Angpt1
Erh	0	0.359648	0.952	0.922	0	Stroma (XX)	Erh
Cmtm3	0	0.357976	0.911	0.805	0	Stroma (XX)	Cmtm3
Fat4	0	0.357837	0.549	0.296	0	Stroma (XX)	Fat4
Serping1	0	0.357346	0.646	0.382	0	Stroma (XX)	Serping1
Wisp11	0	0.356746	0.656	0.416	0	Stroma (XX)	Wisp1
Arhgap28	0	0.353256	0.624	0.38	0	Stroma (XX)	Arhgap28
Rps15a	0	0.35303	1	1	0	Stroma (XX)	Rps15a
Txndc5	0	0.352246	0.915	0.839	0	Stroma (XX)	Txndc5
Rpl9	0	0.348761	1	1	0	Stroma (XX)	Rpl9
St3gal4	0	0.347702	0.659	0.45	0	Stroma (XX)	St3gal4
Mxra7	0	0.34707	0.737	0.514	0	Stroma (XX)	Mxra7
Rplp01	0	0.344291	1	1	0	Stroma (XX)	Rplp0
Rpl27	0	0.34156	0.996	0.992	0	Stroma (XX)	Rpl27
Fcgrt	0	0.341315	0.842	0.68	0	Stroma (XX)	Fcgrt
Kdelr2	0	0.339548	0.981	0.95	0	Stroma (XX)	Kdelr2
Prkcdbp	0	0.337626	0.755	0.523	0	Stroma (XX)	Prkcdbp
Sned1	0	0.336443	0.497	0.198	0	Stroma (XX)	Sned1
Rpl35a	0	0.335463	1	1	0	Stroma (XX)	Rpl35a
Antxr1	0	0.33519	0.571	0.334	0	Stroma (XX)	Antxr1
Rpl30	0	0.335015	1	1	0	Stroma (XX)	Rpl30
Cnn3	0	0.334131	0.969	0.912	0	Stroma (XX)	Cnn3
Plpp1	0	0.332135	0.612	0.361	0	Stroma (XX)	Plpp1
Ajap1	0	0.330931	0.314	0.034	0	Stroma (XX)	Ajap1
Rpl101	0	0.330622	1	0.999	0	Stroma (XX)	Rpl10
Id4	0	0.328912	0.4	0.197	0	Stroma (XX)	Id4
Hic11	0	0.32829	0.766	0.507	0	Stroma (XX)	Hic1
Acot1	0	0.327589	0.746	0.54	0	Stroma (XX)	Acot1
Cacna1g	0	0.324003	0.559	0.244	0	Stroma (XX)	Cacna1g
Fmo1	0	0.321448	0.289	0.055	0	Stroma (XX)	Fmo1
Npc2	0	0.321372	0.983	0.961	0	Stroma (XX)	Npc2
Snrpg	0	0.319621	0.988	0.977	0	Stroma (XX)	Snrpg
Ifitm2	0	0.314075	0.998	0.99	0	Stroma (XX)	Ifitm2
Megf6	0	0.311294	0.415	0.116	0	Stroma (XX)	Megf6
Sec61g	0	0.310918	0.998	0.992	0	Stroma (XX)	Sec61g
Nhsl2	0	0.310567	0.561	0.326	0	Stroma (XX)	Nhsl2
Rps24	0	0.309288	1	1	0	Stroma (XX)	Rps24
Rpl24	0	0.308875	1	1	0	Stroma (XX)	Rpl24
Fkbp10	0	0.306879	0.797	0.634	0	Stroma (XX)	Fkbp10
Pawr	0	0.305775	0.462	0.189	0	Stroma (XX)	Pawr
Rps3a1	0	0.30439	1	1	0	Stroma (XX)	Rps3a1
Tsc22d3	0	0.302717	0.711	0.518	0	Stroma (XX)	Tsc22d3
Rpl36a	0	0.300449	1	0.999	0	Stroma (XX)	Rpl36a
Emilin3	0	0.297551	0.371	0.08	0	Stroma (XX)	Emilin3
Metrnl	0	0.297463	0.462	0.192	0	Stroma (XX)	Metrnl
Rps5	0	0.29616	1	1	0	Stroma (XX)	Rps5
Rab3il1	0	0.295873	0.576	0.32	0	Stroma (XX)	Rab3il1
Rpl3	0	0.295158	1	1	0	Stroma (XX)	Rpl3
Ggt5	0	0.294513	0.531	0.31	0	Stroma (XX)	Ggt5
Rac3	0	0.294285	0.601	0.386	0	Stroma (XX)	Rac3
Gulp1	0	0.291841	0.516	0.289	0	Stroma (XX)	Gulp1
Rgl1	0	0.282915	0.569	0.32	0	Stroma (XX)	Rgl1
Rps27a	0	0.281311	1	1	0	Stroma (XX)	Rps27a
Adamtsl1	0	0.281251	0.334	0.127	0	Stroma (XX)	Adamtsl1
Fzd7	0	0.280995	0.432	0.197	0	Stroma (XX)	Fzd7
Tsix	0	0.277803	0.343	0.096	0	Stroma (XX)	Tsix
Rps7	0	0.276725	1	1	0	Stroma (XX)	Rps7
Nkain3	0	0.27235	0.437	0.172	0	Stroma (XX)	Nkain3
Cthrc1	0	0.272312	0.292	0.112	0	Stroma (XX)	Cthrc1
Rgs17	0	0.269445	0.286	0.095	0	Stroma (XX)	Rgs17
Fgf2	0	0.262484	0.465	0.21	0	Stroma (XX)	Fgf2
Col6a6	0	0.261943	0.282	0.057	0	Stroma (XX)	Col6a6
Rps13	0	0.260241	1	1	0	Stroma (XX)	Rps13
Rassf2	0	0.259413	0.387	0.135	0	Stroma (XX)	Rassf2
Cnr1	0	0.258439	0.3	0.068	0	Stroma (XX)	Cnr1
Fam124a	0	0.256627	0.376	0.147	0	Stroma (XX)	Fam124a
Rpl22	0	0.254716	1	0.999	0	Stroma (XX)	Rpl22
Plscr4	0	0.253414	0.446	0.21	0	Stroma (XX)	Plscr4
Rpl36	0	0.253083	1	1	0	Stroma (XX)	Rpl36
Rpl13	0	0.251548	1	1	0	Stroma (XX)	Rpl13
Rps20	0	0.25067	1	1	0	Stroma (XX)	Rps20
Mmp11	3.36e-307	0.364841	0.769	0.6	7.76e-303	Stroma (XX)	Mmp11
Gabra4	9.74e-307	0.281992	0.42	0.21	2.25e-302	Stroma (XX)	Gabra4
Arl1	1.6e-305	0.303356	0.961	0.928	3.71e-301	Stroma (XX)	Arl1
Slc9a3r2	2.77e-303	0.258368	0.753	0.572	6.4e-299	Stroma (XX)	Slc9a3r2
Siva1	1.86e-298	0.300088	0.972	0.946	4.31e-294	Stroma (XX)	Siva1
Plat	3.78e-296	0.307708	0.517	0.307	8.74e-292	Stroma (XX)	Plat
Fos1	5.31e-296	0.507194	0.991	0.98	1.23e-291	Stroma (XX)	Fos
Arap11	2.43e-294	0.292254	0.769	0.561	5.61e-290	Stroma (XX)	Arap1
Fkbp7	2.73e-294	0.302021	0.81	0.653	6.31e-290	Stroma (XX)	Fkbp7
Trmt112	7.92e-293	0.286455	0.971	0.949	1.83e-288	Stroma (XX)	Trmt112
Col27a1	3.24e-292	0.295777	0.601	0.392	7.48e-288	Stroma (XX)	Col27a1
Ppic	2.38e-291	0.303375	0.966	0.912	5.49e-287	Stroma (XX)	Ppic
Tril2	6.3e-291	0.394637	0.911	0.68	1.46e-286	Stroma (XX)	Tril
Junb1	1.31e-289	0.499399	0.956	0.905	3.03e-285	Stroma (XX)	Junb
Lmna	3.6e-286	0.340217	0.85	0.711	8.33e-282	Stroma (XX)	Lmna
Nme4	2.14e-285	0.30191	0.75	0.607	4.95e-281	Stroma (XX)	Nme4
Sh3bgrl	3e-285	0.318005	0.944	0.874	6.95e-281	Stroma (XX)	Sh3bgrl
Fzd21	2.03e-284	0.317813	0.84	0.676	4.69e-280	Stroma (XX)	Fzd2
Adgrl2	1.67e-282	0.313951	0.874	0.743	3.86e-278	Stroma (XX)	Adgrl2
Snai21	2.72e-281	0.350189	0.754	0.566	6.3e-277	Stroma (XX)	Snai2
Rab18	1.67e-280	0.280296	0.931	0.893	3.87e-276	Stroma (XX)	Rab18
Rcn11	1.62e-279	0.312426	0.955	0.898	3.75e-275	Stroma (XX)	Rcn1
Emp2	6.56e-278	0.309255	0.673	0.47	1.52e-273	Stroma (XX)	Emp2
Ier5	2.9e-276	0.331373	0.728	0.541	6.7e-272	Stroma (XX)	Ier5
Ank3	4.18e-275	0.331222	0.508	0.324	9.66e-271	Stroma (XX)	Ank3
Rbm31	1.44e-273	0.291783	0.996	0.984	3.34e-269	Stroma (XX)	Rbm3
Marcksl1	5.89e-273	0.286448	0.994	0.967	1.36e-268	Stroma (XX)	Marcksl1
Vkorc1	9.22e-273	0.31233	0.916	0.857	2.13e-268	Stroma (XX)	Vkorc1
Smad7	1.42e-270	0.367397	0.865	0.764	3.27e-266	Stroma (XX)	Smad7
Fgfr1	6.12e-270	0.298827	0.692	0.503	1.41e-265	Stroma (XX)	Fgfr1
Tnfsf12	8.47e-270	0.253954	0.61	0.413	1.96e-265	Stroma (XX)	Tnfsf12
Fxyd1	1.68e-269	0.29598	0.882	0.716	3.88e-265	Stroma (XX)	Fxyd1
Ap1ar	1.75e-269	0.279863	0.681	0.529	4.05e-265	Stroma (XX)	Ap1ar
B3gnt91	1.72e-268	0.256284	0.661	0.455	3.98e-264	Stroma (XX)	B3gnt9
Marcks2	7.39e-268	0.362687	1	0.979	1.71e-263	Stroma (XX)	Marcks
Sgk1	4.32e-266	0.254637	0.374	0.188	9.98e-262	Stroma (XX)	Sgk1
Hoxc8	7.01e-263	0.406923	0.535	0.349	1.62e-258	Stroma (XX)	Hoxc8
Serf1	2.53e-262	0.280101	0.963	0.927	5.86e-258	Stroma (XX)	Serf1
Kdelr1	3.88e-261	0.281192	0.968	0.942	8.96e-257	Stroma (XX)	Kdelr1
Grb101	4.42e-261	0.278222	0.971	0.844	1.02e-256	Stroma (XX)	Grb10
Bgn2	8.07e-261	0.357583	0.99	0.762	1.86e-256	Stroma (XX)	Bgn
Mpzl1	8.45e-261	0.258956	0.805	0.673	1.95e-256	Stroma (XX)	Mpzl1
C1qtnf7	7.84e-260	0.3058	0.838	0.701	1.81e-255	Stroma (XX)	C1qtnf7
Ypel3	5.88e-259	0.305049	0.875	0.788	1.36e-254	Stroma (XX)	Ypel3
Zfp36l11	6.82e-258	0.386318	0.996	0.972	1.58e-253	Stroma (XX)	Zfp36l1
Tnnt1	9.81e-256	0.346659	0.701	0.535	2.27e-251	Stroma (XX)	Tnnt1
Sdcbp	2.95e-255	0.283955	0.895	0.838	6.82e-251	Stroma (XX)	Sdcbp
Lhfp1	7.65e-250	0.308249	0.65	0.417	1.77e-245	Stroma (XX)	Lhfp
Podxl21	1.74e-246	0.274763	0.756	0.614	4.03e-242	Stroma (XX)	Podxl2
Mfge8	2.64e-245	0.563899	0.93	0.906	6.1e-241	Stroma (XX)	Mfge8
Tpm3	2.72e-244	0.291798	0.981	0.968	6.29e-240	Stroma (XX)	Tpm3
Svep1	1.42e-243	0.317038	0.49	0.291	3.29e-239	Stroma (XX)	Svep1
Cnn22	1.17e-241	0.303658	0.811	0.588	2.7e-237	Stroma (XX)	Cnn2
Fam212a	9.02e-241	0.256567	0.55	0.35	2.08e-236	Stroma (XX)	Fam212a
Egr11	3.31e-239	0.377229	0.986	0.963	7.64e-235	Stroma (XX)	Egr1
Dpysl31	1.04e-235	0.292792	0.636	0.429	2.41e-231	Stroma (XX)	Dpysl3
Nbea	1.7e-235	0.29288	0.638	0.484	3.93e-231	Stroma (XX)	Nbea
Itm2c	7.93e-227	0.306313	0.928	0.879	1.83e-222	Stroma (XX)	Itm2c
Ly6h	1.5e-226	0.336337	0.494	0.308	3.46e-222	Stroma (XX)	Ly6h
Bok	1.52e-225	0.296665	0.71	0.551	3.51e-221	Stroma (XX)	Bok
Atp2b1	6.29e-225	0.446531	0.914	0.88	1.45e-220	Stroma (XX)	Atp2b1
Syt1	8.82e-225	0.399801	0.354	0.191	2.04e-220	Stroma (XX)	Syt1
Hmgb11	1.14e-223	0.288584	1	0.999	2.64e-219	Stroma (XX)	Hmgb1
Wsb1	7.11e-221	0.26274	0.827	0.73	1.64e-216	Stroma (XX)	Wsb1
Ier3	4.62e-218	0.771407	0.54	0.387	1.07e-213	Stroma (XX)	Ier3
Ghr1	1.35e-216	0.257162	0.68	0.503	3.13e-212	Stroma (XX)	Ghr
Col6a12	6.32e-215	0.3481	0.982	0.848	1.46e-210	Stroma (XX)	Col6a1
Ptgfrn	1.17e-214	0.259856	0.574	0.41	2.7e-210	Stroma (XX)	Ptgfrn
Cd302	1.85e-213	0.264514	0.711	0.566	4.28e-209	Stroma (XX)	Cd302
Cul4b	2.94e-213	0.433684	0.74	0.679	6.78e-209	Stroma (XX)	Cul4b
Id1	1.01e-210	0.471224	0.925	0.865	2.33e-206	Stroma (XX)	Id1
Abracl1	3.81e-210	0.269546	0.941	0.882	8.82e-206	Stroma (XX)	Abracl
Meg32	5.82e-208	0.339264	0.995	0.922	1.35e-203	Stroma (XX)	Meg3
Dstn	3.65e-207	0.271343	0.979	0.968	8.43e-203	Stroma (XX)	Dstn
Pcdh18	1.06e-205	0.295515	0.799	0.647	2.44e-201	Stroma (XX)	Pcdh18
Sox111	1.5e-204	0.336128	0.848	0.722	3.48e-200	Stroma (XX)	Sox11
RP23-338E5.2	6.34e-204	0.299714	0.975	0.946	1.47e-199	Stroma (XX)	RP23-338E5.2
Rarres21	9.48e-201	0.294848	0.789	0.586	2.19e-196	Stroma (XX)	Rarres2
Cacnb2	2.2e-200	0.266234	0.574	0.418	5.09e-196	Stroma (XX)	Cacnb2
RP23-24J10.5	2.79e-200	0.266776	0.848	0.795	6.44e-196	Stroma (XX)	RP23-24J10.5
Eln1	4.95e-200	0.448286	0.796	0.6	1.14e-195	Stroma (XX)	Eln
Ecm1	1.31e-198	0.439386	0.317	0.172	3.03e-194	Stroma (XX)	Ecm1
Fxyd6	2.02e-198	0.251708	0.917	0.83	4.66e-194	Stroma (XX)	Fxyd6
Rrbp11	1.32e-193	0.276603	0.995	0.979	3.05e-189	Stroma (XX)	Rrbp1
Epb41l4aos	1.6e-188	0.269013	0.797	0.718	3.69e-184	Stroma (XX)	Epb41l4aos
Rab13	2.14e-188	0.26853	0.885	0.805	4.94e-184	Stroma (XX)	Rab13
Gm26669	4.78e-188	0.391369	0.724	0.601	1.11e-183	Stroma (XX)	Gm26669
Rasl11b	4.98e-187	0.258089	0.499	0.334	1.15e-182	Stroma (XX)	Rasl11b
Hmcn12	7.69e-186	0.295142	0.796	0.652	1.78e-181	Stroma (XX)	Hmcn1
Hmgn21	7.79e-185	0.362773	0.985	0.976	1.8e-180	Stroma (XX)	Hmgn2
Foxp1	8.54e-185	0.272639	0.632	0.475	1.97e-180	Stroma (XX)	Foxp1
Cdc42ep3	3.16e-182	0.257787	0.532	0.357	7.3e-178	Stroma (XX)	Cdc42ep3
Cebpd	9.81e-179	0.428766	0.574	0.431	2.27e-174	Stroma (XX)	Cebpd
Plp1	1.51e-171	0.605018	0.325	0.2	3.48e-167	Stroma (XX)	Plp1
RP24-64D24.4	8.81e-171	0.424708	0.75	0.622	2.04e-166	Stroma (XX)	RP24-64D24.4
F2r	2.66e-170	0.344875	0.532	0.392	6.14e-166	Stroma (XX)	F2r
Gadd45b	6.16e-169	0.341638	0.497	0.34	1.42e-164	Stroma (XX)	Gadd45b
Mafb	1.31e-167	0.283343	0.52	0.364	3.02e-163	Stroma (XX)	Mafb
Irf2bpl	2.73e-167	0.313356	0.888	0.829	6.31e-163	Stroma (XX)	Irf2bpl
Fndc3a	5.37e-167	0.360334	0.799	0.751	1.24e-162	Stroma (XX)	Fndc3a
Ier21	2.3e-153	0.313804	0.978	0.967	5.32e-149	Stroma (XX)	Ier2
Lgals12	1.04e-150	0.267835	0.999	0.984	2.4e-146	Stroma (XX)	Lgals1
Csrnp1	9.7e-149	0.251217	0.428	0.288	2.24e-144	Stroma (XX)	Csrnp1
Cd24a2	6.84e-140	0.515963	0.777	0.69	1.58e-135	Stroma (XX)	Cd24a
H1fx1	7.43e-136	0.277469	0.916	0.845	1.72e-131	Stroma (XX)	H1fx
Pi151	6.12e-133	0.307212	0.435	0.29	1.41e-128	Stroma (XX)	Pi15
Plagl12	1.93e-131	0.387357	0.809	0.67	4.47e-127	Stroma (XX)	Plagl1
Itm2a2	1.14e-128	0.327791	0.945	0.868	2.64e-124	Stroma (XX)	Itm2a
Txnip	2.62e-128	0.314109	0.787	0.717	6.05e-124	Stroma (XX)	Txnip
Hmga2	2.06e-125	0.457351	0.561	0.454	4.75e-121	Stroma (XX)	Hmga2
Spry2	3.56e-119	0.290952	0.599	0.486	8.23e-115	Stroma (XX)	Spry2
Col14a1	8.82e-85	0.37751	0.393	0.299	2.04e-80	Stroma (XX)	Col14a1
Stmn11	1.76e-84	0.299046	0.985	0.959	4.08e-80	Stroma (XX)	Stmn1
Pcdh7	1.41e-82	0.251248	0.325	0.23	3.25e-78	Stroma (XX)	Pcdh7
Epha3	1.46e-32	0.285875	0.344	0.297	3.37e-28	Stroma (XX)	Epha3
Fst	0	3.55675	0.974	0.076	0	Supporting (XX)	Fst
Gng13	0	3.01038	0.855	0.163	0	Supporting (XX)	Gng13
Xist1	0	2.76542	0.967	0.164	0	Supporting (XX)	Xist
Kitl	0	2.51618	0.995	0.535	0	Supporting (XX)	Kitl
Kctd14	0	2.41775	0.997	0.528	0	Supporting (XX)	Kctd14
Cdkn1b	0	2.36658	0.991	0.586	0	Supporting (XX)	Cdkn1b
Lgals7	0	2.33404	0.995	0.648	0	Supporting (XX)	Lgals7
Irx3	0	2.21335	0.889	0.061	0	Supporting (XX)	Irx3
Cdkn1c	0	2.04533	0.992	0.763	0	Supporting (XX)	Cdkn1c
Wnt6	0	1.97637	0.992	0.553	0	Supporting (XX)	Wnt6
Gstm2	0	1.89115	0.996	0.763	0	Supporting (XX)	Gstm2
RP24-337D17.1	0	1.81342	0.956	0.394	0	Supporting (XX)	RP24-337D17.1
Gas6	0	1.80756	0.996	0.599	0	Supporting (XX)	Gas6
Bmyc	0	1.79114	0.994	0.877	0	Supporting (XX)	Bmyc
Amhr2	0	1.74738	0.981	0.295	0	Supporting (XX)	Amhr2
Ifitm1	0	1.73998	0.993	0.826	0	Supporting (XX)	Ifitm1
Gstm6	0	1.73932	0.954	0.322	0	Supporting (XX)	Gstm6
Arhgap29	0	1.70107	0.982	0.565	0	Supporting (XX)	Arhgap29
Hmgcs2	0	1.65538	0.895	0.346	0	Supporting (XX)	Hmgcs2
Chchd10	0	1.63655	0.97	0.665	0	Supporting (XX)	Chchd10
Dnajc15	0	1.61387	0.979	0.765	0	Supporting (XX)	Dnajc15
Sorbs2	0	1.59898	0.944	0.245	0	Supporting (XX)	Sorbs2
RP23-313J14.5	0	1.56457	0.899	0.227	0	Supporting (XX)	RP23-313J14.5
Tkt	0	1.56371	0.996	0.948	0	Supporting (XX)	Tkt
Foxl2	0	1.55772	0.848	0.086	0	Supporting (XX)	Foxl2
Itga6	0	1.55318	0.989	0.404	0	Supporting (XX)	Itga6
Fndc5	0	1.54705	0.951	0.33	0	Supporting (XX)	Fndc5
Mt1	0	1.53383	0.779	0.375	0	Supporting (XX)	Mt1
RP23-148L8.3	0	1.50441	0.786	0.182	0	Supporting (XX)	RP23-148L8.3
Gatm	0	1.50227	0.936	0.401	0	Supporting (XX)	Gatm
Sdc4	0	1.47977	0.963	0.434	0	Supporting (XX)	Sdc4
Isyna1	0	1.46443	0.995	0.801	0	Supporting (XX)	Isyna1
Rspo1	0	1.45568	0.925	0.255	0	Supporting (XX)	Rspo1
Cited4	0	1.41061	0.808	0.075	0	Supporting (XX)	Cited4
Anxa2	0	1.40441	0.999	0.955	0	Supporting (XX)	Anxa2
Klhl23	0	1.39123	0.97	0.621	0	Supporting (XX)	Klhl23
Dcaf12l1	0	1.37979	0.899	0.27	0	Supporting (XX)	Dcaf12l1
Smim1	0	1.34753	0.968	0.619	0	Supporting (XX)	Smim1
Ifi27	0	1.34344	0.954	0.714	0	Supporting (XX)	Ifi27
Cst12	0	1.33861	0.534	0.104	0	Supporting (XX)	Cst12
Tcf12	0	1.33115	0.992	0.879	0	Supporting (XX)	Tcf12
Tnfrsf19	0	1.32808	0.914	0.14	0	Supporting (XX)	Tnfrsf19
Creg1	0	1.32558	0.956	0.569	0	Supporting (XX)	Creg1
Klf4	0	1.32517	0.969	0.758	0	Supporting (XX)	Klf4
Cgn	0	1.31736	0.903	0.142	0	Supporting (XX)	Cgn
Soat1	0	1.31252	0.991	0.74	0	Supporting (XX)	Soat1
Gstm1	0	1.30318	0.98	0.756	0	Supporting (XX)	Gstm1
Emx2	0	1.29533	0.94	0.341	0	Supporting (XX)	Emx2
RP23-415L22.2	0	1.26626	0.914	0.387	0	Supporting (XX)	RP23-415L22.2
H191	0	1.261	0.998	0.859	0	Supporting (XX)	H19
Bhlhe41	0	1.2576	0.782	0.084	0	Supporting (XX)	Bhlhe41
Laptm4b	0	1.25387	0.953	0.54	0	Supporting (XX)	Laptm4b
Casp6	0	1.25255	0.94	0.58	0	Supporting (XX)	Casp6
mt-Nd4l	0	1.25111	1	0.942	0	Supporting (XX)	mt-Nd4l
Myl9	0	1.24577	0.962	0.796	0	Supporting (XX)	Myl9
Sulf11	0	1.22835	0.921	0.252	0	Supporting (XX)	Sulf1
Khdrbs3	0	1.21426	0.836	0.446	0	Supporting (XX)	Khdrbs3
Atp1b11	0	1.21154	0.949	0.366	0	Supporting (XX)	Atp1b1
Krt18	0	1.19505	0.841	0.142	0	Supporting (XX)	Krt18
Neat1	0	1.189	0.817	0.315	0	Supporting (XX)	Neat1
RP23-168M5.3	0	1.1848	0.967	0.776	0	Supporting (XX)	RP23-168M5.3
Krt8	0	1.17245	0.816	0.14	0	Supporting (XX)	Krt8
Runx1	0	1.16816	0.905	0.22	0	Supporting (XX)	Runx1
Reep1	0	1.14799	0.902	0.331	0	Supporting (XX)	Reep1
Klf2	0	1.14502	0.971	0.824	0	Supporting (XX)	Klf2
Dnajb1	0	1.12767	0.851	0.598	0	Supporting (XX)	Dnajb1
Plin2	0	1.12169	0.953	0.708	0	Supporting (XX)	Plin2
mt-Nd5	0	1.09529	1	0.988	0	Supporting (XX)	mt-Nd5
Mgst3	0	1.0928	0.938	0.577	0	Supporting (XX)	Mgst3
Atp13a3	0	1.08312	0.895	0.552	0	Supporting (XX)	Atp13a3
Cited2	0	1.05843	0.976	0.795	0	Supporting (XX)	Cited2
Rnf213	0	1.05622	0.897	0.309	0	Supporting (XX)	Rnf213
Adk	0	1.05088	0.944	0.553	0	Supporting (XX)	Adk
Spint2	0	1.05075	0.952	0.314	0	Supporting (XX)	Spint2
Cib2	0	1.02746	0.897	0.382	0	Supporting (XX)	Cib2
S100a102	0	1.02593	0.996	0.946	0	Supporting (XX)	S100a10
Lrrn1	0	1.02524	0.853	0.132	0	Supporting (XX)	Lrrn1
Itpr2	0	1.01453	0.867	0.29	0	Supporting (XX)	Itpr2
Rnd2	0	1.00393	0.885	0.297	0	Supporting (XX)	Rnd2
Wt11	0	1.00034	0.981	0.558	0	Supporting (XX)	Wt1
Peg10	0	0.999803	0.781	0.414	0	Supporting (XX)	Peg10
Cntn4	0	0.988461	0.821	0.145	0	Supporting (XX)	Cntn4
Stk24	0	0.988244	0.92	0.643	0	Supporting (XX)	Stk24
Aldh2	0	0.987016	0.988	0.907	0	Supporting (XX)	Aldh2
RP24-227O16.1	0	0.976617	0.909	0.586	0	Supporting (XX)	RP24-227O16.1
Kank3	0	0.974528	0.892	0.3	0	Supporting (XX)	Kank3
Wnt41	0	0.970994	0.975	0.749	0	Supporting (XX)	Wnt4
Dclk1	0	0.965461	0.799	0.217	0	Supporting (XX)	Dclk1
Gxylt2	0	0.965309	0.855	0.251	0	Supporting (XX)	Gxylt2
Med10	0	0.963335	0.965	0.81	0	Supporting (XX)	Med10
Smpx	0	0.958928	0.811	0.133	0	Supporting (XX)	Smpx
Cpe	0	0.952091	0.898	0.403	0	Supporting (XX)	Cpe
Pnrc1	0	0.949764	0.988	0.917	0	Supporting (XX)	Pnrc1
Prdx1	0	0.946781	0.998	0.991	0	Supporting (XX)	Prdx1
Polr2g	0	0.944054	0.953	0.835	0	Supporting (XX)	Polr2g
RP23-192A6.2	0	0.943151	0.797	0.173	0	Supporting (XX)	RP23-192A6.2
mt-Co1	0	0.942318	1	1	0	Supporting (XX)	mt-Co1
RP23-253N17.1	0	0.938609	0.826	0.359	0	Supporting (XX)	RP23-253N17.1
Lbx2	0	0.935918	0.796	0.344	0	Supporting (XX)	Lbx2
Actr6	0	0.935043	0.872	0.444	0	Supporting (XX)	Actr6
Clu	0	0.934451	0.967	0.56	0	Supporting (XX)	Clu
Aes	0	0.931934	0.999	0.983	0	Supporting (XX)	Aes
Ldhb	0	0.928995	0.993	0.933	0	Supporting (XX)	Ldhb
Fbxo21	0	0.923891	0.907	0.476	0	Supporting (XX)	Fbxo21
Cryl1	0	0.923376	0.87	0.296	0	Supporting (XX)	Cryl1
Thbs2	0	0.913464	0.716	0.129	0	Supporting (XX)	Thbs2
Tob1	0	0.90585	0.894	0.429	0	Supporting (XX)	Tob1
Cdc42ep5	0	0.899202	0.959	0.808	0	Supporting (XX)	Cdc42ep5
Wfdc10	0	0.896084	0.458	0.08	0	Supporting (XX)	Wfdc10
Tmem206	0	0.895114	0.878	0.321	0	Supporting (XX)	Tmem206
Fmnl2	0	0.893985	0.904	0.637	0	Supporting (XX)	Fmnl2
AC107822.6	0	0.893384	0.717	0.218	0	Supporting (XX)	AC107822.6
Podxl	0	0.893339	0.836	0.142	0	Supporting (XX)	Podxl
Vdac3	0	0.88894	0.991	0.966	0	Supporting (XX)	Vdac3
Tmem176b	0	0.88533	0.994	0.931	0	Supporting (XX)	Tmem176b
Id11	0	0.879981	0.948	0.865	0	Supporting (XX)	Id1
RP23-145I16.5	0	0.869862	0.776	0.118	0	Supporting (XX)	RP23-145I16.5
2022-03-02	0	0.866251	0.957	0.767	0	Supporting (XX)	2022-03-02
Knop1	0	0.858675	0.972	0.839	0	Supporting (XX)	Knop1
Micu1	0	0.857697	0.869	0.511	0	Supporting (XX)	Micu1
Nav2	0	0.856501	0.918	0.55	0	Supporting (XX)	Nav2
Sp5	0	0.854941	0.72	0.081	0	Supporting (XX)	Sp5
RP23-147I23.2	0	0.84838	0.898	0.561	0	Supporting (XX)	RP23-147I23.2
Atf3	0	0.845841	0.573	0.279	0	Supporting (XX)	Atf3
Tst	0	0.8442	0.948	0.672	0	Supporting (XX)	Tst
Gata61	0	0.836951	0.929	0.512	0	Supporting (XX)	Gata6
Aldh1b1	0	0.835296	0.861	0.391	0	Supporting (XX)	Aldh1b1
Olfm1	0	0.833878	0.723	0.336	0	Supporting (XX)	Olfm1
Cpa2	0	0.833063	0.651	0.105	0	Supporting (XX)	Cpa2
Adamts19	0	0.832803	0.741	0.28	0	Supporting (XX)	Adamts19
Prdx3	0	0.830024	0.953	0.775	0	Supporting (XX)	Prdx3
Rmst	0	0.822848	0.57	0.078	0	Supporting (XX)	Rmst
Lgr5	0	0.822734	0.576	0.075	0	Supporting (XX)	Lgr5
Stk39	0	0.820293	0.898	0.494	0	Supporting (XX)	Stk39
Dnaja1	0	0.819369	0.998	0.99	0	Supporting (XX)	Dnaja1
F11r	0	0.819014	0.884	0.339	0	Supporting (XX)	F11r
Me2	0	0.818627	0.868	0.414	0	Supporting (XX)	Me2
Zfp5031	0	0.813038	0.906	0.613	0	Supporting (XX)	Zfp503
Dhrs7	0	0.811954	0.862	0.446	0	Supporting (XX)	Dhrs7
Rec8	0	0.811821	0.72	0.068	0	Supporting (XX)	Rec8
Calb1	0	0.810898	0.391	0.013	0	Supporting (XX)	Calb1
Usp9x	0	0.806557	0.977	0.852	0	Supporting (XX)	Usp9x
Tmem86a	0	0.805785	0.935	0.645	0	Supporting (XX)	Tmem86a
Aldoa	0	0.804309	0.994	0.942	0	Supporting (XX)	Aldoa
Hpcal1	0	0.79689	0.908	0.576	0	Supporting (XX)	Hpcal1
Clec2l	0	0.788563	0.622	0.201	0	Supporting (XX)	Clec2l
Ryr2	0	0.788475	0.665	0.087	0	Supporting (XX)	Ryr2
Atpif1	0	0.785907	0.998	0.995	0	Supporting (XX)	Atpif1
Cd151	0	0.782726	0.918	0.482	0	Supporting (XX)	Cd151
mt-Atp8	0	0.775435	0.928	0.624	0	Supporting (XX)	mt-Atp8
Pabpn1	0	0.775179	0.958	0.826	0	Supporting (XX)	Pabpn1
Dusp1	0	0.773279	0.897	0.753	0	Supporting (XX)	Dusp1
Kdm3a	0	0.772858	0.863	0.452	0	Supporting (XX)	Kdm3a
Pam	0	0.772644	0.806	0.643	0	Supporting (XX)	Pam
Tmem176a	0	0.771651	0.971	0.815	0	Supporting (XX)	Tmem176a
Ttyh2	0	0.76987	0.833	0.35	0	Supporting (XX)	Ttyh2
Mettl24	0	0.768658	0.773	0.2	0	Supporting (XX)	Mettl24
Kcnq1ot1	0	0.768178	0.952	0.825	0	Supporting (XX)	Kcnq1ot1
Sh2d4a	0	0.767963	0.789	0.204	0	Supporting (XX)	Sh2d4a
Enpp2	0	0.767067	0.7	0.137	0	Supporting (XX)	Enpp2
Hadhb	0	0.765888	0.957	0.772	0	Supporting (XX)	Hadhb
Tsix1	0	0.764576	0.62	0.075	0	Supporting (XX)	Tsix
Arl6ip11	0	0.764536	0.989	0.858	0	Supporting (XX)	Arl6ip1
Bri3	0	0.762232	0.986	0.962	0	Supporting (XX)	Bri3
Hspb1	0	0.761033	0.779	0.408	0	Supporting (XX)	Hspb1
Egr2	0	0.758948	0.714	0.322	0	Supporting (XX)	Egr2
Dynll2	0	0.756005	0.951	0.791	0	Supporting (XX)	Dynll2
Colec121	0	0.752433	0.914	0.552	0	Supporting (XX)	Colec12
Peak1	0	0.752398	0.927	0.695	0	Supporting (XX)	Peak1
Gpc4	0	0.750377	0.876	0.429	0	Supporting (XX)	Gpc4
Csgalnact1	0	0.750365	0.692	0.101	0	Supporting (XX)	Csgalnact1
E330013P04Rik	0	0.747404	0.749	0.132	0	Supporting (XX)	E330013P04Rik
Tfdp2	0	0.745729	0.943	0.74	0	Supporting (XX)	Tfdp2
S100a1	0	0.7453	0.83	0.373	0	Supporting (XX)	S100a1
Psme1	0	0.737105	0.965	0.866	0	Supporting (XX)	Psme1
Lpl	0	0.73578	0.795	0.278	0	Supporting (XX)	Lpl
Rbbp6	0	0.735651	0.983	0.915	0	Supporting (XX)	Rbbp6
Tns3	0	0.733234	0.929	0.652	0	Supporting (XX)	Tns3
Stim1	0	0.731799	0.842	0.382	0	Supporting (XX)	Stim1
Mgst1	0	0.73104	0.96	0.74	0	Supporting (XX)	Mgst1
App	0	0.729875	0.952	0.853	0	Supporting (XX)	App
Hif1a	0	0.728942	0.97	0.853	0	Supporting (XX)	Hif1a
Espn	0	0.727126	0.815	0.213	0	Supporting (XX)	Espn
Ptprf	0	0.72684	0.929	0.672	0	Supporting (XX)	Ptprf
Apoc1	0	0.720286	0.732	0.351	0	Supporting (XX)	Apoc1
Cers4	0	0.717504	0.908	0.606	0	Supporting (XX)	Cers4
Rnf149	0	0.710535	0.905	0.628	0	Supporting (XX)	Rnf149
Id31	0	0.706906	0.966	0.804	0	Supporting (XX)	Id3
RP23-49H16.1	0	0.7038	0.698	0.192	0	Supporting (XX)	RP23-49H16.1
Serinc3	0	0.703731	0.993	0.951	0	Supporting (XX)	Serinc3
G3bp2	0	0.700852	0.967	0.865	0	Supporting (XX)	G3bp2
Adam10	0	0.698531	0.934	0.716	0	Supporting (XX)	Adam10
Bst2	0	0.69537	0.953	0.759	0	Supporting (XX)	Bst2
Rasl11a	0	0.693991	0.62	0.368	0	Supporting (XX)	Rasl11a
Mid1ip1	0	0.689545	0.768	0.473	0	Supporting (XX)	Mid1ip1
Ctnnd1	0	0.688045	0.881	0.602	0	Supporting (XX)	Ctnnd1
Dpysl2	0	0.68776	0.952	0.754	0	Supporting (XX)	Dpysl2
Oat	0	0.687427	0.942	0.824	0	Supporting (XX)	Oat
Acadl	0	0.6855	0.948	0.781	0	Supporting (XX)	Acadl
Hadha	0	0.683366	0.982	0.91	0	Supporting (XX)	Hadha
Cdk5	0	0.682771	0.834	0.443	0	Supporting (XX)	Cdk5
Chka	0	0.682501	0.924	0.711	0	Supporting (XX)	Chka
Spink4	0	0.679742	0.595	0.11	0	Supporting (XX)	Spink4
Pcbd1	0	0.678482	0.754	0.234	0	Supporting (XX)	Pcbd1
Rab11fip2	0	0.677448	0.899	0.617	0	Supporting (XX)	Rab11fip2
Pdcd4	0	0.67737	0.974	0.849	0	Supporting (XX)	Pdcd4
Qsox1	0	0.676447	0.859	0.47	0	Supporting (XX)	Qsox1
Pcmtd1	0	0.676387	0.889	0.621	0	Supporting (XX)	Pcmtd1
Irf2bp2	0	0.675338	0.985	0.91	0	Supporting (XX)	Irf2bp2
Magi1	0	0.668027	0.795	0.312	0	Supporting (XX)	Magi1
Foxp11	0	0.667786	0.84	0.457	0	Supporting (XX)	Foxp1
RP24-64D24.41	0	0.666946	0.855	0.616	0	Supporting (XX)	RP24-64D24.4
Tle6	0	0.665197	0.767	0.208	0	Supporting (XX)	Tle6
Slc38a2	0	0.661912	0.966	0.883	0	Supporting (XX)	Slc38a2
Srp14	0	0.660786	0.97	0.93	0	Supporting (XX)	Srp14
Msx1	0	0.658424	0.475	0.04	0	Supporting (XX)	Msx1
Aldh1a2	0	0.654914	0.787	0.327	0	Supporting (XX)	Aldh1a2
Chmp4b	0	0.65367	0.966	0.924	0	Supporting (XX)	Chmp4b
Bmp2	0	0.653353	0.533	0.19	0	Supporting (XX)	Bmp2
Nfat5	0	0.652519	0.959	0.876	0	Supporting (XX)	Nfat5
Gstm7	0	0.651109	0.808	0.33	0	Supporting (XX)	Gstm7
Magi2	0	0.651056	0.77	0.369	0	Supporting (XX)	Magi2
mt-Nd6	0	0.650875	0.828	0.519	0	Supporting (XX)	mt-Nd6
Etnk2	0	0.642462	0.843	0.345	0	Supporting (XX)	Etnk2
Mboat2	0	0.641882	0.843	0.425	0	Supporting (XX)	Mboat2
Tma7	0	0.641385	0.985	0.976	0	Supporting (XX)	Tma7
Pank1	0	0.638776	0.9	0.488	0	Supporting (XX)	Pank1
Cd320	0	0.638229	0.899	0.664	0	Supporting (XX)	Cd320
Folr1	0	0.637256	0.695	0.262	0	Supporting (XX)	Folr1
Adgrg1	0	0.63464	0.749	0.163	0	Supporting (XX)	Adgrg1
Peg31	0	0.633427	0.998	0.958	0	Supporting (XX)	Peg3
Vamp8	0	0.632431	0.933	0.778	0	Supporting (XX)	Vamp8
mt-Co2	0	0.632368	1	1	0	Supporting (XX)	mt-Co2
Alad	0	0.631619	0.878	0.581	0	Supporting (XX)	Alad
Aplp2	0	0.62906	0.982	0.904	0	Supporting (XX)	Aplp2
Nipsnap1	0	0.627476	0.793	0.282	0	Supporting (XX)	Nipsnap1
Tiparp	0	0.627267	0.827	0.527	0	Supporting (XX)	Tiparp
Adamts16	0	0.626216	0.696	0.113	0	Supporting (XX)	Adamts16
Ints6	0	0.625299	0.858	0.561	0	Supporting (XX)	Ints6
Ptpn4	0	0.62425	0.734	0.243	0	Supporting (XX)	Ptpn4
RP23-356J2.10	0	0.621883	0.88	0.546	0	Supporting (XX)	RP23-356J2.10
Atp6v1f	0	0.621017	0.963	0.911	0	Supporting (XX)	Atp6v1f
Add3	0	0.620901	0.884	0.642	0	Supporting (XX)	Add3
Tcea3	0	0.620556	0.672	0.247	0	Supporting (XX)	Tcea3
Dapk1	0	0.619093	0.828	0.477	0	Supporting (XX)	Dapk1
Ogt	0	0.617498	0.968	0.901	0	Supporting (XX)	Ogt
Cacna1d	0	0.616095	0.651	0.143	0	Supporting (XX)	Cacna1d
Fgfr2	0	0.61527	0.802	0.398	0	Supporting (XX)	Fgfr2
Akirin1	0	0.614125	0.865	0.553	0	Supporting (XX)	Akirin1
Ifnar1	0	0.614111	0.863	0.554	0	Supporting (XX)	Ifnar1
Ech1	0	0.613629	0.967	0.903	0	Supporting (XX)	Ech1
Pla2r1	0	0.611483	0.571	0.096	0	Supporting (XX)	Pla2r1
Ifngr2	0	0.610237	0.916	0.686	0	Supporting (XX)	Ifngr2
Ubc	0	0.60884	0.999	0.998	0	Supporting (XX)	Ubc
Bace2	0	0.608508	0.611	0.298	0	Supporting (XX)	Bace2
Tfrc	0	0.606903	0.745	0.275	0	Supporting (XX)	Tfrc
Nrip1	0	0.605103	0.925	0.764	0	Supporting (XX)	Nrip1
AC163329.3	0	0.604496	0.955	0.849	0	Supporting (XX)	AC163329.3
Bex4	0	0.603771	0.726	0.276	0	Supporting (XX)	Bex4
Tmx2	0	0.603499	0.822	0.478	0	Supporting (XX)	Tmx2
Mef2a	0	0.602636	0.945	0.787	0	Supporting (XX)	Mef2a
Pla2g12a	0	0.599052	0.8	0.366	0	Supporting (XX)	Pla2g12a
Lsr	0	0.598673	0.752	0.164	0	Supporting (XX)	Lsr
Itm2c1	0	0.59802	0.962	0.877	0	Supporting (XX)	Itm2c
Wapl	0	0.596808	0.959	0.833	0	Supporting (XX)	Wapl
Slf2	0	0.59673	0.897	0.718	0	Supporting (XX)	Slf2
Emx2os	0	0.596233	0.718	0.189	0	Supporting (XX)	Emx2os
Btg21	0	0.594486	0.984	0.924	0	Supporting (XX)	Btg2
Hs3st1	0	0.591246	0.675	0.142	0	Supporting (XX)	Hs3st1
Cnot1	0	0.589398	0.917	0.728	0	Supporting (XX)	Cnot1
Rpp25	0	0.588935	0.813	0.512	0	Supporting (XX)	Rpp25
Tgfbr3l	0	0.588283	0.601	0.101	0	Supporting (XX)	Tgfbr3l
Pim3	0	0.586749	0.753	0.477	0	Supporting (XX)	Pim3
Nkd11	0	0.5863	0.818	0.442	0	Supporting (XX)	Nkd1
Lrrc42	0	0.585524	0.914	0.688	0	Supporting (XX)	Lrrc42
St5	0	0.584894	0.867	0.568	0	Supporting (XX)	St5
Mbnl3	0	0.584052	0.68	0.202	0	Supporting (XX)	Mbnl3
Egfl6	0	0.583035	0.5	0.09	0	Supporting (XX)	Egfl6
Fam136a	0	0.58249	0.91	0.73	0	Supporting (XX)	Fam136a
Fth1	0	0.581592	1	0.999	0	Supporting (XX)	Fth1
Ivns1abp	0	0.581466	0.873	0.652	0	Supporting (XX)	Ivns1abp
Tmem178	0	0.581191	0.619	0.088	0	Supporting (XX)	Tmem178
Tnni1	0	0.579979	0.656	0.172	0	Supporting (XX)	Tnni1
Prkcd	0	0.579354	0.782	0.305	0	Supporting (XX)	Prkcd
Tle2	0	0.579118	0.802	0.368	0	Supporting (XX)	Tle2
Daam2	0	0.578104	0.737	0.26	0	Supporting (XX)	Daam2
Fosb1	0	0.577492	0.991	0.93	0	Supporting (XX)	Fosb
Rnf130	0	0.575815	0.901	0.694	0	Supporting (XX)	Rnf130
Upf3b	0	0.575595	0.904	0.742	0	Supporting (XX)	Upf3b
Fam214a	0	0.575062	0.724	0.269	0	Supporting (XX)	Fam214a
Ctnnal1	0	0.574232	0.748	0.227	0	Supporting (XX)	Ctnnal1
Mphosph8	0	0.573471	0.931	0.768	0	Supporting (XX)	Mphosph8
Cst8	0	0.573003	0.827	0.294	0	Supporting (XX)	Cst8
Ccdc136	0	0.572762	0.778	0.331	0	Supporting (XX)	Ccdc136
Rraga	0	0.570804	0.925	0.81	0	Supporting (XX)	Rraga
Mtr	0	0.570557	0.751	0.386	0	Supporting (XX)	Mtr
Cyb5a	0	0.567889	0.955	0.901	0	Supporting (XX)	Cyb5a
Ldha	0	0.567159	0.982	0.918	0	Supporting (XX)	Ldha
Cln3	0	0.567145	0.719	0.239	0	Supporting (XX)	Cln3
Papola	0	0.56354	0.979	0.919	0	Supporting (XX)	Papola
Crip3	0	0.56189	0.602	0.098	0	Supporting (XX)	Crip3
Ndfip1	0	0.561154	0.855	0.54	0	Supporting (XX)	Ndfip1
Mta3	0	0.560859	0.836	0.57	0	Supporting (XX)	Mta3
Npc1	0	0.560091	0.76	0.375	0	Supporting (XX)	Npc1
Pla2g1b	0	0.560086	0.652	0.129	0	Supporting (XX)	Pla2g1b
Cyba	0	0.558866	0.957	0.851	0	Supporting (XX)	Cyba
Mllt3	0	0.556243	0.669	0.216	0	Supporting (XX)	Mllt3
Shtn1	0	0.555934	0.421	0.091	0	Supporting (XX)	Shtn1
Sertad3	0	0.552625	0.765	0.49	0	Supporting (XX)	Sertad3
Apobec3	0	0.551136	0.677	0.127	0	Supporting (XX)	Apobec3
Mhrt	0	0.551099	0.511	0.054	0	Supporting (XX)	Mhrt
Axin2	0	0.549618	0.753	0.348	0	Supporting (XX)	Axin2
Idh1	0	0.549209	0.944	0.755	0	Supporting (XX)	Idh1
Serpinb6b	0	0.54893	0.697	0.364	0	Supporting (XX)	Serpinb6b
Klhl5	0	0.548778	0.718	0.328	0	Supporting (XX)	Klhl5
Clk1	0	0.5465	0.973	0.914	0	Supporting (XX)	Clk1
Tmsb4x	0	0.546161	1	0.993	0	Supporting (XX)	Tmsb4x
Ssbp4	0	0.545718	0.941	0.818	0	Supporting (XX)	Ssbp4
Zdhhc12	0	0.545329	0.761	0.31	0	Supporting (XX)	Zdhhc12
Errfi1	0	0.543425	0.684	0.394	0	Supporting (XX)	Errfi1
Zfp292	0	0.543403	0.942	0.826	0	Supporting (XX)	Zfp292
Usp50	0	0.543224	0.815	0.485	0	Supporting (XX)	Usp50
Pkig	0	0.542794	0.955	0.876	0	Supporting (XX)	Pkig
Akap9	0	0.539357	0.948	0.847	0	Supporting (XX)	Akap9
RP23-60P18.10	0	0.538151	0.663	0.121	0	Supporting (XX)	RP23-60P18.10
Gpcpd1	0	0.538127	0.814	0.551	0	Supporting (XX)	Gpcpd1
Nrtn	0	0.53787	0.681	0.285	0	Supporting (XX)	Nrtn
Uhrf1bp1l	0	0.537572	0.789	0.419	0	Supporting (XX)	Uhrf1bp1l
Ubb	0	0.536283	1	1	0	Supporting (XX)	Ubb
Sobp	0	0.535154	0.724	0.303	0	Supporting (XX)	Sobp
Arhgap17	0	0.534895	0.85	0.582	0	Supporting (XX)	Arhgap17
Wwtr1	0	0.534275	0.876	0.599	0	Supporting (XX)	Wwtr1
Polr2l	0	0.532988	0.832	0.546	0	Supporting (XX)	Polr2l
Mxd4	0	0.532958	0.922	0.751	0	Supporting (XX)	Mxd4
Svs5	0	0.532908	0.363	0.012	0	Supporting (XX)	Svs5
Sat2	0	0.532368	0.807	0.479	0	Supporting (XX)	Sat2
mt-Atp6	0	0.530787	1	1	0	Supporting (XX)	mt-Atp6
Uba1	0	0.527591	0.937	0.806	0	Supporting (XX)	Uba1
Acot11	0	0.523371	0.833	0.54	0	Supporting (XX)	Acot1
Il10rb	0	0.523335	0.772	0.379	0	Supporting (XX)	Il10rb
Fkbp9	0	0.522943	0.928	0.831	0	Supporting (XX)	Fkbp9
Nsg1	0	0.522192	0.744	0.516	0	Supporting (XX)	Nsg1
Sema3a	0	0.521694	0.571	0.133	0	Supporting (XX)	Sema3a
Rgcc	0	0.52038	0.656	0.257	0	Supporting (XX)	Rgcc
Ube2m	0	0.518352	0.974	0.94	0	Supporting (XX)	Ube2m
Nt5c3	0	0.516085	0.877	0.656	0	Supporting (XX)	Nt5c3
Gcc2	0	0.516008	0.892	0.686	0	Supporting (XX)	Gcc2
Rnaset2b	0	0.515841	0.812	0.549	0	Supporting (XX)	Rnaset2b
Lzts1	0	0.514935	0.563	0.057	0	Supporting (XX)	Lzts1
Rnf34	0	0.514869	0.837	0.538	0	Supporting (XX)	Rnf34
Cd200	0	0.513111	0.799	0.481	0	Supporting (XX)	Cd200
Naaa	0	0.512275	0.714	0.261	0	Supporting (XX)	Naaa
Hsd17b11	0	0.511678	0.72	0.449	0	Supporting (XX)	Hsd17b11
Nfe2l2	0	0.510826	0.872	0.635	0	Supporting (XX)	Nfe2l2
mt-Nd4	0	0.510099	1	1	0	Supporting (XX)	mt-Nd4
Tdrp	0	0.508685	0.603	0.125	0	Supporting (XX)	Tdrp
Clcn3	0	0.508035	0.782	0.424	0	Supporting (XX)	Clcn3
Scyl2	0	0.507677	0.694	0.321	0	Supporting (XX)	Scyl2
Zfand5	0	0.507164	0.962	0.884	0	Supporting (XX)	Zfand5
Cox6c	0	0.505627	0.998	0.998	0	Supporting (XX)	Cox6c
Ppt1	0	0.505378	0.884	0.608	0	Supporting (XX)	Ppt1
Gemin7	0	0.505119	0.909	0.774	0	Supporting (XX)	Gemin7
Phf14	0	0.504212	0.966	0.903	0	Supporting (XX)	Phf14
Tpst2	0	0.502516	0.763	0.429	0	Supporting (XX)	Tpst2
Tmem141	0	0.501591	0.761	0.35	0	Supporting (XX)	Tmem141
Parvb	0	0.500801	0.642	0.109	0	Supporting (XX)	Parvb
Akap11	0	0.500135	0.84	0.612	0	Supporting (XX)	Akap11
Kdm6a	0	0.498825	0.759	0.464	0	Supporting (XX)	Kdm6a
Ucp2	0	0.496701	0.916	0.796	0	Supporting (XX)	Ucp2
Adgrl21	0	0.495946	0.918	0.744	0	Supporting (XX)	Adgrl2
Fam234a	0	0.494554	0.754	0.381	0	Supporting (XX)	Fam234a
Sh3bgr	0	0.492505	0.56	0.043	0	Supporting (XX)	Sh3bgr
Arpc2	0	0.492085	0.982	0.965	0	Supporting (XX)	Arpc2
Cdk6	0	0.490758	0.727	0.344	0	Supporting (XX)	Cdk6
Pld3	0	0.489593	0.862	0.559	0	Supporting (XX)	Pld3
Chpt1	0	0.489562	0.829	0.622	0	Supporting (XX)	Chpt1
Rnaset2a	0	0.489517	0.786	0.497	0	Supporting (XX)	Rnaset2a
Ptprd	0	0.487602	0.918	0.716	0	Supporting (XX)	Ptprd
Pacsin2	0	0.487563	0.789	0.485	0	Supporting (XX)	Pacsin2
Grhpr	0	0.487371	0.878	0.606	0	Supporting (XX)	Grhpr
Tmc4	0	0.487213	0.627	0.166	0	Supporting (XX)	Tmc4
Tnrc18	0	0.48676	0.911	0.785	0	Supporting (XX)	Tnrc18
Kif5b	0	0.48644	0.985	0.935	0	Supporting (XX)	Kif5b
Anpep	0	0.485683	0.582	0.094	0	Supporting (XX)	Anpep
Ube2h	0	0.485534	0.863	0.649	0	Supporting (XX)	Ube2h
Hist3h2ba	0	0.484196	0.436	0.178	0	Supporting (XX)	Hist3h2ba
Aldh1a1	0	0.483966	0.92	0.483	0	Supporting (XX)	Aldh1a1
Bad	0	0.483378	0.871	0.687	0	Supporting (XX)	Bad
Zbtb7c	0	0.48283	0.662	0.218	0	Supporting (XX)	Zbtb7c
Cdk14	0	0.482406	0.779	0.463	0	Supporting (XX)	Cdk14
Pla2g16	0	0.481464	0.643	0.13	0	Supporting (XX)	Pla2g16
Tnni3	0	0.481166	0.505	0.21	0	Supporting (XX)	Tnni3
Reep5	0	0.480399	0.957	0.907	0	Supporting (XX)	Reep5
Pdlim4	0	0.479501	0.802	0.593	0	Supporting (XX)	Pdlim4
2410015M20Rik	0	0.479386	0.975	0.953	0	Supporting (XX)	2410015M20Rik
Pvrl2	0	0.478733	0.88	0.662	0	Supporting (XX)	Pvrl2
Ccdc61	0	0.478728	0.561	0.328	0	Supporting (XX)	Ccdc61
Ube2l6	0	0.477703	0.613	0.21	0	Supporting (XX)	Ube2l6
Layn	0	0.47658	0.584	0.187	0	Supporting (XX)	Layn
Zmynd8	0	0.475721	0.846	0.634	0	Supporting (XX)	Zmynd8
Cdk16	0	0.47404	0.89	0.686	0	Supporting (XX)	Cdk16
Sacs	0	0.473295	0.664	0.255	0	Supporting (XX)	Sacs
Ccbl2	0	0.473267	0.607	0.183	0	Supporting (XX)	Ccbl2
Gstm5	0	0.471839	0.924	0.816	0	Supporting (XX)	Gstm5
Rin2	0	0.471299	0.669	0.302	0	Supporting (XX)	Rin2
Usp53	0	0.470137	0.696	0.339	0	Supporting (XX)	Usp53
Hibadh	0	0.469235	0.893	0.685	0	Supporting (XX)	Hibadh
Rrad	0	0.469087	0.394	0.049	0	Supporting (XX)	Rrad
Hacd3	0	0.467876	0.808	0.49	0	Supporting (XX)	Hacd3
Akr7a5	0	0.467465	0.914	0.772	0	Supporting (XX)	Akr7a5
Sema4b	0	0.467108	0.709	0.32	0	Supporting (XX)	Sema4b
Galnt7	0	0.465955	0.696	0.341	0	Supporting (XX)	Galnt7
Mmp15	0	0.465193	0.652	0.216	0	Supporting (XX)	Mmp15
Frmd4b	0	0.463997	0.781	0.539	0	Supporting (XX)	Frmd4b
N4bp2l2	0	0.46306	0.947	0.859	0	Supporting (XX)	N4bp2l2
Ormdl3	0	0.461766	0.861	0.632	0	Supporting (XX)	Ormdl3
Tsc22d1	0	0.460691	1	0.989	0	Supporting (XX)	Tsc22d1
Cela1	0	0.46049	0.368	0.051	0	Supporting (XX)	Cela1
Dync1i1	0	0.460373	0.467	0.038	0	Supporting (XX)	Dync1i1
Tapbp	0	0.458985	0.711	0.285	0	Supporting (XX)	Tapbp
Tspo	0	0.457521	0.854	0.663	0	Supporting (XX)	Tspo
Dnajb4	0	0.457434	0.878	0.726	0	Supporting (XX)	Dnajb4
Uqcc3	0	0.457294	0.903	0.758	0	Supporting (XX)	Uqcc3
Lgr4	0	0.457282	0.916	0.682	0	Supporting (XX)	Lgr4
Timm8a1	0	0.456946	0.797	0.613	0	Supporting (XX)	Timm8a1
Vat1	0	0.456782	0.764	0.398	0	Supporting (XX)	Vat1
Nt5c	0	0.456181	0.804	0.487	0	Supporting (XX)	Nt5c
Rgs11	0	0.455743	0.592	0.128	0	Supporting (XX)	Rgs11
Mrpl34	0	0.455396	0.922	0.807	0	Supporting (XX)	Mrpl34
Rab11a	0	0.454707	0.922	0.794	0	Supporting (XX)	Rab11a
Pcsk6	0	0.450475	0.716	0.405	0	Supporting (XX)	Pcsk6
Slc16a4	0	0.449885	0.554	0.071	0	Supporting (XX)	Slc16a4
Trim35	0	0.449057	0.941	0.852	0	Supporting (XX)	Trim35
R3hdm2	0	0.44865	0.909	0.782	0	Supporting (XX)	R3hdm2
Pank3	0	0.447641	0.808	0.572	0	Supporting (XX)	Pank3
mt-Cytb	0	0.4475	1	1	0	Supporting (XX)	mt-Cytb
Dhrs3	0	0.447315	0.788	0.511	0	Supporting (XX)	Dhrs3
Scp2	0	0.446937	0.92	0.823	0	Supporting (XX)	Scp2
Dag1	0	0.446026	0.903	0.695	0	Supporting (XX)	Dag1
Taf7	0	0.44601	0.916	0.802	0	Supporting (XX)	Taf7
Trrap	0	0.445808	0.876	0.704	0	Supporting (XX)	Trrap
Bag1	0	0.445699	0.966	0.936	0	Supporting (XX)	Bag1
Prrg2	0	0.444603	0.684	0.305	0	Supporting (XX)	Prrg2
Unc119	0	0.44364	0.907	0.772	0	Supporting (XX)	Unc119
Taf6l	0	0.44269	0.883	0.689	0	Supporting (XX)	Taf6l
Sfxn3	0	0.440127	0.675	0.241	0	Supporting (XX)	Sfxn3
Son	0	0.439908	0.995	0.991	0	Supporting (XX)	Son
Ubr5	0	0.439676	0.902	0.759	0	Supporting (XX)	Ubr5
Fez1	0	0.438917	0.547	0.117	0	Supporting (XX)	Fez1
Bphl	0	0.438893	0.771	0.456	0	Supporting (XX)	Bphl
Pkm	0	0.43864	0.981	0.938	0	Supporting (XX)	Pkm
Cd2ap	0	0.438009	0.947	0.839	0	Supporting (XX)	Cd2ap
Trim7	0	0.437382	0.578	0.094	0	Supporting (XX)	Trim7
Ypel2	0	0.436962	0.629	0.212	0	Supporting (XX)	Ypel2
Gamt	0	0.436525	0.895	0.732	0	Supporting (XX)	Gamt
Mmp23	0	0.434182	0.699	0.413	0	Supporting (XX)	Mmp23
Glrx	0	0.43397	0.72	0.425	0	Supporting (XX)	Glrx
Igsf11	0	0.433756	0.56	0.11	0	Supporting (XX)	Igsf11
Optn	0	0.433669	0.554	0.112	0	Supporting (XX)	Optn
Nlk	0	0.43313	0.712	0.368	0	Supporting (XX)	Nlk
Zfp612	0	0.432855	0.639	0.226	0	Supporting (XX)	Zfp612
Stxbp6	0	0.432307	0.675	0.267	0	Supporting (XX)	Stxbp6
Mov10	0	0.432288	0.744	0.393	0	Supporting (XX)	Mov10
Lcorl	0	0.431654	0.761	0.527	0	Supporting (XX)	Lcorl
Cggbp1	0	0.431454	0.935	0.865	0	Supporting (XX)	Cggbp1
Fam216a	0	0.429533	0.792	0.518	0	Supporting (XX)	Fam216a
Klhdc8b	0	0.428725	0.7	0.367	0	Supporting (XX)	Klhdc8b
Rabep2	0	0.428027	0.703	0.332	0	Supporting (XX)	Rabep2
Idh3a	0	0.427543	0.8	0.547	0	Supporting (XX)	Idh3a
Mycbp2	0	0.427477	0.944	0.864	0	Supporting (XX)	Mycbp2
Fut8	0	0.426831	0.782	0.553	0	Supporting (XX)	Fut8
Pygb	0	0.426538	0.744	0.404	0	Supporting (XX)	Pygb
Tjp1	0	0.426162	0.78	0.571	0	Supporting (XX)	Tjp1
RP23-78H18.2	0	0.425372	0.78	0.529	0	Supporting (XX)	RP23-78H18.2
Pdcd6	0	0.425061	0.934	0.855	0	Supporting (XX)	Pdcd6
Bag3	0	0.424675	0.662	0.296	0	Supporting (XX)	Bag3
Zfp771	0	0.423686	0.911	0.793	0	Supporting (XX)	Zfp771
Sptlc2	0	0.423526	0.784	0.515	0	Supporting (XX)	Sptlc2
Grina	0	0.423265	0.799	0.507	0	Supporting (XX)	Grina
Neo1	0	0.423015	0.84	0.584	0	Supporting (XX)	Neo1
Paip1	0	0.422792	0.898	0.754	0	Supporting (XX)	Paip1
Wasf1	0	0.422316	0.764	0.47	0	Supporting (XX)	Wasf1
Gabarapl2	0	0.421092	0.943	0.869	0	Supporting (XX)	Gabarapl2
Pfkl	0	0.42109	0.858	0.66	0	Supporting (XX)	Pfkl
Tmeff1	0	0.420918	0.8	0.544	0	Supporting (XX)	Tmeff1
Fam53b	0	0.42027	0.652	0.262	0	Supporting (XX)	Fam53b
Frmd6	0	0.419913	0.626	0.288	0	Supporting (XX)	Frmd6
Mlf1	0	0.41945	0.553	0.219	0	Supporting (XX)	Mlf1
Tmem35	0	0.418594	0.696	0.308	0	Supporting (XX)	Tmem35
Slc40a1	0	0.418338	0.686	0.326	0	Supporting (XX)	Slc40a1
RP23-354A20.1	0	0.417847	0.677	0.31	0	Supporting (XX)	RP23-354A20.1
Sypl	0	0.417332	0.85	0.634	0	Supporting (XX)	Sypl
Ramp1	0	0.41731	0.344	0.067	0	Supporting (XX)	Ramp1
Rilpl2	0	0.417049	0.741	0.481	0	Supporting (XX)	Rilpl2
Rnf187	0	0.416997	0.956	0.901	0	Supporting (XX)	Rnf187
Msrb2	0	0.41692	0.667	0.347	0	Supporting (XX)	Msrb2
Mast3	0	0.416656	0.479	0.194	0	Supporting (XX)	Mast3
Med25	0	0.416561	0.849	0.674	0	Supporting (XX)	Med25
Fam173a	0	0.415465	0.888	0.728	0	Supporting (XX)	Fam173a
Rps6ka3	0	0.414064	0.732	0.456	0	Supporting (XX)	Rps6ka3
Cyhr1	0	0.413639	0.918	0.793	0	Supporting (XX)	Cyhr1
B4galt4	0	0.41294	0.668	0.306	0	Supporting (XX)	B4galt4
Kdm5b	0	0.412331	0.961	0.867	0	Supporting (XX)	Kdm5b
Crebrf	0	0.41224	0.711	0.368	0	Supporting (XX)	Crebrf
Abat	0	0.41037	0.733	0.422	0	Supporting (XX)	Abat
Mt3	0	0.409263	0.515	0.138	0	Supporting (XX)	Mt3
RP23-60O19.1	0	0.408738	0.517	0.025	0	Supporting (XX)	RP23-60O19.1
Kazald1	0	0.40695	0.599	0.18	0	Supporting (XX)	Kazald1
Myo5b	0	0.406408	0.643	0.255	0	Supporting (XX)	Myo5b
Mex3c	0	0.406394	0.797	0.555	0	Supporting (XX)	Mex3c
Clcn2	0	0.405998	0.623	0.197	0	Supporting (XX)	Clcn2
Higd1a	0	0.405397	0.927	0.789	0	Supporting (XX)	Higd1a
Akap8l	0	0.405256	0.813	0.596	0	Supporting (XX)	Akap8l
Cdk2ap2	0	0.404227	0.742	0.422	0	Supporting (XX)	Cdk2ap2
Gja1	0	0.40417	0.787	0.454	0	Supporting (XX)	Gja1
Arhgap12	0	0.403635	0.73	0.418	0	Supporting (XX)	Arhgap12
Tspan18	0	0.402887	0.71	0.333	0	Supporting (XX)	Tspan18
Stxbp2	0	0.402245	0.641	0.213	0	Supporting (XX)	Stxbp2
Pde1a	0	0.401711	0.714	0.411	0	Supporting (XX)	Pde1a
Glo1	0	0.401658	0.934	0.866	0	Supporting (XX)	Glo1
Pik3ip1	0	0.400856	0.537	0.153	0	Supporting (XX)	Pik3ip1
Eif2ak2	0	0.399566	0.673	0.369	0	Supporting (XX)	Eif2ak2
Ccdc182	0	0.399025	0.308	0.018	0	Supporting (XX)	Ccdc182
Dtnbp1	0	0.398725	0.796	0.56	0	Supporting (XX)	Dtnbp1
Rgs12	0	0.398608	0.694	0.429	0	Supporting (XX)	Rgs12
Dock41	0	0.397665	0.789	0.544	0	Supporting (XX)	Dock4
Akr1c14	0	0.396684	0.373	0.044	0	Supporting (XX)	Akr1c14
Dcbld1	0	0.396454	0.607	0.219	0	Supporting (XX)	Dcbld1
Tpmt	0	0.395984	0.668	0.322	0	Supporting (XX)	Tpmt
mt-Nd2	0	0.39509	1	0.999	0	Supporting (XX)	mt-Nd2
C1qtnf4	0	0.394385	0.785	0.544	0	Supporting (XX)	C1qtnf4
Slc4a3	0	0.39437	0.642	0.288	0	Supporting (XX)	Slc4a3
Pcp4l1	0	0.39317	0.648	0.311	0	Supporting (XX)	Pcp4l1
H2-Ke6	0	0.392857	0.775	0.518	0	Supporting (XX)	H2-Ke6
Hint2	0	0.391838	0.858	0.692	0	Supporting (XX)	Hint2
Wbp1	0	0.391446	0.82	0.605	0	Supporting (XX)	Wbp1
Pik3r3	0	0.391113	0.541	0.117	0	Supporting (XX)	Pik3r3
Tpgs1	0	0.390668	0.803	0.59	0	Supporting (XX)	Tpgs1
Pan3	0	0.389302	0.801	0.585	0	Supporting (XX)	Pan3
Cirbp	0	0.386743	0.929	0.828	0	Supporting (XX)	Cirbp
Arf3	0	0.386558	0.766	0.489	0	Supporting (XX)	Arf3
Smad3	0	0.385926	0.586	0.342	0	Supporting (XX)	Smad3
Gdpd1	0	0.385812	0.574	0.178	0	Supporting (XX)	Gdpd1
RP23-321C24.4	0	0.384999	0.38	0.03	0	Supporting (XX)	RP23-321C24.4
Cenpv	0	0.384676	0.797	0.475	0	Supporting (XX)	Cenpv
RP23-220F20.2	0	0.383771	0.563	0.282	0	Supporting (XX)	RP23-220F20.2
Cfap20	0	0.383678	0.928	0.851	0	Supporting (XX)	Cfap20
Pycard	0	0.383554	0.706	0.402	0	Supporting (XX)	Pycard
Tmem171	0	0.383488	0.417	0.022	0	Supporting (XX)	Tmem171
Ptpn13	0	0.383185	0.694	0.386	0	Supporting (XX)	Ptpn13
Srgap3	0	0.382932	0.695	0.359	0	Supporting (XX)	Srgap3
Nenf1	0	0.382642	0.989	0.965	0	Supporting (XX)	Nenf
Gnai3	0	0.38199	0.933	0.85	0	Supporting (XX)	Gnai3
Nudt14	0	0.381912	0.748	0.466	0	Supporting (XX)	Nudt14
RP23-102H7.8	0	0.381814	0.364	0.029	0	Supporting (XX)	RP23-102H7.8
Ncor1	0	0.381121	0.98	0.955	0	Supporting (XX)	Ncor1
Ccdc114	0	0.380738	0.585	0.221	0	Supporting (XX)	Ccdc114
Kcnt1	0	0.380397	0.539	0.14	0	Supporting (XX)	Kcnt1
Rnf182	0	0.380251	0.544	0.134	0	Supporting (XX)	Rnf182
Strbp	0	0.379989	0.795	0.523	0	Supporting (XX)	Strbp
Mgmt	0	0.378096	0.645	0.348	0	Supporting (XX)	Mgmt
Gprasp1	0	0.376884	0.809	0.61	0	Supporting (XX)	Gprasp1
Nfe2l1	0	0.375916	0.889	0.747	0	Supporting (XX)	Nfe2l1
Stx17	0	0.375729	0.718	0.461	0	Supporting (XX)	Stx17
Secisbp2l	0	0.374586	0.729	0.463	0	Supporting (XX)	Secisbp2l
Smoc1	0	0.373586	0.675	0.243	0	Supporting (XX)	Smoc1
Cdh2	0	0.373454	0.667	0.344	0	Supporting (XX)	Cdh2
Cttnbp2nl	0	0.37339	0.67	0.38	0	Supporting (XX)	Cttnbp2nl
Tspyl2	0	0.371892	0.692	0.394	0	Supporting (XX)	Tspyl2
Ddx5	0	0.370192	1	0.998	0	Supporting (XX)	Ddx5
Srek1ip1	0	0.369634	0.846	0.661	0	Supporting (XX)	Srek1ip1
Igf2	0	0.368427	0.603	0.214	0	Supporting (XX)	Igf2
Arhgdig	0	0.368405	0.704	0.262	0	Supporting (XX)	Arhgdig
Mkrn1	0	0.368175	0.819	0.554	0	Supporting (XX)	Mkrn1
Dock9	0	0.367733	0.587	0.198	0	Supporting (XX)	Dock9
Xpr1	0	0.367519	0.701	0.444	0	Supporting (XX)	Xpr1
Cyfip2	0	0.366318	0.526	0.114	0	Supporting (XX)	Cyfip2
Tmem147	0	0.366215	0.948	0.871	0	Supporting (XX)	Tmem147
Dbp	0	0.366136	0.576	0.195	0	Supporting (XX)	Dbp
RP24-194D17.3	0	0.365828	0.794	0.573	0	Supporting (XX)	RP24-194D17.3
Gpx4	0	0.365442	0.992	0.987	0	Supporting (XX)	Gpx4
Fahd2a	0	0.364971	0.633	0.277	0	Supporting (XX)	Fahd2a
Tmem114	0	0.363858	0.462	0.078	0	Supporting (XX)	Tmem114
Ociad2	0	0.36327	0.468	0.042	0	Supporting (XX)	Ociad2
RP23-192P17.3	0	0.362552	0.817	0.631	0	Supporting (XX)	RP23-192P17.3
Zc3hav1	0	0.362421	0.576	0.28	0	Supporting (XX)	Zc3hav1
Btrc	0	0.362046	0.728	0.46	0	Supporting (XX)	Btrc
Sema5b	0	0.36158	0.654	0.309	0	Supporting (XX)	Sema5b
Cul1	0	0.361542	0.937	0.87	0	Supporting (XX)	Cul1
As3mt	0	0.360421	0.757	0.421	0	Supporting (XX)	As3mt
Trappc4	0	0.360412	0.908	0.811	0	Supporting (XX)	Trappc4
Cercam	0	0.360188	0.671	0.378	0	Supporting (XX)	Cercam
Snf8	0	0.359972	0.889	0.771	0	Supporting (XX)	Snf8
Atp6v0b	0	0.359797	0.946	0.859	0	Supporting (XX)	Atp6v0b
Slc38a1	0	0.359632	0.715	0.379	0	Supporting (XX)	Slc38a1
Ubxn1	0	0.358736	0.971	0.952	0	Supporting (XX)	Ubxn1
Pigp	0	0.353604	0.917	0.821	0	Supporting (XX)	Pigp
Abhd3	0	0.353515	0.552	0.161	0	Supporting (XX)	Abhd3
Emc9	0	0.353011	0.594	0.192	0	Supporting (XX)	Emc9
Epcam	0	0.352381	0.44	0.121	0	Supporting (XX)	Epcam
Stard10	0	0.351306	0.64	0.286	0	Supporting (XX)	Stard10
Gprc5b	0	0.350543	0.523	0.137	0	Supporting (XX)	Gprc5b
Sntb2	0	0.350204	0.803	0.598	0	Supporting (XX)	Sntb2
Ccl27a	0	0.349813	0.675	0.371	0	Supporting (XX)	Ccl27a
Mettl20	0	0.349239	0.599	0.293	0	Supporting (XX)	Mettl20
Pik3c2a	0	0.349149	0.754	0.524	0	Supporting (XX)	Pik3c2a
Siah2	0	0.348362	0.487	0.193	0	Supporting (XX)	Siah2
Yy1	0	0.348193	0.925	0.853	0	Supporting (XX)	Yy1
Plxna4	0	0.347462	0.569	0.156	0	Supporting (XX)	Plxna4
Dennd4c	0	0.347214	0.665	0.353	0	Supporting (XX)	Dennd4c
Prmt2	0	0.346696	0.743	0.498	0	Supporting (XX)	Prmt2
Pisd	0	0.346637	0.724	0.479	0	Supporting (XX)	Pisd
RP23-71J17.1	0	0.346458	0.441	0.119	0	Supporting (XX)	RP23-71J17.1
Morn2	0	0.346239	0.662	0.338	0	Supporting (XX)	Morn2
Ano1	0	0.345733	0.494	0.103	0	Supporting (XX)	Ano1
Rere	0	0.34541	0.835	0.665	0	Supporting (XX)	Rere
Sdhaf4	0	0.345316	0.858	0.7	0	Supporting (XX)	Sdhaf4
Gdpd2	0	0.344882	0.438	0.029	0	Supporting (XX)	Gdpd2
AC124713.2	0	0.343944	0.544	0.21	0	Supporting (XX)	AC124713.2
Tspan33	0	0.343269	0.449	0.054	0	Supporting (XX)	Tspan33
Nmt2	0	0.34258	0.792	0.531	0	Supporting (XX)	Nmt2
Khk	0	0.34147	0.648	0.278	0	Supporting (XX)	Khk
Acadm	0	0.341346	0.842	0.601	0	Supporting (XX)	Acadm
Ndufs4	0	0.341216	0.95	0.916	0	Supporting (XX)	Ndufs4
Tmed4	0	0.341106	0.835	0.655	0	Supporting (XX)	Tmed4
Ppdpf	0	0.340991	0.962	0.926	0	Supporting (XX)	Ppdpf
Slc25a39	0	0.34097	0.885	0.764	0	Supporting (XX)	Slc25a39
Pdgfa	0	0.34053	0.773	0.476	0	Supporting (XX)	Pdgfa
Lama1	0	0.33979	0.619	0.321	0	Supporting (XX)	Lama1
Anxa4	0	0.33959	0.635	0.295	0	Supporting (XX)	Anxa4
Rhox8	0	0.338645	0.443	0.153	0	Supporting (XX)	Rhox8
Ggct	0	0.337473	0.541	0.197	0	Supporting (XX)	Ggct
Pet100	0	0.33547	0.836	0.655	0	Supporting (XX)	Pet100
Cmbl	0	0.335115	0.561	0.225	0	Supporting (XX)	Cmbl
Scrn2	0	0.335037	0.706	0.358	0	Supporting (XX)	Scrn2
Smpdl3b	0	0.334372	0.734	0.452	0	Supporting (XX)	Smpdl3b
Scpep1	0	0.333685	0.821	0.558	0	Supporting (XX)	Scpep1
Prr13	0	0.332884	0.749	0.489	0	Supporting (XX)	Prr13
Aff1	0	0.332756	0.587	0.294	0	Supporting (XX)	Aff1
AC161108.3	0	0.332753	0.67	0.369	0	Supporting (XX)	AC161108.3
Mrpl22	0	0.332379	0.829	0.676	0	Supporting (XX)	Mrpl22
Necab3	0	0.331965	0.466	0.066	0	Supporting (XX)	Necab3
Ccnjl	0	0.331588	0.577	0.258	0	Supporting (XX)	Ccnjl
Cfap36	0	0.331085	0.789	0.583	0	Supporting (XX)	Cfap36
Adpgk	0	0.330801	0.655	0.366	0	Supporting (XX)	Adpgk
RP23-446P16.2	0	0.330657	0.692	0.425	0	Supporting (XX)	RP23-446P16.2
Pnck	0	0.329571	0.502	0.096	0	Supporting (XX)	Pnck
Fbxw9	0	0.329131	0.621	0.291	0	Supporting (XX)	Fbxw9
Pts	0	0.328937	0.734	0.474	0	Supporting (XX)	Pts
Sirt3	0	0.328528	0.696	0.424	0	Supporting (XX)	Sirt3
RP23-225D24.1	0	0.32787	0.44	0.045	0	Supporting (XX)	RP23-225D24.1
Akap7	0	0.327311	0.634	0.342	0	Supporting (XX)	Akap7
Sox5	0	0.32641	0.711	0.45	0	Supporting (XX)	Sox5
Sdsl	0	0.324338	0.528	0.129	0	Supporting (XX)	Sdsl
Dtnb	0	0.32393	0.669	0.341	0	Supporting (XX)	Dtnb
Nfil3	0	0.322926	0.539	0.227	0	Supporting (XX)	Nfil3
Ctsh	0	0.322909	0.709	0.407	0	Supporting (XX)	Ctsh
Bcam	0	0.322269	0.59	0.249	0	Supporting (XX)	Bcam
Phf13	0	0.321953	0.71	0.461	0	Supporting (XX)	Phf13
Ints3	0	0.321217	0.661	0.384	0	Supporting (XX)	Ints3
Kcnb2	0	0.321025	0.394	0.028	0	Supporting (XX)	Kcnb2
Gabra41	0	0.320907	0.562	0.203	0	Supporting (XX)	Gabra4
RP23-255E6.3	0	0.32058	0.338	0.033	0	Supporting (XX)	RP23-255E6.3
Cachd1	0	0.320331	0.603	0.327	0	Supporting (XX)	Cachd1
Cd44	0	0.32007	0.472	0.099	0	Supporting (XX)	Cd44
Elf1	0	0.319504	0.674	0.419	0	Supporting (XX)	Elf1
Mtcl1	0	0.319254	0.539	0.191	0	Supporting (XX)	Mtcl1
Galc	0	0.31727	0.502	0.188	0	Supporting (XX)	Galc
Ndufa7	0	0.317103	0.986	0.984	0	Supporting (XX)	Ndufa7
Synrg	0	0.316767	0.684	0.409	0	Supporting (XX)	Synrg
Haghl	0	0.315671	0.75	0.521	0	Supporting (XX)	Haghl
Epn3	0	0.313934	0.487	0.079	0	Supporting (XX)	Epn3
Npnt	0	0.31382	0.366	0.052	0	Supporting (XX)	Npnt
Sbspon	0	0.313098	0.363	0.067	0	Supporting (XX)	Sbspon
Prkag2	0	0.31247	0.489	0.148	0	Supporting (XX)	Prkag2
Ivd	0	0.312348	0.676	0.401	0	Supporting (XX)	Ivd
Armcx5	0	0.31179	0.609	0.36	0	Supporting (XX)	Armcx5
Slc12a7	0	0.31142	0.599	0.282	0	Supporting (XX)	Slc12a7
Acsm3	0	0.310938	0.387	0.025	0	Supporting (XX)	Acsm3
Speg	0	0.310769	0.619	0.288	0	Supporting (XX)	Speg
Cxxc5	0	0.309966	0.794	0.525	0	Supporting (XX)	Cxxc5
Tmem238	0	0.309761	0.548	0.229	0	Supporting (XX)	Tmem238
Pak6	0	0.30966	0.403	0.036	0	Supporting (XX)	Pak6
Col12a11	0	0.309389	0.548	0.237	0	Supporting (XX)	Col12a1
Prr15	0	0.309016	0.384	0.045	0	Supporting (XX)	Prr15
Bcat2	0	0.308764	0.722	0.459	0	Supporting (XX)	Bcat2
Cntnap5a	0	0.308476	0.254	0.023	0	Supporting (XX)	Cntnap5a
Grik5	0	0.307823	0.575	0.255	0	Supporting (XX)	Grik5
Cth	0	0.307529	0.416	0.044	0	Supporting (XX)	Cth
[truncated: 8,414 more rows]

## Sheet: Figure 3 -Rcode
#### necessary packages#####
install.packages("BiocManager")
BiocManager::install("DropletUtils")
BiocManager::install(c('BiocGenerics', 'DelayedArray', 'DelayedMatrixStats',
'limma', 'S4Vectors', 'SingleCellExperiment',
'SummarizedExperiment', 'batchelor', 'Matrix.utils'))
BiocManager::install('BiocVersion')
install.packages("remotes")
remotes::install_github("daskelly/signac", build = FALSE, force = TRUE)
install.packages("devtools")
install.packages('data.table')
devtools::install_github('cole-trapnell-lab/leidenbase')
devtools::install_github('cole-trapnell-lab/monocle3')
devtools::install_github("daskelly/earlycross")
remotes::install_github("daskelly/earlycross", force = TRUE)
library('remotes')
library('Seurat')
library('earlycross')
library('devtools')
library('dplyr')
library('ggplot2')
library('cowplot')
library('DropletUtils')
library('leidenbase')
library('monocle3')
library('data.table')
library('patchwork')
##########getting the WT males dups combined##########
{
WWM4.data = Read10X(data.dir = "~/Documents/AB_EXPERIMENTS/AB_E15_Single_cell_data/WWM/WWM_4/unswap_filtered_feature_bc_matrix")
WWM3.data = Read10X(data.dir = "~/Documents/AB_EXPERIMENTS/AB_E15_Single_cell_data/WWM/WWM_3/unswap_filtered_feature_bc_matrix")
WWM4 <- CreateSeuratObject(counts = WWM4.data, project = "WWM_1", min.cells = 3, min.features = 200)
WWM3 <- CreateSeuratObject(counts = WWM3.data, project = "WWM_2", min.cells = 3, min.features = 200)
WW_M.combined <- merge (WWM4, y= WWM3, add.cell.ids= c("WWM_1","WWM_2"), project = "WW_M.combined")
WW_M.combined$genotype <- "Control XY"
FeatureScatter(WW_M.combined, feature1 = "nCount_RNA", feature2 = "nFeature_RNA", group.by = 'orig.ident')
VlnPlot(WW_M.combined, features = c("nFeature_RNA", "nCount_RNA"), ncol = 3, group.by = 'orig.ident', pt.size = 0)
}
##############getting the dKO dups combined####
{
dKO1.data = Read10X(data.dir = "~/Documents/AB_EXPERIMENTS/AB_E15_Single_cell_data/dKO/dKO_1/unswap_filtered_feature_bc_matrix")
dKO5.data = Read10X(data.dir = "~/Documents/AB_EXPERIMENTS/AB_E15_Single_cell_data/dKO/dKO_5/unswap_filtered_feature_bc_matrix")
dKO1 <- CreateSeuratObject(counts = dKO1.data, project = "dKO_1", min.cells = 3, min.features = 200)
dKO5 <- CreateSeuratObject(counts = dKO5.data, project = "dKO_2", min.cells = 3, min.features = 200)
dKO.combined <- merge (dKO1, y= dKO5, add.cell.ids= c("dKO_1","dKO_2"), project = "dKO.combined")
dKO.combined$genotype <- "dKO XY"
FeatureScatter(dKO.combined, feature1 = "nCount_RNA", feature2 = "nFeature_RNA", group.by = 'orig.ident')
VlnPlot(dKO.combined, features = c("nFeature_RNA", "nCount_RNA"), ncol = 3, group.by = 'orig.ident', pt.size = 0)
}
##########getting WW Female dups combined#########
{
WWF1.data = Read10X(data.dir = "~/Documents/AB_EXPERIMENTS/AB_E15_Single_cell_data/WWF/WWF_1/unswap_filtered_feature_bc_matrix")
WWF2.data = Read10X(data.dir = "~/Documents/AB_EXPERIMENTS/AB_E15_Single_cell_data/WWF/WWF_2/unswap_filtered_feature_bc_matrix")
WWF1 <- CreateSeuratObject(counts = WWF1.data, project = "WWF_1", min.cells = 3, min.features = 200)
WWF2 <- CreateSeuratObject(counts = WWF2.data, project = "WWF_2", min.cells = 3, min.features = 200)
WW_F.combined <- merge (WWF1, y= WWF2, add.cell.ids= c("WW_F_1","WW_F_2"), project = "WW_F.combined")
WW_F.combined$genotype <- "Control XX"
FeatureScatter(WW_F.combined, feature1 = "nCount_RNA", feature2 = "nFeature_RNA", group.by = 'orig.ident')
VlnPlot(WW_F.combined, features = c("nFeature_RNA", "nCount_RNA"), ncol = 3, group.by = 'orig.ident', pt.size = 0)
}
#####combining wildtype males with females and dKO####
Control_Males_and_dKO.combined <- merge (WW_M.combined, y= dKO.combined,
add.cell.ids= c("Control XY","dKO XY"),
project = "Control_Males_and_dKO.combined")
M_and_F_controls_and_dKO.combined <- merge (Control_Males_and_dKO.combined,
y= WW_F.combined, add.cell.ids = c("M_and_F_controls_and_dKO.combined", "Control XX"),
project = "M_and_F_controls_and_dKO.combined")
table(M_and_F_controls_and_dKO.combined$orig.ident)
table(M_and_F_controls_and_dKO.combined$genotype)
head(M_and_F_controls_and_dKO.combined)
Idents(object = M_and_F_controls_and_dKO.combined)
rownames(x = M_and_F_controls_and_dKO.combined)
colnames(x = M_and_F_controls_and_dKO.combined)
levels(x = M_and_F_controls_and_dKO.combined)
####barcode inflection graph before cutoffs######
{
M_and_F_controls_and_dKO.combined<- CalculateBarcodeInflections(M_and_F_controls_and_dKO.combined, group.column = 'genotype')
BarcodeInflectionsPlot(M_and_F_controls_and_dKO.combined)
}
#####percent.mt, percent.Hbb, percent.Hba graphs#####
{
M_and_F_controls_and_dKO.combined [["percent.mt"]]<-PercentageFeatureSet(M_and_F_controls_and_dKO.combined, pattern ="^mt-")
M_and_F_controls_and_dKO.combined [["percent.Hbb"]] <- PercentageFeatureSet(M_and_F_controls_and_dKO.combined, pattern = "^Hbb-")
M_and_F_controls_and_dKO.combined [["percent.Hba"]] <- PercentageFeatureSet(M_and_F_controls_and_dKO.combined, pattern = "^Hba-")
}
####visualize mt RNA, Hbb and Hba counts####
{
VlnPlot(M_and_F_controls_and_dKO.combined,
features = c("nFeature_RNA", "nCount_RNA", "percent.mt", "percent.Hbb", "percent.Hba"),
ncol = 3, group.by = 'genotype', pt.size = 0.1)
VlnPlot(M_and_F_controls_and_dKO.combined,
features = c("nFeature_RNA", "nCount_RNA", "percent.mt", "percent.Hbb", "percent.Hba"),
ncol = 3, group.by = 'orig.ident', pt.size = 0)
plot1 <- FeatureScatter(M_and_F_controls_and_dKO.combined,
feature1 = "nCount_RNA", feature2 = "percent.mt", pt.size = 0)
plot2 <- FeatureScatter(M_and_F_controls_and_dKO.combined,
feature1 = "nCount_RNA", feature2 = "nFeature_RNA", pt.size = 0)
CombinePlots(plots = list(plot1, plot2)) ## Brian suggested a cutoff at 25%. What about the feature cutoff
}
table(M_and_F_controls_and_dKO.combined$'orig.ident')
#### cutoffs####
{
M_and_F_controls_and_dKO_cutoffs.combined <- subset(M_and_F_controls_and_dKO.combined,
subset = nFeature_RNA > 2500 & nFeature_RNA < 9000 & percent.mt < 25 & percent.Hbb < 20 ) #%mt changes to 25% and nCount <90k on 07142020
VlnPlot(M_and_F_controls_and_dKO_cutoffs.combined,
features = c("nFeature_RNA", "nCount_RNA", "percent.mt", "percent.Hbb", "percent.Hba"),
ncol = 3, group.by = 'genotype', pt.size = .1)
plot3 <- FeatureScatter(M_and_F_controls_and_dKO_cutoffs.combined,
feature1 = "nCount_RNA", feature2 = "percent.mt",
group.by = 'genotype', pt.size = 0)
plot4 <- FeatureScatter(M_and_F_controls_and_dKO_cutoffs.combined,
feature1 = "nCount_RNA",
feature2 = "nFeature_RNA", group.by = 'genotype')
CombinePlots(plots = list(plot3, plot4))
table(M_and_F_controls_and_dKO_cutoffs.combined$genotype)
table(M_and_F_controls_and_dKO_cutoffs.combined$'orig.ident')
}
###### barcode inflection point graphs after cutoffs####
{
M_and_F_controls_and_dKO_cutoffs.combined <- CalculateBarcodeInflections(M_and_F_controls_and_dKO_cutoffs.combined, group.column = 'genotype')
BarcodeInflectionsPlot(M_and_F_controls_and_dKO_cutoffs.combined)
}
####log normalization#####
{
M_and_F_controls_and_dKO_cutoffs_normalized.combined <- NormalizeData(M_and_F_controls_and_dKO_cutoffs.combined,
normalization.method = "LogNormalize", scale.factor = 10000) ## look up SCtransform for this normalization
M_and_F_controls_and_dKO_cutoffs_normalized.combined <- FindVariableFeatures(M_and_F_controls_and_dKO_cutoffs_normalized.combined,
selection.method = "vst", nfeatures = 3000)
##saveRDS(M_and_F_controls_and_dKO_cutoffs_normalized.combined, file = '~/Documents/AB_EXPERIMENTS/AB_E15_Single_cell_data/AB_E15_M_Fdko_norm.rds')
}
#### Scaling and Identify the 10 most highly variable genes####
all.genes <- rownames(M_and_F_controls_and_dKO_cutoffs_normalized.combined)
M_and_F_controls_and_dKO_cutoffs_normalized_scaled.combined<- ScaleData(M_and_F_controls_and_dKO_cutoffs_normalized.combined, features = all.genes) ## mainly used for cluster and visualizations
top10 <- head(VariableFeatures(M_and_F_controls_and_dKO_cutoffs_normalized_scaled.combined), 10)
##### Find dimensionality#####
{
M_and_F_controls_and_dKO_cutoffs_normalized_scaled.combined <- RunPCA(M_and_F_controls_and_dKO_cutoffs_normalized_scaled.combined, features = VariableFeatures(object = M_and_F_controls_and_dKO_cutoffs_normalized_scaled.combined))
VizDimLoadings(M_and_F_controls_and_dKO_cutoffs_normalized_scaled.combined, dims = 1:2, reduction = "pca")
DimPlot(M_and_F_controls_and_dKO_cutoffs_normalized_scaled.combined, reduction = "pca", group.by = 'genotype')
DimPlot(M_and_F_controls_and_dKO_cutoffs_normalized_scaled.combined, dims = 3:4, reduction = "pca", group.by = 'genotype')
table(Idents(M_and_F_controls_and_dKO_cutoffs_normalized_scaled.combined), M_and_F_controls_and_dKO_cutoffs_normalized_scaled.combined$orig.ident)
DimHeatmap(M_and_F_controls_and_dKO_cutoffs_normalized_scaled.combined, dims = 1, cells = 500, balanced = TRUE)
DimHeatmap(M_and_F_controls_and_dKO_cutoffs_normalized_scaled.combined, dims = 1:10, cells = 500, balanced = TRUE)
DoHeatmap(M_and_F_controls_and_dKO_cutoffs_normalized_scaled.combined, features=int.genes, group.by = 'genotype')
}
cluster.averages <- AverageExpression(M_and_F_controls_and_dKO_cutoffs_normalized_scaled.combined, return.seurat = TRUE, add.ident = 'genotype')
DoHeatmap(cluster.averages,
features = unlist(TopFeatures(M_and_F_controls_and_dKO_cutoffs_normalized_scaled.combined[["pca"]],
balanced = TRUE)), size = 3,
draw.lines = FALSE)
#### Jackstraw ####
{M_and_F_controls_and_dKO_cutoffs_normalized_scaled.combined <- JackStraw(M_and_F_controls_and_dKO_cutoffs_normalized_scaled.combined, num.replicate = 100)
M_and_F_controls_and_dKO_cutoffs_normalized_scaled.combined <- ScoreJackStraw(M_and_F_controls_and_dKO_cutoffs_normalized_scaled.combined, dims = 1:10)
JackStrawPlot(M_and_F_controls_and_dKO_cutoffs_normalized_scaled.combined, dims = 1:10, reduction ="pca")
JS(M_and_F_controls_and_dKO_cutoffs_normalized_scaled.combined@reductions$pca) ## Try to work this out. Store pvalues
}
ElbowPlot(M_and_F_controls_and_dKO_cutoffs_normalized_scaled.combined, ndims = 30) ##Will use 20##
####NEW SEURAT OBJECT: Clustering, scaling and UMAP####
AB_M_F_dKO_nor_sc_20dims <-FindNeighbors(M_and_F_controls_and_dKO_cutoffs_normalized_scaled.combined, dims = 1:20) #changed to 20 on 01/04/2021
AB_M_F_dKO_nor_sc_20dims <- FindClusters( AB_M_F_dKO_nor_sc_20dims, resolution = 0.21) #changed to 0.2 on 01/04/2021
head(Idents( AB_M_F_dKO_nor_sc_20dims), 5)
AB_M_F_dKO_nor_sc_20dims <- RunUMAP( AB_M_F_dKO_nor_sc_20dims, dims = 1:20) #changed to 20 on 01/04/2021
str(AB_M_F_dKO_nor_sc_20dims)
#tiff("~/Documents/AB_EXPERIMENTS/AB_E15_Single_cell_data/Male Female and dKO Merged/07242020 for MS/07242020.tif", compression = "lzw", width = 2800, height = 2000, res=400)
DimPlot(AB_M_F_dKO_nor_sc_20dims, reduction = "umap", pt.size =.2, label=F, label.size = 7)#exp as tiff 800 x 500
DimPlot(AB_M_F_dKO_nor_sc_20dims, reduction = "umap", pt.size =.2, group.by = 'genotype') #exp as tiff 800 x 500
####adding cluster IDs####
new.13cluster.ids <- c('Interstitial (XY)', 'Proliferating Interstitial (XY)', 'Stroma (XX)',
'Supporting (XX)', 'Fetal Leydig', 'Supporting (XY)', 'Germ',
'Pericytes', 'Endothelial', 'Supporting (XY) 2', 'Epithelial', 'Immune', 'Erythrocytes')
names(new.13cluster.ids) <- levels(AB_M_F_dKO_nor_sc_20dims)
AB_M_F_dKO_nor_sc_20dims <- RenameIdents(AB_M_F_dKO_nor_sc_20dims, new.13cluster.ids)
DimPlot(AB_M_F_dKO_nor_sc_20dims, reduction = "umap", group.by = 'genotype',
cols = c('hot pink', 'blue', 'green'),label = FALSE,label.size = 5, pt.size =.05) #exported as TIFF 650 x 450
DimPlot(AB_M_F_dKO_nor_sc_20dims, reduction = "umap", label = TRUE, label.size = 6.5, pt.size = 0.05) #exported as Tiff 800*500
DimPlot(AB_M_F_dKO_nor_sc_20dims, reduction = "umap", pt.size =.3)
DimPlot(AB_M_F_dKO_nor_sc_20dims, reduction = "umap", split.by ='genotype', pt.size =.3)
table(AB_M_F_dKO_nor_sc_20dims$genotype)
table(Idents(AB_M_F_dKO_nor_sc_20dims), AB_M_F_dKO_nor_sc_20dims$genotype)
AB_M_F_dKO_nor_sc_20dims.markers <- FindAllMarkers(AB_M_F_dKO_nor_sc_20dims,
only.pos = TRUE, min.pct = 0.25, logfc.threshold = 0.25)
write.csv(AB_M_F_dKO_nor_sc_20dims.markers, file = '~/Documents/AB_EXPERIMENTS/AB_M_F_dKO_13_cluster_markers_with_IDs.csv')
top5_13clusters <- AB_M_F_dKO_nor_sc_20dims.markers %>% group_by(cluster) %>% top_n(n = 5, wt = avg_log2FC)
DoHeatmap (AB_M_F_dKO_nor_sc_20dims, features = top5_13clusters$gene) + NoLegend()
####Save the Seurat object####
saveRDS(AB_M_F_dKO_nor_sc_20dims, file = '~/Documents/AB_EXPERIMENTS/AB_E15_Single_cell_data/AB_M_F_dKO_13clusters_MS.rds')
AB_M_F_dKO_nor_sc_20dims <- readRDS(file = '~/Documents/AB_EXPERIMENTS/AB_E15_Single_cell_data/AB_M_F_dKO_13clusters_MS.rds')
#### Ploting the data###
DimPlot(AB_M_F_dKO_nor_sc_20dims, reduction = "umap", pt.size =.3, group.by="genotype", cols = c("salmon", "blue", "green"))
DimPlot(AB_M_F_dKO_nor_sc_20dims,reduction = "umap", label = TRUE, pt.size =.3)
FeaturePlot(AB_M_F_dKO_nor_sc_20dims, features = c('Xist','Uty', 'Dhh', 'Foxl2'))
VlnPlot(AB_M_F_dKO_nor_sc_20dims, features = c('Foxl2'), split.by = 'genotype', pt.size = 0.05) ###exp 600x500
FeaturePlot(AB_M_F_dKO_nor_sc_20dims, features = c('Foxl2'), split.by = 'genotype', pt.size =.1)## exported as Tiff 700 *400
###changing the order of the cluster names for dotblot####
Idents(AB_M_F_dKO_nor_sc_20dims) =
factor(Idents(AB_M_F_dKO_nor_sc_20dims),
levels=c('Interstitial (XY)', 'Proliferating Interstitial (XY)','Fetal Leydig','Supporting (XY)','Supporting (XY) 2',
'Supporting (XX)','Stroma (XX)', 'Epithelial', 'Germ',
'Endothelial', 'Immune', 'Pericytes','Erythrocytes'))
saveRDS(AB_M_F_dKO_nor_sc_20dims, file = '~/Documents/AB_EXPERIMENTS/AB_E15_Single_cell_data/AB_M_F_dKO_13clusters_MS_withIDs.rds')
AB_M_F_dKO_nor_sc_20dims <- readRDS(file = '~/Documents/AB_EXPERIMENTS/AB_E15_Single_cell_data/AB_M_F_dKO_13clusters_MS_with_IDs.rds')
DimPlot(AB_M_F_dKO_nor_sc_20dims,reduction = "umap", label = TRUE, pt.size =.3)
FeaturePlot(AB_M_F_dKO_nor_sc_20dims, features = c('Xist','Uty', 'Dhh', 'Foxl2'))
DotPlot(AB_M_F_dKO_nor_sc_20dims, features = c('Uty', 'Xist','Top2a', 'Nr2f2', 'Acta2',
'Inhba', 'Star', 'Insl3', 'Hsd3b1', 'Dhh', 'Fgf9',
'Sox9','Foxl2', 'Rspo1','Fst','Runx1', 'Krt19',
'Sycp3', 'Stra8', 'Ddx4', 'Pecam1', 'Lyz2', 'Rgs5', 'Gypa')) + RotatedAxis()
FeatureScatter(AB_M_F_dKO_nor_sc_20dims, feature1 = "Fst", feature2 = "Dmrt1")
VlnPlot(AB_M_F_dKO_nor_sc_20dims, features = c('Sycp3', 'Sox9', 'Dmrt1', 'Foxl2', 'Fst'), ncol = 3, pt.size = 0)
VlnPlot(AB_M_F_dKO_nor_sc_20dims, features = c('Ar'), split.by = 'genotype', pt.size = 0.05 )
######plots for Supplemental Fig 4########
DotPlot(AB_M_F_dKO_nor_sc_20dims, features = c('Inhba','Tgfb1','Tgfb2','Tgfb3',
'Bmp2', 'Bmp4', 'Bmp6', 'Bmp7',
'Acvrl1', 'Acvr1','Bmpr1a',
'Acvr1b', 'Acvr2a', 'Acvr2b' , 'Tgfbr2', 'Tgfbr3')) + RotatedAxis()
FeaturePlot(AB_M_F_dKO_nor_sc_20dims, features = c('Inhba', 'Bmp2', 'Bmp4', 'Tgfb2'))
saveRDS(AB_M_F_dKO_nor_sc_20dims, file = '~/Documents/AB_EXPERIMENTS/AB_E15_Single_cell_data/AB_M_F_dKO_13clusters_MS_withIDs.rds')
AB_M_F_dKO_nor_sc_20dims <- readRDS(file = '~/Documents/AB_EXPERIMENTS/AB_E15_Single_cell_data/AB_M_F_dKO_13clusters_MS_with_IDs.rds')
######################################################################################################
#### Supporting cells (M, F) and Supporting XY 2 cluster ####
Supporting_feminized <-subset(x = AB_M_F_dKO_nor_sc_20dims, idents = c('Supporting (XX)', 'Supporting (XY)', 'Supporting (XY) 2'))
Supporting_feminized <- NormalizeData(Supporting_feminized, normalization.method = "LogNormalize", scale.factor = 10000)
Supporting_feminized <- FindVariableFeatures(Supporting_feminized, selection.method = "vst", nfeatures = 3000)
recl.genes <-rownames(Supporting_feminized)
Supporting_feminized <- ScaleData(Supporting_feminized, features = recl.genes)
table(Supporting_feminized$genotype)
##### filter out potential duplets with germ cells and interstitial cells#####
subset_recl <- subset(Supporting_feminized, Sycp3 < 1 & Tcf21 <1)
table(subset_recl$genotype)
table(Idents(subset_recl), subset_recl$genotype)
##### finding clusters and run UMAP#####
subset_recl <-FindNeighbors(subset_recl, dims = 1:8) #
subset_recl <- FindClusters(subset_recl, resolution = 0.25) #
subset_recl <- RunPCA(subset_recl, features = VariableFeatures(object =subset_recl))
DimPlot(subset_recl, reduction = "pca")
DimHeatmap(subset_recl, dims = 1, cells = 500, balanced = TRUE)
head(Idents(subset_recl), 5)
subset_recl <- RunUMAP(subset_recl, dims = 1:8)
##### plot UMAP recluster supporting and feminized cells####
DimPlot(subset_recl, reduction = "umap",
label = FALSE, pt.size =.5,
cols = c("red", "orchid2", "deeppink", "peru", 'purple3', 'dodgerblue2', 'turquoise1'))
subset_recl.ids <- c('XX Supporting 1', 'XY Supporting 2','XX Supporting 2',
'XY Feminized', 'XY Supporting 1', 'XX Supporting 3')
names(subset_recl.ids) <- levels(subset_recl)
subset_recl <- RenameIdents(subset_recl, subset_recl.ids)
Idents(subset_recl) = factor(Idents(subset_recl),
levels=c('XX Supporting 1', 'XX Supporting 2','XX Supporting 3',
'XY Feminized', 'XY Supporting 2', 'XY Supporting 1'))
DimPlot(subset_recl, reduction = "umap",
group.by = 'genotype', pt.size =.3, cols = c('hot pink', 'blue', 'green')) ###tiff 1100*500
table(subset_recl$genotype)
subset_recl_markers<- FindAllMarkers(subset_recl, only.pos = TRUE, min.pct = 0.25, logfc.threshold = 0.25)
subset_recl_markers %>% group_by(cluster) %>% top_n(n = 2, wt = avg_log2FC)
top5_subset_recl <-subset_recl_markers %>% group_by(cluster) %>% top_n(n = 5, wt = avg_log2FC)
DoHeatmap(subset_recl, features = top5_subset_recl$gene) + NoLegend()
top3_subset_recl <-subset_recl_markers %>% group_by(cluster) %>% top_n(n = 3, wt = avg_log2FC)
DoHeatmap(subset_recl, features = top3_subset_recl$gene) + NoLegend()
##### cluster markers####
write.csv(subset_recl_markers,
file = '~/Documents/AB_EXPERIMENTS/AB_E15_Single_cell_data/subset_recl_filtered_Sycp3_Tcf21.csv')
FeaturePlot(subset_recl, features = c('Xist', 'Amh', 'Dhh', 'Cst9', 'Foxl2', 'Fst', 'Wnt4', 'Runx1'))
DotPlot(subset_recl, features = c('Xist', 'Uty', 'Amh', 'Inhbb', 'Dhh', 'Sox9', 'Cst9',
'Foxl2', 'Rspo1', 'Fst', 'Runx1', 'Lgr5', 'Adamts1',
'Cpa1', 'Akr1cl', 'Serpina6a', 'Tgfb1', 'Nr0b1')) + RotatedAxis()
######### dot blot in Supplemental Fig 6#####
DotPlot(subset_recl, features = c('Uty', 'Amh', 'Inhbb', 'Dhh', 'Sox9', 'Cst9',
'Foxl2', 'Rspo1', 'Fst', 'Runx1', 'Lgr5', 'Adamts1',
'Cpa1', 'Akr1cl', 'Serpina6a', 'Tgfb1', 'Nr0b1')) + RotatedAxis()
saveRDS(subset_recl,
file = '~/Documents/AB_EXPERIMENTS/AB_E15_Single_cell_data/subset_recl_7clusters_filtered_Sycp_Tcf21.rds')
####Find differentially expressed features between Feminized and WT Sertoli#####
feminized_cell_vs_control_Sertoli.markers <- FindMarkers(subset_recl, ident.1 = "XY Feminized", ident.2 = "XY Supporting 1")
head(feminized_cell_vs_control_Sertoli.markers)
write.csv(feminized_cell_vs_control_Sertoli.markers,
file = '~/Documents/AB_EXPERIMENTS/AB_E15_Single_cell_data/recluster_feminized_cell_vs_control_Sertoli.markers.csv')
XY_Supp_1_vs_XY_Supp_2.markers <- FindMarkers(subset_recl, ident.1 = "XY Supporting 1", ident.2 = "XY Supporting 2")
write.csv(XY_Supp_1_vs_XY_Supp_2.markers,
file = '~/Documents/AB_EXPERIMENTS/AB_E15_Single_cell_data/recluster_XY_Supp_1_vs_XY_Supp_2.markers.csv')
head(XY_Supp_1_vs_XY_Supp_2.markers)
Feminized_vs_XX_Sup_3.markers <- FindMarkers(subset_recl, ident.1 = "XY Feminized", ident.2 = "XX Supporting 3")
write.csv(Feminized_vs_XX_Sup_3.markers,
file = '~/Documents/AB_EXPERIMENTS/AB_E15_Single_cell_data/recluster_Feminized_vs_XX_Sup_3.markers.csv')
head(Feminized_vs_XX_Sup_3.markers)
Pregran_vs_inter_pregran.markers <- FindMarkers(subset_recl, ident.1 = "XX Supporting 1", ident.2 = "XX Supporting 2")
write.csv(Early_gran_vs_inter_gran.markers ,
file = '~/Documents/AB_EXPERIMENTS/AB_E15_Single_cell_data/recluster_Pregran_vs_inter_pregran.markers.csv')

## Sheet: Figure 4 -Rcode
#install.packages("BiocManager")
BiocManager::install("DropletUtils")
BiocManager::install(c('BiocGenerics', 'DelayedArray', 'DelayedMatrixStats',
'limma', 'S4Vectors', 'SingleCellExperiment','SummarizedExperiment', 'batchelor', 'Matrix.utils'))
BiocManager::install('BiocVersion')
#remotes::install_github("daskelly/signac", build = FALSE, force = TRUE)
install.packages("devtools")
install.packages("remotes")
install.packages('data.table')
#devtools::install_github('cole-trapnell-lab/leidenbase')
#devtools::install_github('cole-trapnell-lab/monocle3')
#devtools::install_github("daskelly/earlycross")
#remotes::install_github("daskelly/earlycross", force = TRUE)
#library('signac')
library('remotes')
library('earlycross')
library('devtools')
library('Seurat')
library('dplyr')
library('ggplot2')
library('cowplot')
library('DropletUtils')
library('leidenbase')
library('monocle3')
library('data.table')
##### pseudotime of supporting and feminized cells ####
Supp_fem_for_mon<- readRDS(file = 'Documents/AB_EXPERIMENTS/AB_E15_Single_cell_data/subset_recl_7clusters_filtered_Sycp_Tcf21.rds')
Idents(object = Supp_fem_for_mon) <- Supp_fem_for_mon$genotype
Supp_fem_for_mon.KO.XY <-subset(x = Supp_fem_for_mon, idents = "dKO XY", invert=FALSE)
Supp_fem_for_mon.WT.XY <-subset(x = Supp_fem_for_mon, idents = "Control XY", invert=FALSE)
Supp_fem_for_mon.WT.XX <-subset(x = Supp_fem_for_mon, idents = "Control XX", invert=FALSE)
#### write files for Monocle#####
Write10X(Supp_fem_for_mon.KO.XY,
dir = '~/Documents/AB_EXPERIMENTS/AB_E15_Single_cell_data/Monocle analysis/Pseudotime/dKO/outs/filtered_gene_bc_matrices/mm10/')
Write10X(Supp_fem_for_mon.WT.XY,
dir = '~/Documents/AB_EXPERIMENTS/AB_E15_Single_cell_data/Monocle analysis/Pseudotime/XYControl/outs/filtered_gene_bc_matrices/mm10/')
Write10X(Supp_fem_for_mon.WT.XX,
dir = '~/Documents/AB_EXPERIMENTS/AB_E15_Single_cell_data/Monocle analysis/Pseudotime/XXControl/outs/filtered_gene_bc_matrices/mm10/')
####load files just created for monocle##### change feature to genes in name file
dKO <- load_cellranger_data('~/Documents/AB_EXPERIMENTS/AB_E15_Single_cell_data/Monocle analysis/Pseudotime/dKO/')
XXControl <-load_cellranger_data('~/Documents/AB_EXPERIMENTS/AB_E15_Single_cell_data/Monocle analysis/Pseudotime/XXControl/')
XYControl <-load_cellranger_data('~/Documents/AB_EXPERIMENTS/AB_E15_Single_cell_data/Monocle analysis/Pseudotime/XYControl/')
####assign indicator####
dKO$Geno <- "dKO XY"
XXControl$Geno <- "XX Control"
XYControl$Geno <- "XY Control"
Geno_color <- c('dKO XY' = 'green', 'XX Control' = 'hot pink', 'XY Control'='blue' )
####combine data sets###
cds_list <- list (XYControl, dKO, XXControl)
Rec_Supp_fem_mono.cds <- combine_cds(cds_list, cell_names_unique = T)
str (Rec_Supp_fem_mono.cds)
tail(Rec_Supp_fem_mono.cds@rowRanges@elementMetadata$gene_short_name, n=1000)
Cells.name<- Cells(subset_recl) ## extract cell names from seurat object for ordering
umap <- (Embeddings(subset_recl, reduction = "umap")) ##extract UMAP data from seurat object
pca <- (Embeddings(subset_recl, reduction = "pca")) ## extract PCA data from seurat object
rownames(umap) <- Cells.name ## provide names to the UMAP data from seurat object
rownames(pca) <- Cells.name ## provide names to the PCA data from seurat object
umap.sort <- umap[match(as.vector(rownames(Rec_Supp_fem_mono.cds@colData)), rownames(umap)),] ## Sort the seurat UMAP data based on the monocle cell order
pca.sort <- pca[match(as.vector(rownames(Rec_Supp_fem_mono.cds@colData)), rownames(pca)),]
## Sort the seurat PCA data based on the monocle cell order
Rec_Supp_fem_mono.cds@int_colData@listData$reducedDims$UMAP <- umap.sort ## Add sorted seurat UMAP data into monocle object
reducedDim(Rec_Supp_fem_mono.cds, type = "PCA") <- pca.sort ## Add sorted seurat PCA data into monocle object
plot_cells(Rec_Supp_fem_mono.cds, cell_size = 1, color_cells_by = "Geno") ## plot data, compare to dimplot in seurat
###Visualize UMAP####
plot_cells(Rec_Supp_fem_mono.cds,
cell_size = 0.8, color_cells_by = 'Geno',
label_cell_groups=FALSE, graph_label_size = 5)+ scale_color_manual(values = Geno_color)
plot_cells(Rec_Supp_fem_mono.cds, genes=c('Tgfb1', 'Tgfb2', 'Tgfb3', 'Tgfb5', 'Amhr2'), cell_size = 1) ###1200*500
###cluster the cells####
Rec_Supp_fem_mono.cds= cluster_cells(Rec_Supp_fem_mono.cds, resolution=0.00040) #res=0.0004
## view UMAP with Clustering
plot_cells(Rec_Supp_fem_mono.cds, cell_size = 0.8, label_cell_groups=FALSE, group_label_size = 5,
group_cells_by="cluster")
## top markers for clustering
marker_test_res <- top_markers(Rec_Supp_fem_mono.cds, group_cells_by="cluster",
reference_cells=1000, cores=8)
top_specific_markers <- marker_test_res %>%
filter(fraction_expressing >= 0.10) %>%
group_by(cell_group) %>%
top_n(1, pseudo_R2)
top_specific_marker_ids <- unique(top_specific_markers %>% pull(gene_id))
plot_genes_by_group(Rec_Supp_fem_mono.cds,
top_specific_marker_ids,
group_cells_by="cluster",
ordering_type="maximal_on_diag",
max.size=3)
top_specific_markers <- marker_test_res %>%
filter(fraction_expressing >= 0.2) %>%
group_by(cell_group) %>%
top_n(5, pseudo_R2)
top_specific_marker_ids <- unique(top_specific_markers %>% pull(gene_id))
plot_genes_by_group(Rec_Supp_fem_mono.cds,
top_specific_marker_ids,
group_cells_by="cluster",
ordering_type="maximal_on_diag",
max.size=3)
specific_cluster_markers <- c('Xist', 'Uty', 'Foxl2', 'Rspo1', 'Cst9', 'Dhh',
'Pltp','Arx', 'Lgr5', 'Ptgds',
'Robo2', 'Ddx3y', 'Dazl', 'Ccnd1')
plot_genes_by_group(Rec_Supp_fem_mono.cds, specific_cluster_markers, group_cells_by="cluster",
ordering_type = 'maximal_on_diagonal',
max.size=5)
plot_genes_by_group(Rec_Supp_fem_mono.cds,
top_specific_marker_ids,
group_cells_by="cluster",
ordering_type="cluster_row_col",
max.size=3)
colData(Rec_Supp_fem_mono.cds)$assigned_cell_type <- as.character(clusters(Rec_Supp_fem_mono.cds))
colData(Rec_Supp_fem_mono.cds)$assigned_cell_type = dplyr::recode(colData(Rec_Supp_fem_mono.cds)$assigned_cell_type,
"1"= 'XX Supporting 1', "2"="XY Supporting 2", "3"= 'XX Supporting 2', "4"= "XY Feminized",'5'= 'XY Supporting 1', '6' = 'XX Supporting 3')
plot_cells(Rec_Supp_fem_mono.cds, cell_size = 0.8, label_cell_groups=FALSE,
group_label_size = 5,
color_cells_by = "assigned_cell_type")
Rec_Supp_fem_mono.cds <- learn_graph(Rec_Supp_fem_mono.cds)
plot_cells(Rec_Supp_fem_mono.cds,
color_cells_by = "cluster",
label_groups_by_cluster=FALSE,
label_leaves=TRUE,
label_branch_points=TRUE)
Rec_Supp_fem_mono.cds <- order_cells(Rec_Supp_fem_mono.cds)
plot_cells(Rec_Supp_fem_mono.cds,
color_cells_by = "pseudotime",
label_cell_groups=FALSE,
label_leaves=FALSE,
label_branch_points=FALSE,
graph_label_size=1.5,
cell_size = 1)
Marker_genes1 <- c('Amhr2', 'Acvr1', 'Acvr2b')
cds_subset <- Rec_Supp_fem_mono.cds[rowData(Rec_Supp_fem_mono.cds)$gene_short_name %in% Marker_genes1]
plot_genes_violin(cds_subset, group_cells_by="assigned_cell_type", ncol=2) +
theme(axis.text.x=element_text(angle=45, hjust=1))
plot_genes_in_pseudotime(cds_subset,
color_cells_by="Geno",
min_expr=0.5) + scale_color_manual(values = Geno_color)
marker_genes <- row.names(subset(fData(Rec_Supp_fem_mono.cds),
gene_short_name %in% c("Runx1", "Foxl2", "Fst","Fgf9",
"Sox9", "Cst9", "Dhh", "Krt19")))
gene_module_df <- find_gene_modules(Rec_Supp_fem_mono.cds)
plot_cells(Rec_Supp_fem_mono.cds,
color_cells_by = "Geno",
label_cell_groups=FALSE,
label_leaves=FALSE,
label_branch_points=FALSE,
graph_label_size=1.5,
cell_size = 1)
plot_cells(Rec_Supp_fem_mono.cds,
color_cells_by = "pseudotime",
label_cell_groups=FALSE,
label_leaves=FALSE,
label_branch_points=FALSE,
graph_label_size=1.5,
cell_size = 1)
Marker_genes1 <- c('Dhh', 'Rspo1', 'Runx1', 'Wnt4', 'Nr0b1')
cds_subset <- Rec_Supp_fem_mono.cds[rowData(Rec_Supp_fem_mono.cds)$gene_short_name %in% Marker_genes1]
plot_genes_violin(cds_subset, group_cells_by="assigned_cell_type", ncol=2) +
theme(axis.text.x=element_text(angle=45, hjust=1))
plot_genes_in_pseudotime(cds_subset,
color_cells_by="Geno",
min_expr=0.5) + scale_color_manual(values = Geno_color)
cds_subset <- choose_cells(Rec_Supp_fem_mono.cds)
subset_branch <- graph_test(cds_subset, neighbor_graph="principal_graph", cores=4)
subset_branch_ids <- row.names(subset(subset_branch, q_value < 0.05))
gene_module_df <- find_gene_modules(cds_subset[subset_branch_ids], resolution=0.001)
agg_mat <- aggregate_gene_expression(cds_subset, gene_module_df)
module_dendro <- hclust(dist(agg_mat))
gene_module_df$module <- factor(gene_module_df$module,
levels = row.names(agg_mat)[module_dendro$order])
plot_cells(cds_subset,
genes=gene_module_df,
label_cell_groups=FALSE,
show_trajectory_graph=FALSE)
##############

## Sheet: Figure 4 cluster gene IDs 
	p_val	avg_log2FC	pct.1	pct.2	p_val_adj	cluster	gene
Gng13	0	2.71588	0.965	0.429	0	XX Supporting 1	Gng13
Cdkn1c	0	1.90004	0.997	0.848	0	XX Supporting 1	Cdkn1c
Irx3	0	1.5519	0.969	0.363	0	XX Supporting 1	Irx3
Fst	0	1.39832	0.988	0.461	0	XX Supporting 1	Fst
Id1	0	1.3497	0.975	0.821	0	XX Supporting 1	Id1
Dnajc15	0	1.31716	0.993	0.917	0	XX Supporting 1	Dnajc15
Khdrbs3	0	1.25055	0.954	0.675	0	XX Supporting 1	Khdrbs3
Xist	0	1.24156	0.966	0.348	0	XX Supporting 1	Xist
Igfbp2	0	1.13924	0.826	0.459	0	XX Supporting 1	Igfbp2
Adamts19	0	1.12477	0.898	0.286	0	XX Supporting 1	Adamts19
Id2	0	1.10908	0.919	0.586	0	XX Supporting 1	Id2
Lhx9	0	1.08547	0.907	0.436	0	XX Supporting 1	Lhx9
Lbx2	0	1.08303	0.872	0.302	0	XX Supporting 1	Lbx2
Anxa2	0	1.04241	1	0.984	0	XX Supporting 1	Anxa2
Calb1	0	1.00918	0.547	0.055	0	XX Supporting 1	Calb1
Zfp36	0	0.999764	0.918	0.649	0	XX Supporting 1	Zfp36
Bmp2	0	0.988755	0.734	0.17	0	XX Supporting 1	Bmp2
RP23-313J14.5	0	0.985807	0.964	0.787	0	XX Supporting 1	RP23-313J14.5
Cited4	0	0.972156	0.89	0.502	0	XX Supporting 1	Cited4
Wnt4	0	0.957389	0.993	0.636	0	XX Supporting 1	Wnt4
Nrn1	0	0.895604	0.856	0.486	0	XX Supporting 1	Nrn1
Dcaf12l1	0	0.893778	0.932	0.598	0	XX Supporting 1	Dcaf12l1
Dclk1	0	0.891521	0.882	0.414	0	XX Supporting 1	Dclk1
Tcf12	0	0.876218	0.994	0.918	0	XX Supporting 1	Tcf12
Sorbs2	0	0.86119	0.97	0.643	0	XX Supporting 1	Sorbs2
Micu1	0	0.848742	0.929	0.646	0	XX Supporting 1	Micu1
Mest	0	0.83019	0.98	0.7	0	XX Supporting 1	Mest
Tkt	0	0.809921	0.998	0.978	0	XX Supporting 1	Tkt
Ifitm2	0	0.779467	0.998	0.987	0	XX Supporting 1	Ifitm2
Tnfrsf19	0	0.772941	0.945	0.519	0	XX Supporting 1	Tnfrsf19
Csgalnact1	0	0.757557	0.838	0.271	0	XX Supporting 1	Csgalnact1
Kitl	0	0.748028	0.999	0.966	0	XX Supporting 1	Kitl
Polr2g	0	0.746183	0.976	0.912	0	XX Supporting 1	Polr2g
Hmcn1	0	0.733386	0.836	0.25	0	XX Supporting 1	Hmcn1
Itpr2	0	0.729994	0.915	0.457	0	XX Supporting 1	Itpr2
Svs5	0	0.723837	0.523	0.07	0	XX Supporting 1	Svs5
Ldha	0	0.716515	0.989	0.946	0	XX Supporting 1	Ldha
Magi2	0	0.713237	0.868	0.473	0	XX Supporting 1	Magi2
Cntn4	0	0.673846	0.859	0.442	0	XX Supporting 1	Cntn4
Mhrt	0	0.667455	0.717	0.185	0	XX Supporting 1	Mhrt
Pcdh18	0	0.651136	0.839	0.343	0	XX Supporting 1	Pcdh18
Sema3a	0	0.63935	0.738	0.263	0	XX Supporting 1	Sema3a
Serpini1	0	0.549784	0.627	0.189	0	XX Supporting 1	Serpini1
Atpif1	0	0.52189	0.999	0.998	0	XX Supporting 1	Atpif1
Cd44	0	0.479537	0.647	0.122	0	XX Supporting 1	Cd44
Fat4	0	0.478486	0.649	0.16	0	XX Supporting 1	Fat4
Tmem132c	0	0.440646	0.584	0.098	0	XX Supporting 1	Tmem132c
Rmst	0	0.40676	0.703	0.19	0	XX Supporting 1	Rmst
Pld5	0	0.373394	0.468	0.036	0	XX Supporting 1	Pld5
AC121838.2	0	0.328004	0.459	0.064	0	XX Supporting 1	AC121838.2
Reep1	2.40844e-307	0.653288	0.951	0.778	5.56687e-303	XX Supporting 1	Reep1
Boc	3.37455e-307	0.46974	0.725	0.272	7.79994e-303	XX Supporting 1	Boc
Rps27	1.18439e-306	0.493034	1	1	2.73759e-302	XX Supporting 1	Rps27
Lrrn1	1.27653e-306	0.613577	0.905	0.516	2.95057e-302	XX Supporting 1	Lrrn1
Adgrl3	5.67703e-306	0.594188	0.845	0.418	1.31219e-301	XX Supporting 1	Adgrl3
Sulf1	4.03236e-305	0.736769	0.946	0.593	9.32041e-301	XX Supporting 1	Sulf1
Cdkn1b	1.6915e-304	0.881344	0.993	0.805	3.90974e-300	XX Supporting 1	Cdkn1b
Gxylt2	1.63394e-303	0.658265	0.916	0.543	3.7767e-299	XX Supporting 1	Gxylt2
Cib2	3.171e-303	0.641144	0.925	0.541	7.32945e-299	XX Supporting 1	Cib2
Uba7	6.75773e-301	0.50225	0.675	0.237	1.56198e-296	XX Supporting 1	Uba7
Mt1	1.19143e-299	1.55143	0.908	0.701	2.75386e-295	XX Supporting 1	Mt1
Lgr5	1.21639e-298	0.779116	0.777	0.397	2.81157e-294	XX Supporting 1	Lgr5
Laptm4b	2.70946e-293	0.662652	0.977	0.838	6.26265e-289	XX Supporting 1	Laptm4b
Lypd6	1.33098e-292	0.293032	0.468	0.076	3.07642e-288	XX Supporting 1	Lypd6
Ryr2	9.26285e-292	0.595587	0.751	0.306	2.14102e-287	XX Supporting 1	Ryr2
Fam129a	4.13163e-283	0.435599	0.636	0.207	9.54985e-279	XX Supporting 1	Fam129a
Ptpn4	1.8633e-282	0.540843	0.821	0.482	4.30684e-278	XX Supporting 1	Ptpn4
RP23-102H7.8	2.4237e-280	0.477533	0.525	0.13	5.60215e-276	XX Supporting 1	RP23-102H7.8
Igf1	1.1675e-277	0.529044	0.669	0.241	2.69855e-273	XX Supporting 1	Igf1
RP23-148L8.3	3.80562e-277	1.0072	0.841	0.495	8.79631e-273	XX Supporting 1	RP23-148L8.3
Ets1	7.7741e-277	0.480155	0.741	0.321	1.79691e-272	XX Supporting 1	Ets1
S100a1	9.35108e-270	0.56798	0.877	0.564	2.16141e-265	XX Supporting 1	S100a1
Actr6	5.31774e-269	0.612223	0.925	0.741	1.22914e-264	XX Supporting 1	Actr6
Rnaset2b	2.81917e-268	0.598627	0.866	0.571	6.51623e-264	XX Supporting 1	Rnaset2b
Thbs2	2.80849e-267	0.448512	0.761	0.249	6.49155e-263	XX Supporting 1	Thbs2
Dhrs3	1.25431e-266	0.536981	0.838	0.395	2.89922e-262	XX Supporting 1	Dhrs3
Tmem176a	7.01197e-262	0.54621	0.99	0.892	1.62075e-257	XX Supporting 1	Tmem176a
Krt18	1.3098e-260	0.752924	0.903	0.66	3.02748e-256	XX Supporting 1	Krt18
Bace2	1.46864e-258	0.67727	0.773	0.433	3.39462e-254	XX Supporting 1	Bace2
Pbx3	1.29197e-256	0.568023	0.836	0.474	2.98627e-252	XX Supporting 1	Pbx3
Id3	2.60038e-252	0.94289	0.974	0.827	6.01052e-248	XX Supporting 1	Id3
Mtr	8.48939e-251	0.542962	0.834	0.535	1.96224e-246	XX Supporting 1	Mtr
Dock4	1.01028e-249	0.540103	0.875	0.523	2.33517e-245	XX Supporting 1	Dock4
Hs3st1	2.49901e-245	0.462594	0.75	0.336	5.77622e-241	XX Supporting 1	Hs3st1
Dynll2	1.0579e-244	0.548264	0.969	0.899	2.44524e-240	XX Supporting 1	Dynll2
Cst8	2.0086e-243	0.702506	0.969	0.765	4.64269e-239	XX Supporting 1	Cst8
Fgfr2	3.58036e-243	0.493332	0.839	0.45	8.27563e-239	XX Supporting 1	Fgfr2
Lzts1	8.79674e-243	0.437033	0.67	0.281	2.03328e-238	XX Supporting 1	Lzts1
Rnaset2a	1.00885e-242	0.497282	0.841	0.53	2.33186e-238	XX Supporting 1	Rnaset2a
Pdcd4	1.53467e-242	0.549836	0.983	0.896	3.54724e-238	XX Supporting 1	Pdcd4
Ccbl2	2.11433e-242	0.450879	0.725	0.373	4.88706e-238	XX Supporting 1	Ccbl2
Fos	2.16678e-241	0.714389	0.997	0.979	5.00831e-237	XX Supporting 1	Fos
Scpep1	1.47499e-240	0.486551	0.867	0.573	3.40929e-236	XX Supporting 1	Scpep1
Aldoa	6.13441e-239	0.527301	0.996	0.99	1.41791e-234	XX Supporting 1	Aldoa
Clec2l	1.77252e-237	0.7346	0.754	0.442	4.09699e-233	XX Supporting 1	Clec2l
Krt8	5.04644e-235	0.671122	0.911	0.678	1.16643e-230	XX Supporting 1	Krt8
Apoc1	1.30163e-233	0.776414	0.873	0.638	3.00859e-229	XX Supporting 1	Apoc1
Zfp503	1.13022e-232	0.610668	0.905	0.493	2.61239e-228	XX Supporting 1	Zfp503
Prdx3	2.2922e-232	0.527679	0.977	0.913	5.29819e-228	XX Supporting 1	Prdx3
Lgals7	6.08569e-232	0.578165	0.998	0.987	1.40665e-227	XX Supporting 1	Lgals7
Fosb	1.76025e-231	0.7171	0.994	0.952	4.06865e-227	XX Supporting 1	Fosb
Creg1	1.4693e-230	0.628707	0.976	0.904	3.39614e-226	XX Supporting 1	Creg1
Sbspon	9.52015e-230	0.362694	0.464	0.108	2.20049e-225	XX Supporting 1	Sbspon
Gas1	2.95761e-229	1.15783	0.875	0.538	6.83623e-225	XX Supporting 1	Gas1
RP24-216M19.2	5.86956e-229	0.341231	0.51	0.139	1.35669e-224	XX Supporting 1	RP24-216M19.2
Gas2	6.21507e-229	0.343456	0.549	0.186	1.43655e-224	XX Supporting 1	Gas2
Lef1	2.00847e-225	0.351618	0.621	0.237	4.64238e-221	XX Supporting 1	Lef1
Reep5	6.64093e-224	0.473021	0.98	0.938	1.53498e-219	XX Supporting 1	Reep5
Rec8	3.71831e-221	0.512376	0.762	0.379	8.5945e-217	XX Supporting 1	Rec8
Rps28	1.54496e-220	0.433377	1	1	3.57102e-216	XX Supporting 1	Rps28
Tsix	1.36597e-218	0.484142	0.64	0.223	3.15731e-214	XX Supporting 1	Tsix
Egfl6	1.36358e-217	0.405459	0.584	0.196	3.15178e-213	XX Supporting 1	Egfl6
Casp6	7.75316e-217	0.609959	0.952	0.811	1.79207e-212	XX Supporting 1	Casp6
S100a10	8.45826e-214	0.658638	0.997	0.982	1.95504e-209	XX Supporting 1	S100a10
Tob1	2.83699e-213	0.541768	0.921	0.713	6.55742e-209	XX Supporting 1	Tob1
Tpi1	6.77177e-213	0.498358	0.981	0.95	1.56523e-208	XX Supporting 1	Tpi1
Klhl13	1.06786e-211	0.44583	0.734	0.406	2.46826e-207	XX Supporting 1	Klhl13
Kank3	2.42726e-211	0.47936	0.915	0.646	5.61037e-207	XX Supporting 1	Kank3
Dapk2	5.1741e-211	0.258775	0.416	0.091	1.19594e-206	XX Supporting 1	Dapk2
Tspan18	6.4677e-211	0.432505	0.801	0.462	1.49494e-206	XX Supporting 1	Tspan18
Mbnl3	1.3335e-210	0.399254	0.757	0.389	3.08226e-206	XX Supporting 1	Mbnl3
RP23-321C24.4	2.12936e-210	0.402888	0.561	0.192	4.92181e-206	XX Supporting 1	RP23-321C24.4
Arl6ip1	2.38515e-210	0.586164	0.992	0.938	5.51304e-206	XX Supporting 1	Arl6ip1
Sp5	1.87773e-209	0.535376	0.802	0.428	4.34019e-205	XX Supporting 1	Sp5
Pam	8.55947e-208	0.722935	0.902	0.71	1.97844e-203	XX Supporting 1	Pam
Pak1	6.39938e-206	0.281412	0.536	0.186	1.47915e-201	XX Supporting 1	Pak1
RP23-60O19.1	3.7824e-205	0.310178	0.601	0.22	8.74265e-201	XX Supporting 1	RP23-60O19.1
Krt7	5.1315e-205	0.31371	0.462	0.126	1.1861e-200	XX Supporting 1	Krt7
Dock2	9.62273e-201	0.331319	0.38	0.08	2.2242e-196	XX Supporting 1	Dock2
Cdc42ep5	3.27415e-200	0.577869	0.968	0.699	7.56787e-196	XX Supporting 1	Cdc42ep5
Cdk14	2.43982e-199	0.464015	0.841	0.562	5.63939e-195	XX Supporting 1	Cdk14
Hoxc8	3.02791e-199	0.360015	0.569	0.21	6.99872e-195	XX Supporting 1	Hoxc8
Ube2m	3.64081e-199	0.456515	0.984	0.964	8.41538e-195	XX Supporting 1	Ube2m
Cttnbp2nl	3.35315e-197	0.421668	0.731	0.419	7.75047e-193	XX Supporting 1	Cttnbp2nl
Tex15	4.49318e-197	0.389992	0.61	0.258	1.03855e-192	XX Supporting 1	Tex15
Atp1b1	2.88488e-191	0.562127	0.976	0.875	6.66811e-187	XX Supporting 1	Atp1b1
Bicdl1	1.7946e-189	0.253474	0.43	0.117	4.14805e-185	XX Supporting 1	Bicdl1
Ints6	2.31469e-189	0.496962	0.893	0.701	5.35017e-185	XX Supporting 1	Ints6
Adk	7.09862e-189	0.456917	0.96	0.837	1.64077e-184	XX Supporting 1	Adk
Ube2l6	9.18366e-189	0.389559	0.672	0.32	2.12271e-184	XX Supporting 1	Ube2l6
Nkd1	1.61427e-188	0.454969	0.845	0.488	3.73123e-184	XX Supporting 1	Nkd1
Kcnd2	1.67194e-188	0.312425	0.548	0.195	3.86453e-184	XX Supporting 1	Kcnd2
Rps29	3.37975e-188	0.334491	1	1	7.81195e-184	XX Supporting 1	Rps29
Peak1	9.58209e-188	0.506126	0.941	0.761	2.2148e-183	XX Supporting 1	Peak1
Asap1	2.26483e-187	0.441333	0.922	0.753	5.23493e-183	XX Supporting 1	Asap1
Acaa2	3.15507e-186	0.500725	0.993	0.965	7.29263e-182	XX Supporting 1	Acaa2
Tmem141	2.39241e-185	0.400491	0.806	0.512	5.52982e-181	XX Supporting 1	Tmem141
Il11ra1	8.57816e-185	0.442339	0.953	0.757	1.98276e-180	XX Supporting 1	Il11ra1
Pim3	1.47078e-184	0.554095	0.828	0.608	3.39957e-180	XX Supporting 1	Pim3
Rspo1	7.39813e-184	0.525735	0.95	0.584	1.71e-179	XX Supporting 1	Rspo1
Ano1	2.41761e-183	0.312378	0.596	0.241	5.58806e-179	XX Supporting 1	Ano1
Rnf130	1.10398e-182	0.417943	0.933	0.792	2.55174e-178	XX Supporting 1	Rnf130
Igfbp4	4.11673e-182	0.474048	0.95	0.657	9.51542e-178	XX Supporting 1	Igfbp4
Qsox1	5.80981e-182	0.456124	0.897	0.662	1.34288e-177	XX Supporting 1	Qsox1
Tmem178	1.40005e-180	0.355968	0.628	0.25	3.23607e-176	XX Supporting 1	Tmem178
Fth1	2.05293e-180	0.443671	1	0.999	4.74514e-176	XX Supporting 1	Fth1
Ly6d	1.16688e-178	0.564453	0.302	0.044	2.69712e-174	XX Supporting 1	Ly6d
Fcgrt	2.69085e-177	0.357732	0.817	0.452	6.21964e-173	XX Supporting 1	Fcgrt
Tmsb4x	2.7609e-177	0.596335	1	0.982	6.38153e-173	XX Supporting 1	Tmsb4x
Smagp	3.39957e-176	0.320737	0.538	0.206	7.85778e-172	XX Supporting 1	Smagp
Tspo	1.63994e-175	0.449453	0.916	0.775	3.79055e-171	XX Supporting 1	Tspo
Jun	1.84951e-174	0.538087	0.995	0.988	4.27495e-170	XX Supporting 1	Jun
Vegfa	5.62717e-174	0.442654	0.834	0.581	1.30066e-169	XX Supporting 1	Vegfa
Prlr	2.06422e-172	0.379658	0.416	0.118	4.77124e-168	XX Supporting 1	Prlr
Rab11fip2	6.17588e-172	0.43006	0.921	0.79	1.42749e-167	XX Supporting 1	Rab11fip2
Sertad3	5.09181e-171	0.501773	0.798	0.534	1.17692e-166	XX Supporting 1	Sertad3
Ccdc136	2.12483e-169	0.359349	0.788	0.438	4.91133e-165	XX Supporting 1	Ccdc136
Fxyd1	4.73534e-167	0.377522	0.71	0.363	1.09453e-162	XX Supporting 1	Fxyd1
Tshz2	3.57908e-166	0.397632	0.915	0.656	8.27269e-162	XX Supporting 1	Tshz2
RP23-147I23.2	3.24471e-165	0.415623	0.936	0.836	7.49983e-161	XX Supporting 1	RP23-147I23.2
Cpa2	2.68358e-164	0.410577	0.705	0.327	6.20282e-160	XX Supporting 1	Cpa2
Eva1b	3.90058e-164	0.4469	0.974	0.879	9.01579e-160	XX Supporting 1	Eva1b
Emp3	4.31354e-164	0.436071	0.987	0.928	9.97032e-160	XX Supporting 1	Emp3
Tcea3	7.27358e-163	0.491801	0.802	0.583	1.68121e-158	XX Supporting 1	Tcea3
Dync1i1	2.29806e-162	0.354961	0.526	0.212	5.31174e-158	XX Supporting 1	Dync1i1
Ubb	2.5226e-162	0.35032	1	1	5.83073e-158	XX Supporting 1	Ubb
Bnc2	2.90034e-162	0.280695	0.528	0.211	6.70385e-158	XX Supporting 1	Bnc2
Colec12	5.64689e-162	0.399838	0.923	0.603	1.30522e-157	XX Supporting 1	Colec12
Podxl	3.38009e-161	0.392178	0.885	0.559	7.81273e-157	XX Supporting 1	Podxl
Fez1	3.3738e-160	0.331449	0.612	0.288	7.79819e-156	XX Supporting 1	Fez1
Frmd6	9.34877e-160	0.370549	0.66	0.333	2.16087e-155	XX Supporting 1	Frmd6
RP23-71J17.1	3.1179e-159	0.398923	0.556	0.262	7.20671e-155	XX Supporting 1	RP23-71J17.1
Mgmt	3.7387e-158	0.375197	0.751	0.501	8.64164e-154	XX Supporting 1	Mgmt
Tmem176b	5.86033e-158	0.443861	0.997	0.958	1.35456e-153	XX Supporting 1	Tmem176b
Efna1	8.33095e-158	0.302536	0.56	0.245	1.92562e-153	XX Supporting 1	Efna1
Cers4	9.80719e-157	0.412513	0.943	0.784	2.26683e-152	XX Supporting 1	Cers4
Rpl22l1	3.74811e-156	0.370343	0.998	0.994	8.66339e-152	XX Supporting 1	Rpl22l1
Olfm1	1.00481e-155	0.412554	0.736	0.405	2.32252e-151	XX Supporting 1	Olfm1
Dusp1	2.37715e-155	0.710827	0.926	0.803	5.49454e-151	XX Supporting 1	Dusp1
Aes	6.09332e-155	0.343104	1	0.996	1.40841e-150	XX Supporting 1	Aes
E330013P04Rik	1.67957e-154	0.342367	0.77	0.413	3.88215e-150	XX Supporting 1	E330013P04Rik
Egr1	1.56384e-153	0.477489	0.991	0.97	3.61466e-149	XX Supporting 1	Egr1
Lcorl	2.30204e-153	0.453395	0.821	0.627	5.32093e-149	XX Supporting 1	Lcorl
Btg2	1.03125e-151	0.607916	0.99	0.962	2.38363e-147	XX Supporting 1	Btg2
Cox6c	1.28455e-151	0.302474	1	0.997	2.96911e-147	XX Supporting 1	Cox6c
Optn	5.84393e-151	0.329316	0.625	0.322	1.35076e-146	XX Supporting 1	Optn
H19	1.3293e-150	0.482267	0.999	0.776	3.07255e-146	XX Supporting 1	H19
Mme	1.8211e-150	0.410015	0.762	0.495	4.20929e-146	XX Supporting 1	Mme
Pld3	5.19292e-150	0.384466	0.902	0.749	1.20029e-145	XX Supporting 1	Pld3
Slc35g1	6.1789e-150	0.25593	0.462	0.172	1.42819e-145	XX Supporting 1	Slc35g1
Kdm3a	6.27758e-150	0.39386	0.889	0.718	1.451e-145	XX Supporting 1	Kdm3a
Socs3	3.93965e-149	0.667945	0.824	0.58	9.1061e-145	XX Supporting 1	Socs3
Klhl5	8.2886e-147	0.370943	0.752	0.47	1.91583e-142	XX Supporting 1	Klhl5
Necab3	9.18924e-147	0.268059	0.587	0.272	2.124e-142	XX Supporting 1	Necab3
RP23-60P18.10	5.32426e-146	0.317406	0.735	0.466	1.23065e-141	XX Supporting 1	RP23-60P18.10
Gpc3	6.03365e-146	0.410325	0.81	0.544	1.39462e-141	XX Supporting 1	Gpc3
Ccdc61	1.63122e-145	0.570182	0.645	0.408	3.77041e-141	XX Supporting 1	Ccdc61
Pcp4l1	2.34314e-145	0.355142	0.689	0.378	5.41593e-141	XX Supporting 1	Pcp4l1
Alcam	5.67991e-144	0.372328	0.643	0.342	1.31285e-139	XX Supporting 1	Alcam
Ltbp3	1.23212e-143	0.371072	0.841	0.628	2.84793e-139	XX Supporting 1	Ltbp3
Idh1	2.22503e-143	0.390797	0.965	0.91	5.14294e-139	XX Supporting 1	Idh1
Stx17	1.36588e-142	0.363734	0.785	0.578	3.1571e-138	XX Supporting 1	Stx17
Aldh2	4.65501e-142	0.374827	0.99	0.976	1.07596e-137	XX Supporting 1	Aldh2
Ier2	9.22807e-142	0.488034	0.993	0.974	2.13298e-137	XX Supporting 1	Ier2
Crip3	1.6296e-141	0.389919	0.677	0.406	3.76665e-137	XX Supporting 1	Crip3
Dnajb1	2.93231e-141	0.59525	0.876	0.716	6.77774e-137	XX Supporting 1	Dnajb1
RP23-78H18.2	8.41616e-141	0.346719	0.812	0.569	1.94531e-136	XX Supporting 1	RP23-78H18.2
Emx2	3.10923e-139	0.363731	0.941	0.668	7.18668e-135	XX Supporting 1	Emx2
RP23-49H16.1	4.08632e-139	0.437191	0.778	0.547	9.44513e-135	XX Supporting 1	RP23-49H16.1
Cela1	1.65872e-138	0.285921	0.407	0.125	3.83397e-134	XX Supporting 1	Cela1
Col12a1	1.0662e-137	0.344533	0.588	0.284	2.46441e-133	XX Supporting 1	Col12a1
Tfrc	1.24149e-137	0.374255	0.793	0.533	2.86958e-133	XX Supporting 1	Tfrc
Hsd3b1	4.42657e-137	0.375347	0.7	0.462	1.02316e-132	XX Supporting 1	Hsd3b1
Vamp8	1.09929e-136	0.360409	0.962	0.903	2.54091e-132	XX Supporting 1	Vamp8
RP23-168M5.3	2.69278e-136	0.366878	0.975	0.932	6.22408e-132	XX Supporting 1	RP23-168M5.3
Junb	1.07103e-135	0.635167	0.961	0.899	2.47559e-131	XX Supporting 1	Junb
RP24-64D24.4	1.48224e-135	0.661816	0.872	0.666	3.42606e-131	XX Supporting 1	RP24-64D24.4
Folr1	2.86708e-135	0.584087	0.818	0.639	6.62696e-131	XX Supporting 1	Folr1
Rpl36	9.25285e-135	0.283714	1	1	2.1387e-130	XX Supporting 1	Rpl36
Axin2	1.22781e-133	0.345717	0.782	0.516	2.83796e-129	XX Supporting 1	Axin2
Galk1	2.12572e-133	0.359549	0.903	0.804	4.91338e-129	XX Supporting 1	Galk1
Rps27rt	3.50667e-132	0.338611	0.905	0.806	8.10532e-128	XX Supporting 1	Rps27rt
Pycard	3.53037e-132	0.356511	0.799	0.595	8.16009e-128	XX Supporting 1	Pycard
Rpl38	3.81922e-132	0.267391	0.999	1	8.82774e-128	XX Supporting 1	Rpl38
Adam10	4.34813e-132	0.374378	0.957	0.878	1.00503e-127	XX Supporting 1	Adam10
Klf7	9.36232e-132	0.365753	0.796	0.579	2.16401e-127	XX Supporting 1	Klf7
Rnf187	1.36584e-130	0.348559	0.963	0.914	3.157e-126	XX Supporting 1	Rnf187
Rps15a	3.47305e-130	0.281109	1	0.999	8.0276e-126	XX Supporting 1	Rps15a
Scyl2	3.84504e-130	0.368892	0.751	0.53	8.88741e-126	XX Supporting 1	Scyl2
RP23-354A20.1	6.5511e-130	0.318269	0.76	0.525	1.51422e-125	XX Supporting 1	RP23-354A20.1
Tpmt	3.84629e-129	0.287015	0.716	0.438	8.89031e-125	XX Supporting 1	Tpmt
Rps21	1.15797e-127	0.255547	1	1	2.67654e-123	XX Supporting 1	Rps21
Tpt1	2.68401e-127	0.307829	1	1	6.20381e-123	XX Supporting 1	Tpt1
Ifi27	5.66496e-127	0.517293	0.959	0.921	1.3094e-122	XX Supporting 1	Ifi27
Tspan12	3.96159e-126	0.293628	0.588	0.309	9.15682e-122	XX Supporting 1	Tspan12
Blvrb	4.98266e-126	0.316516	0.821	0.595	1.15169e-121	XX Supporting 1	Blvrb
Cmbl	1.09501e-125	0.309665	0.641	0.383	2.53102e-121	XX Supporting 1	Cmbl
Fam136a	1.65303e-125	0.350109	0.931	0.862	3.82082e-121	XX Supporting 1	Fam136a
Caprin2	1.03274e-124	0.311666	0.616	0.362	2.38708e-120	XX Supporting 1	Caprin2
Soat1	1.21857e-124	0.40389	0.993	0.951	2.8166e-120	XX Supporting 1	Soat1
Fnta	4.78547e-124	0.322405	0.885	0.739	1.10611e-119	XX Supporting 1	Fnta
Zfp277	4.8722e-124	0.321115	0.842	0.687	1.12616e-119	XX Supporting 1	Zfp277
Zfp36l1	6.3881e-124	0.4557	0.987	0.942	1.47654e-119	XX Supporting 1	Zfp36l1
Lztfl1	2.12163e-123	0.439683	0.88	0.764	4.90393e-119	XX Supporting 1	Lztfl1
Gabra4	6.76504e-123	0.256006	0.595	0.286	1.56367e-118	XX Supporting 1	Gabra4
Ssbp4	1.43096e-122	0.332382	0.969	0.922	3.30752e-118	XX Supporting 1	Ssbp4
Gpcpd1	2.81931e-122	0.385562	0.859	0.703	6.51655e-118	XX Supporting 1	Gpcpd1
Cacnb2	1.40358e-121	0.305675	0.615	0.352	3.24424e-117	XX Supporting 1	Cacnb2
Anpep	2.26944e-121	0.270872	0.639	0.342	5.24558e-117	XX Supporting 1	Anpep
Fau	2.66398e-121	0.257002	1	0.999	6.15753e-117	XX Supporting 1	Fau
Cfap20	2.78516e-121	0.344345	0.953	0.891	6.43762e-117	XX Supporting 1	Cfap20
Prkcd	6.06439e-120	0.314628	0.823	0.636	1.40172e-115	XX Supporting 1	Prkcd
Rpl27	9.1341e-120	0.281216	0.994	0.987	2.11126e-115	XX Supporting 1	Rpl27
Pigp	1.2449e-119	0.317822	0.934	0.852	2.87746e-115	XX Supporting 1	Pigp
Cacna1d	1.49174e-119	0.32097	0.687	0.391	3.448e-115	XX Supporting 1	Cacna1d
Slc25a3	1.6428e-119	0.257937	0.998	0.996	3.79716e-115	XX Supporting 1	Slc25a3
Bmyc	3.64128e-119	0.383153	0.997	0.985	8.41645e-115	XX Supporting 1	Bmyc
Rnf149	5.63586e-119	0.365869	0.948	0.852	1.30267e-114	XX Supporting 1	Rnf149
Dcbld1	4.01091e-118	0.298023	0.706	0.463	9.27082e-114	XX Supporting 1	Dcbld1
Rabep2	1.42664e-117	0.305133	0.777	0.57	3.29754e-113	XX Supporting 1	Rabep2
Uba52	2.76471e-117	0.342144	0.975	0.957	6.39036e-113	XX Supporting 1	Uba52
Magi1	2.88873e-117	0.314095	0.823	0.608	6.677e-113	XX Supporting 1	Magi1
Chmp4b	3.36558e-117	0.298227	0.971	0.959	7.77921e-113	XX Supporting 1	Chmp4b
mt-Nd4l	6.16706e-117	0.42452	1	0.986	1.42545e-112	XX Supporting 1	mt-Nd4l
Pfkl	7.57859e-117	0.340542	0.895	0.782	1.75171e-112	XX Supporting 1	Pfkl
Knop1	1.22598e-116	0.335557	0.982	0.957	2.83373e-112	XX Supporting 1	Knop1
Errfi1	1.28882e-116	0.4916	0.693	0.452	2.97897e-112	XX Supporting 1	Errfi1
Ndufa4	3.52075e-116	0.392365	0.997	0.993	8.13787e-112	XX Supporting 1	Ndufa4
Pnrc1	3.85396e-116	0.347235	0.989	0.97	8.90804e-112	XX Supporting 1	Pnrc1
Ugp2	8.27343e-116	0.372711	0.921	0.817	1.91232e-111	XX Supporting 1	Ugp2
Nin	3.68941e-115	0.278784	0.658	0.371	8.5277e-111	XX Supporting 1	Nin
Cggbp1	6.74794e-115	0.375508	0.95	0.902	1.55972e-110	XX Supporting 1	Cggbp1
Kcnk2	1.1096e-114	0.31737	0.473	0.215	2.56473e-110	XX Supporting 1	Kcnk2
Rgs3	1.14277e-114	0.454373	0.787	0.616	2.64139e-110	XX Supporting 1	Rgs3
Tceal6	1.28776e-114	0.288807	0.448	0.195	2.97653e-110	XX Supporting 1	Tceal6
Mpc1	1.56143e-114	0.30533	0.879	0.759	3.60909e-110	XX Supporting 1	Mpc1
Klf4	7.6037e-114	0.517161	0.982	0.919	1.75752e-109	XX Supporting 1	Klf4
G0s2	1.32305e-113	0.326933	0.742	0.438	3.05809e-109	XX Supporting 1	G0s2
Egr2	4.03851e-113	0.386228	0.743	0.485	9.33461e-109	XX Supporting 1	Egr2
Lrrc42	9.41038e-113	0.315919	0.935	0.849	2.17512e-108	XX Supporting 1	Lrrc42
Emx2os	2.0749e-112	0.26837	0.717	0.422	4.79592e-108	XX Supporting 1	Emx2os
RP23-255E6.3	3.90311e-112	0.313421	0.443	0.2	9.02165e-108	XX Supporting 1	RP23-255E6.3
Npc1	7.16416e-112	0.336085	0.783	0.563	1.65592e-107	XX Supporting 1	Npc1
Atox1	7.23468e-111	0.30701	0.964	0.936	1.67222e-106	XX Supporting 1	Atox1
Kat6b	2.31658e-109	0.352644	0.835	0.681	5.35455e-105	XX Supporting 1	Kat6b
Isoc1	2.39636e-108	0.296988	0.814	0.64	5.53894e-104	XX Supporting 1	Isoc1
Bri3	1.57573e-107	0.289473	0.989	0.972	3.64214e-103	XX Supporting 1	Bri3
Cox6b2	2.13293e-107	0.362098	0.891	0.753	4.93004e-103	XX Supporting 1	Cox6b2
Bad	4.26593e-107	0.306379	0.896	0.751	9.86027e-103	XX Supporting 1	Bad
Scmh1	4.96882e-107	0.30862	0.812	0.642	1.14849e-102	XX Supporting 1	Scmh1
Sh3bgr	3.27502e-106	0.28711	0.603	0.347	7.56989e-102	XX Supporting 1	Sh3bgr
Vegfb	1.15145e-105	0.295043	0.88	0.743	2.66147e-101	XX Supporting 1	Vegfb
Cgn	4.75605e-105	0.388933	0.926	0.794	1.09931e-100	XX Supporting 1	Cgn
Sox5	7.97924e-105	0.282208	0.745	0.503	1.84432e-100	XX Supporting 1	Sox5
Fam214a	1.15178e-104	0.323803	0.788	0.608	2.66222e-100	XX Supporting 1	Fam214a
Psme1	2.94147e-104	0.30006	0.977	0.952	6.7989e-100	XX Supporting 1	Psme1
Calm2	9.55943e-104	0.301514	0.997	0.988	2.20957e-99	XX Supporting 1	Calm2
Cln3	1.86302e-103	0.302714	0.782	0.575	4.30619e-99	XX Supporting 1	Cln3
Sh2d4a	2.48573e-103	0.322679	0.875	0.723	5.7455e-99	XX Supporting 1	Sh2d4a
Aldh5a1	9.56437e-103	0.250218	0.563	0.326	2.21071e-98	XX Supporting 1	Aldh5a1
Epcam	5.09779e-102	0.37247	0.552	0.313	1.1783e-97	XX Supporting 1	Epcam
Cebpb	2.79112e-101	0.342061	0.827	0.641	6.45139e-97	XX Supporting 1	Cebpb
Tmem206	5.79863e-101	0.335738	0.918	0.832	1.3403e-96	XX Supporting 1	Tmem206
Adpgk	1.08249e-100	0.276006	0.735	0.533	2.50207e-96	XX Supporting 1	Adpgk
Eea1	4.07915e-100	0.326589	0.78	0.588	9.42855e-96	XX Supporting 1	Eea1
Amhr2	5.09653e-100	0.315902	0.996	0.974	1.17801e-95	XX Supporting 1	Amhr2
Wfdc1	6.60501e-99	0.313424	0.646	0.358	1.52668e-94	XX Supporting 1	Wfdc1
Tmc4	1.12697e-98	0.284449	0.689	0.462	2.60488e-94	XX Supporting 1	Tmc4
Cd200	1.37131e-98	0.313217	0.825	0.65	3.16965e-94	XX Supporting 1	Cd200
Nek7	1.39981e-98	0.274929	0.68	0.471	3.23551e-94	XX Supporting 1	Nek7
Sepw1	2.74779e-98	0.327689	0.974	0.907	6.35124e-94	XX Supporting 1	Sepw1
Dtnbp1	6.10174e-98	0.265481	0.813	0.623	1.41036e-93	XX Supporting 1	Dtnbp1
Brms1l	5.79039e-97	0.263198	0.705	0.489	1.33839e-92	XX Supporting 1	Brms1l
Tmem35	1.8676e-96	0.273589	0.734	0.496	4.31678e-92	XX Supporting 1	Tmem35
Rbpms2	4.08209e-96	0.261802	0.728	0.523	9.43535e-92	XX Supporting 1	Rbpms2
Krtcap2	4.37381e-96	0.266514	0.981	0.966	1.01096e-91	XX Supporting 1	Krtcap2
Hmgcs1	8.72452e-96	0.450482	0.961	0.909	2.01659e-91	XX Supporting 1	Hmgcs1
Slc16a4	9.32755e-96	0.261783	0.627	0.382	2.15597e-91	XX Supporting 1	Slc16a4
Smpx	1.25011e-95	0.327297	0.872	0.721	2.8895e-91	XX Supporting 1	Smpx
Lgals1	5.43713e-95	0.293583	0.993	0.979	1.25674e-90	XX Supporting 1	Lgals1
Scp2	1.10116e-93	0.277034	0.941	0.891	2.54522e-89	XX Supporting 1	Scp2
Sertad1	1.3343e-93	0.257539	0.646	0.427	3.0841e-89	XX Supporting 1	Sertad1
Pcmtd1	1.6129e-93	0.327438	0.904	0.826	3.72806e-89	XX Supporting 1	Pcmtd1
Samhd1	4.79473e-93	0.342918	0.696	0.504	1.10825e-88	XX Supporting 1	Samhd1
Nr4a1	5.32212e-93	0.453237	0.832	0.674	1.23016e-88	XX Supporting 1	Nr4a1
Klhl23	9.19496e-93	0.366274	0.985	0.944	2.12532e-88	XX Supporting 1	Klhl23
Sacs	1.41249e-92	0.277098	0.693	0.463	3.26484e-88	XX Supporting 1	Sacs
Vmp1	2.08927e-92	0.292378	0.953	0.885	4.82915e-88	XX Supporting 1	Vmp1
Prdx1	7.15487e-92	0.298785	0.998	0.995	1.65378e-87	XX Supporting 1	Prdx1
Ifitm3	9.7643e-92	0.537873	0.647	0.416	2.25692e-87	XX Supporting 1	Ifitm3
Rraga	1.48551e-91	0.326991	0.938	0.868	3.43361e-87	XX Supporting 1	Rraga
Emc2	8.21635e-91	0.285332	0.854	0.729	1.89913e-86	XX Supporting 1	Emc2
Gsk3b	2.48337e-90	0.278454	0.99	0.956	5.74007e-86	XX Supporting 1	Gsk3b
Prdx5	3.42343e-90	0.270397	0.961	0.925	7.91291e-86	XX Supporting 1	Prdx5
Prelid1	2.04163e-89	0.279443	0.954	0.908	4.71903e-85	XX Supporting 1	Prelid1
2022-03-02	1.7867e-88	0.280013	0.978	0.947	4.12978e-84	XX Supporting 1	2022-03-02
Ubc	3.43792e-87	0.28406	1	0.999	7.9464e-83	XX Supporting 1	Ubc
mt-Atp8	3.69715e-87	0.341678	0.941	0.857	8.5456e-83	XX Supporting 1	mt-Atp8
Klf2	4.66954e-87	0.434839	0.97	0.893	1.07932e-82	XX Supporting 1	Klf2
Sptlc2	5.12798e-87	0.282046	0.842	0.715	1.18528e-82	XX Supporting 1	Sptlc2
Cst12	5.22537e-87	0.927022	0.673	0.527	1.20779e-82	XX Supporting 1	Cst12
Itpr1	5.41925e-87	0.314202	0.837	0.701	1.2526e-82	XX Supporting 1	Itpr1
Nfkbiz	1.62052e-84	0.330092	0.524	0.31	3.74567e-80	XX Supporting 1	Nfkbiz
Higd1a	1.0968e-83	0.274537	0.944	0.886	2.53515e-79	XX Supporting 1	Higd1a
Fut8	4.71064e-83	0.287222	0.784	0.588	1.08882e-78	XX Supporting 1	Fut8
Me2	9.29028e-83	0.295163	0.895	0.768	2.14735e-78	XX Supporting 1	Me2
Ifnar2	1.87056e-82	0.303516	0.795	0.646	4.32361e-78	XX Supporting 1	Ifnar2
Nipsnap1	2.07335e-82	0.251259	0.834	0.672	4.79234e-78	XX Supporting 1	Nipsnap1
H2-Ke6	2.41426e-82	0.262602	0.81	0.662	5.58032e-78	XX Supporting 1	H2-Ke6
Aprt	3.19399e-82	0.276541	0.9	0.748	7.38258e-78	XX Supporting 1	Aprt
Cyba	3.49396e-82	0.305962	0.976	0.913	8.07594e-78	XX Supporting 1	Cyba
Nsg1	5.96891e-82	0.302523	0.731	0.461	1.37965e-77	XX Supporting 1	Nsg1
RP23-24J10.5	7.66041e-82	0.272179	0.89	0.801	1.77063e-77	XX Supporting 1	RP23-24J10.5
Taf6l	8.9022e-82	0.272342	0.91	0.838	2.05765e-77	XX Supporting 1	Taf6l
Dusp18	2.17983e-81	0.310025	0.621	0.417	5.03845e-77	XX Supporting 1	Dusp18
Stra13	4.09465e-81	0.258316	0.881	0.782	9.46438e-77	XX Supporting 1	Stra13
Ech1	5.35617e-81	0.265326	0.976	0.959	1.23802e-76	XX Supporting 1	Ech1
Smpdl3a	2.36392e-80	0.288966	0.647	0.465	5.46397e-76	XX Supporting 1	Smpdl3a
Tst	5.91299e-80	0.261585	0.971	0.933	1.36673e-75	XX Supporting 1	Tst
Yy1	9.02635e-80	0.260734	0.951	0.904	2.08635e-75	XX Supporting 1	Yy1
Dapk1	1.10674e-79	0.279295	0.875	0.721	2.55812e-75	XX Supporting 1	Dapk1
Wapl	4.97937e-79	0.279223	0.964	0.927	1.15093e-74	XX Supporting 1	Wapl
Dnaja1	5.19494e-79	0.281134	0.999	0.994	1.20076e-74	XX Supporting 1	Dnaja1
Akap9	6.82615e-79	0.298211	0.97	0.924	1.5778e-74	XX Supporting 1	Akap9
Galc	6.86836e-79	0.255635	0.552	0.345	1.58755e-74	XX Supporting 1	Galc
Hes1	1.19165e-78	0.36593	0.868	0.717	2.75439e-74	XX Supporting 1	Hes1
Pacsin2	2.57375e-78	0.255197	0.853	0.73	5.94897e-74	XX Supporting 1	Pacsin2
Mgst3	1.22001e-77	0.291025	0.956	0.906	2.81994e-73	XX Supporting 1	Mgst3
Mycbp	1.8448e-77	0.295862	0.761	0.615	4.26408e-73	XX Supporting 1	Mycbp
Serpinb6b	7.27785e-77	0.283789	0.807	0.632	1.6822e-72	XX Supporting 1	Serpinb6b
Ifitm1	8.80371e-76	0.35547	0.994	0.836	2.03489e-71	XX Supporting 1	Ifitm1
Ppp1r15a	9.66391e-76	0.330497	0.827	0.682	2.23372e-71	XX Supporting 1	Ppp1r15a
Hif1a	1.54728e-75	0.27318	0.984	0.958	3.57637e-71	XX Supporting 1	Hif1a
Ift20	1.76574e-75	0.253906	0.942	0.892	4.08132e-71	XX Supporting 1	Ift20
Aldh1a2	5.921e-75	0.251169	0.833	0.651	1.36858e-70	XX Supporting 1	Aldh1a2
Eif2ak2	2.68486e-74	0.264854	0.721	0.555	6.20579e-70	XX Supporting 1	Eif2ak2
RP23-145I16.5	1.85358e-71	0.287251	0.845	0.714	4.28436e-67	XX Supporting 1	RP23-145I16.5
Myadm	1.49458e-69	0.308666	0.839	0.713	3.45457e-65	XX Supporting 1	Myadm
Zfp36l2	1.72017e-69	0.433851	0.926	0.871	3.97601e-65	XX Supporting 1	Zfp36l2
Mia	1.09487e-68	0.315033	0.263	0.106	2.53067e-64	XX Supporting 1	Mia
Arhgap17	1.3149e-67	0.267349	0.885	0.786	3.03926e-63	XX Supporting 1	Arhgap17
Smim1	4.28589e-67	0.2625	0.977	0.94	9.90642e-63	XX Supporting 1	Smim1
Cebpd	5.62449e-67	0.336835	0.618	0.427	1.30004e-62	XX Supporting 1	Cebpd
Slc7a2	1.26616e-66	0.253969	0.436	0.243	2.92661e-62	XX Supporting 1	Slc7a2
Irf1	2.95687e-66	0.293293	0.485	0.296	6.83451e-62	XX Supporting 1	Irf1
Tubb4b	1.12967e-65	0.324527	0.936	0.874	2.61111e-61	XX Supporting 1	Tubb4b
Btg1	1.94758e-65	0.324732	0.966	0.932	4.50163e-61	XX Supporting 1	Btg1
RP24-227O16.1	5.24064e-65	0.281015	0.934	0.861	1.21132e-60	XX Supporting 1	RP24-227O16.1
Atf3	8.67323e-65	0.559887	0.664	0.479	2.00473e-60	XX Supporting 1	Atf3
Mast3	1.02832e-64	0.369842	0.518	0.346	2.37686e-60	XX Supporting 1	Mast3
Gata6	1.50362e-64	0.261493	0.926	0.862	3.47547e-60	XX Supporting 1	Gata6
Ptp4a1	8.27548e-63	0.255176	0.903	0.847	1.91279e-58	XX Supporting 1	Ptp4a1
Rasl11a	8.49109e-63	0.630342	0.724	0.63	1.96263e-58	XX Supporting 1	Rasl11a
Tmem86a	1.21565e-61	0.264168	0.947	0.874	2.80986e-57	XX Supporting 1	Tmem86a
Thoc2	1.26877e-59	0.267788	0.962	0.936	2.93262e-55	XX Supporting 1	Thoc2
Tubb2a	1.2803e-59	0.261827	0.651	0.477	2.95928e-55	XX Supporting 1	Tubb2a
Tnni1	1.91455e-59	0.262624	0.767	0.614	4.4253e-55	XX Supporting 1	Tnni1
Gm26669	1.58081e-58	0.291046	0.653	0.473	3.65389e-54	XX Supporting 1	Gm26669
Sptbn1	6.9463e-57	0.269513	0.994	0.973	1.60557e-52	XX Supporting 1	Sptbn1
Timm8a1	1.86248e-56	0.258715	0.846	0.757	4.30493e-52	XX Supporting 1	Timm8a1
Pla2g1b	3.52904e-56	0.259118	0.655	0.495	8.15703e-52	XX Supporting 1	Pla2g1b
Med25	5.23835e-56	0.272497	0.869	0.788	1.21079e-51	XX Supporting 1	Med25
AC127333.1	8.33617e-54	0.288182	0.801	0.676	1.92682e-49	XX Supporting 1	AC127333.1
Wfdc10	8.93969e-54	0.429051	0.514	0.341	2.06632e-49	XX Supporting 1	Wfdc10
Mt2	4.48216e-52	0.313268	0.306	0.159	1.03601e-47	XX Supporting 1	Mt2
Stk24	2.83528e-51	0.258774	0.942	0.88	6.55348e-47	XX Supporting 1	Stk24
Dnajb4	9.61372e-51	0.25939	0.895	0.81	2.22211e-46	XX Supporting 1	Dnajb4
Eno1	1.49464e-42	0.26576	0.964	0.945	3.45472e-38	XX Supporting 1	Eno1
Glul	2.82997e-33	0.266495	0.485	0.383	6.5412e-29	XX Supporting 1	Glul
Timp3	1.26893e-28	0.290897	0.932	0.876	2.933e-24	XX Supporting 1	Timp3
Gem	2.64811e-16	0.272483	0.538	0.459	6.12084e-12	XX Supporting 1	Gem
Msmo1	2.84723e-15	0.250494	0.794	0.753	6.58108e-11	XX Supporting 1	Msmo1
Hbb-bs	1.94914e-08	1.03749	0.28	0.346	0.000450523	XX Supporting 1	Hbb-bs
Col3a1	0	1.79092	0.986	0.707	0	XX Supporting 2	Col3a1
Arhgap29	0	1.51074	1	0.842	0	XX Supporting 2	Arhgap29
Foxl2	0	1.45854	0.984	0.55	0	XX Supporting 2	Foxl2
Hmgcs2	0	1.41234	0.988	0.829	0	XX Supporting 2	Hmgcs2
Plk2	0	1.35006	0.889	0.404	0	XX Supporting 2	Plk2
Ramp1	0	0.944667	0.705	0.196	0	XX Supporting 2	Ramp1
Cfh	0	0.931403	0.807	0.223	0	XX Supporting 2	Cfh
Mfap2	3.23753e-304	1.10619	0.97	0.674	7.48323e-300	XX Supporting 2	Mfap2
Myl9	2.23414e-298	1.52488	0.982	0.824	5.16399e-294	XX Supporting 2	Myl9
Nnat	7.01483e-295	1.32691	0.935	0.644	1.62141e-290	XX Supporting 2	Nnat
Shtn1	2.80314e-285	0.964873	0.882	0.423	6.47917e-281	XX Supporting 2	Shtn1
Fbn2	3.04479e-281	1.1093	0.986	0.83	7.03773e-277	XX Supporting 2	Fbn2
Akr1c14	1.73999e-274	0.752476	0.714	0.225	4.0218e-270	XX Supporting 2	Akr1c14
Tgfb1i1	4.442e-274	0.959459	0.956	0.67	1.02672e-269	XX Supporting 2	Tgfb1i1
Runx1t1	4.98788e-265	0.605531	0.595	0.141	1.1529e-260	XX Supporting 2	Runx1t1
Bhlhe41	7.14397e-265	1.21462	0.929	0.656	1.65126e-260	XX Supporting 2	Bhlhe41
Msx1	2.54856e-264	0.961465	0.723	0.242	5.89075e-260	XX Supporting 2	Msx1
App	1.19005e-262	0.894096	0.994	0.926	2.75069e-258	XX Supporting 2	App
Plin2	8.0001e-261	1.0147	0.98	0.859	1.84914e-256	XX Supporting 2	Plin2
Mgp	1.25529e-259	0.945716	0.87	0.407	2.90148e-255	XX Supporting 2	Mgp
H191	1.65276e-256	1.17209	0.998	0.832	3.8202e-252	XX Supporting 2	H19
Hist3h2ba	6.7445e-256	0.991877	0.704	0.237	1.55892e-251	XX Supporting 2	Hist3h2ba
B3gat1	6.31247e-255	0.354211	0.371	0.038	1.45906e-250	XX Supporting 2	B3gat1
Ramp2	7.03804e-249	0.948042	0.879	0.497	1.62677e-244	XX Supporting 2	Ramp2
Srp14	6.5151e-244	0.882498	0.98	0.962	1.5059e-239	XX Supporting 2	Srp14
Smad3	1.4356e-242	0.804312	0.835	0.488	3.31824e-238	XX Supporting 2	Smad3
Fmnl2	1.31279e-240	0.984734	0.956	0.777	3.03439e-236	XX Supporting 2	Fmnl2
Clstn2	9.20341e-239	0.388878	0.458	0.078	2.12728e-234	XX Supporting 2	Clstn2
Tmsb4x1	2.0371e-238	1.063	1	0.986	4.70854e-234	XX Supporting 2	Tmsb4x
Tmsb10	2.0051e-234	0.973383	0.998	0.997	4.63458e-230	XX Supporting 2	Tmsb10
Emx21	2.09443e-233	0.909801	0.97	0.731	4.84106e-229	XX Supporting 2	Emx2
Zim1	1.22605e-230	0.935465	0.773	0.343	2.83389e-226	XX Supporting 2	Zim1
RP23-253N17.1	3.83518e-227	1.05246	0.898	0.633	8.86463e-223	XX Supporting 2	RP23-253N17.1
Xist1	7.64453e-224	1.21255	0.984	0.499	1.76696e-219	XX Supporting 2	Xist
Cdkn1b1	8.53032e-223	1.04682	0.996	0.852	1.9717e-218	XX Supporting 2	Cdkn1b
Chst9	3.09383e-222	0.267625	0.311	0.028	7.15108e-218	XX Supporting 2	Chst9
Thbs1	1.84877e-220	1.21746	0.794	0.361	4.27324e-216	XX Supporting 2	Thbs1
Tsc22d1	2.08929e-219	0.704763	1	0.999	4.82918e-215	XX Supporting 2	Tsc22d1
Tifa	1.51522e-214	0.436191	0.552	0.145	3.50228e-210	XX Supporting 2	Tifa
Foxp1	6.30486e-212	0.788765	0.943	0.704	1.45731e-207	XX Supporting 2	Foxp1
S100a101	8.83706e-212	0.944012	1	0.985	2.0426e-207	XX Supporting 2	S100a10
Tma7	1.92859e-208	0.739757	0.987	0.982	4.45775e-204	XX Supporting 2	Tma7
Sema6a	1.37524e-206	0.659574	0.77	0.368	3.17874e-202	XX Supporting 2	Sema6a
Thbs21	8.56241e-203	0.881385	0.811	0.367	1.97912e-198	XX Supporting 2	Thbs2
Dbn1	2.29607e-200	0.708106	0.919	0.717	5.30713e-196	XX Supporting 2	Dbn1
Pla2r1	8.50192e-199	0.707427	0.797	0.399	1.96513e-194	XX Supporting 2	Pla2r1
Gas6	2.93266e-197	0.740402	0.999	0.986	6.77855e-193	XX Supporting 2	Gas6
Fndc5	2.49476e-189	0.786442	0.98	0.92	5.76638e-185	XX Supporting 2	Fndc5
Kitl1	9.50866e-188	0.801016	0.999	0.974	2.19783e-183	XX Supporting 2	Kitl
Arhgap42	1.45719e-186	0.693451	0.817	0.489	3.36815e-182	XX Supporting 2	Arhgap42
Tns3	1.75721e-186	0.674495	0.961	0.915	4.06162e-182	XX Supporting 2	Tns3
Amph	1.19822e-185	0.30274	0.424	0.085	2.76957e-181	XX Supporting 2	Amph
Ank	2.89825e-184	0.55809	0.632	0.243	6.69901e-180	XX Supporting 2	Ank
Ap1ar	2.3116e-183	0.68782	0.838	0.574	5.34302e-179	XX Supporting 2	Ap1ar
Atp13a3	1.68802e-181	0.92233	0.955	0.858	3.9017e-177	XX Supporting 2	Atp13a3
Angptl6	6.91063e-180	0.475782	0.459	0.113	1.59732e-175	XX Supporting 2	Angptl6
Heg1	3.21468e-177	0.604358	0.75	0.37	7.43041e-173	XX Supporting 2	Heg1
Peg3	4.5239e-173	0.948294	1	0.941	1.04565e-168	XX Supporting 2	Peg3
Bcat1	8.88419e-172	0.280286	0.361	0.064	2.05349e-167	XX Supporting 2	Bcat1
Tuba1a	3.84929e-168	0.931484	0.981	0.896	8.89725e-164	XX Supporting 2	Tuba1a
Zfp5031	5.0696e-166	0.78227	0.923	0.593	1.17179e-161	XX Supporting 2	Zfp503
Tjp1	3.50569e-164	0.664919	0.888	0.711	8.10304e-160	XX Supporting 2	Tjp1
Zw10	1.47136e-163	0.553562	0.671	0.327	3.40091e-159	XX Supporting 2	Zw10
Pabpn1	1.00132e-161	0.604284	0.98	0.955	2.31445e-157	XX Supporting 2	Pabpn1
Myo1b	1.25791e-160	0.637729	0.889	0.636	2.90754e-156	XX Supporting 2	Myo1b
Actg1	2.26284e-159	0.573146	1	1	5.23033e-155	XX Supporting 2	Actg1
Prdx11	1.36236e-158	0.623774	0.999	0.995	3.14895e-154	XX Supporting 2	Prdx1
Runx1	1.04297e-156	0.696729	0.943	0.731	2.41073e-152	XX Supporting 2	Runx1
Tspan6	3.79398e-156	0.661166	0.932	0.849	8.76941e-152	XX Supporting 2	Tspan6
Col6a1	5.21261e-156	0.714631	0.89	0.6	1.20484e-151	XX Supporting 2	Col6a1
Ifitm11	2.17266e-155	0.815897	0.993	0.876	5.02188e-151	XX Supporting 2	Ifitm1
Il13ra2	8.47547e-155	0.383212	0.45	0.121	1.95902e-150	XX Supporting 2	Il13ra2
Arhgap20	2.16832e-153	0.466243	0.561	0.201	5.01185e-149	XX Supporting 2	Arhgap20
Layn	2.53866e-153	0.652649	0.732	0.391	5.86787e-149	XX Supporting 2	Layn
Peg10	1.13456e-152	0.916614	0.857	0.552	2.62242e-148	XX Supporting 2	Peg10
Ctnnd1	1.14219e-152	0.605759	0.943	0.862	2.64006e-148	XX Supporting 2	Ctnnd1
Upf3b	1.3462e-152	0.641781	0.947	0.883	3.1116e-148	XX Supporting 2	Upf3b
Chn2	4.41792e-146	0.348626	0.501	0.158	1.02116e-141	XX Supporting 2	Chn2
Dnaja11	1.12373e-144	0.527287	0.997	0.996	2.59739e-140	XX Supporting 2	Dnaja1
Cxxc4	1.66022e-144	0.417585	0.57	0.225	3.83744e-140	XX Supporting 2	Cxxc4
Tdrd5	2.08134e-144	0.467351	0.634	0.277	4.81081e-140	XX Supporting 2	Tdrd5
Cdc42ep51	2.13623e-142	0.730719	0.964	0.766	4.93768e-138	XX Supporting 2	Cdc42ep5
Adamts17	9.00379e-142	0.363115	0.468	0.144	2.08114e-137	XX Supporting 2	Adamts17
Dact1	4.66349e-141	0.349829	0.392	0.098	1.07792e-136	XX Supporting 2	Dact1
Tshz1	3.59067e-140	0.608548	0.893	0.725	8.29949e-136	XX Supporting 2	Tshz1
Ogt	9.33046e-140	0.643283	0.985	0.955	2.15664e-135	XX Supporting 2	Ogt
Txnip	9.08737e-139	0.797857	0.922	0.758	2.10046e-134	XX Supporting 2	Txnip
Tcf7l2	1.10923e-138	0.584562	0.895	0.751	2.56387e-134	XX Supporting 2	Tcf7l2
Rnf182	3.65613e-138	0.464713	0.699	0.375	8.45078e-134	XX Supporting 2	Rnf182
Parm1	2.02695e-137	0.322905	0.461	0.14	4.68509e-133	XX Supporting 2	Parm1
Tmem171	3.15959e-135	0.540919	0.604	0.268	7.30307e-131	XX Supporting 2	Tmem171
Tmem176b1	2.97529e-134	0.560144	0.991	0.969	6.87709e-130	XX Supporting 2	Tmem176b
Mmd	6.95092e-134	0.528966	0.759	0.503	1.60664e-129	XX Supporting 2	Mmd
Pik3ip1	5.31525e-133	0.513404	0.752	0.463	1.22857e-128	XX Supporting 2	Pik3ip1
Tpgs2	9.8102e-132	0.530624	0.714	0.437	2.26753e-127	XX Supporting 2	Tpgs2
Plpp3	1.84687e-131	0.817169	0.833	0.645	4.26886e-127	XX Supporting 2	Plpp3
Rtn4	2.59176e-130	0.465444	0.995	0.987	5.99061e-126	XX Supporting 2	Rtn4
Rgs2	5.30689e-129	0.872371	0.86	0.702	1.22663e-124	XX Supporting 2	Rgs2
Sox11	7.86861e-128	0.661732	0.793	0.536	1.81875e-123	XX Supporting 2	Sox11
Tspan3	1.43605e-127	0.466039	0.985	0.967	3.31928e-123	XX Supporting 2	Tspan3
H2afy2	1.75593e-126	0.503015	0.897	0.722	4.05866e-122	XX Supporting 2	H2afy2
Irf2bp2	4.98681e-126	0.545828	0.991	0.974	1.15265e-121	XX Supporting 2	Irf2bp2
Gdpd1	2.49378e-125	0.456218	0.726	0.441	5.76413e-121	XX Supporting 2	Gdpd1
Mob3b	4.29116e-125	0.318524	0.482	0.168	9.91859e-121	XX Supporting 2	Mob3b
Usp29	9.52537e-125	0.670567	0.741	0.446	2.20169e-120	XX Supporting 2	Usp29
Itm2c	5.54467e-123	0.606711	0.973	0.96	1.28159e-118	XX Supporting 2	Itm2c
Klf21	1.45394e-119	0.894455	0.98	0.91	3.36063e-115	XX Supporting 2	Klf2
Casp61	2.62821e-119	0.577952	0.944	0.848	6.07485e-115	XX Supporting 2	Casp6
Chpt1	9.14517e-119	0.521284	0.892	0.761	2.11381e-114	XX Supporting 2	Chpt1
Lrp1	1.07038e-118	0.549587	0.88	0.716	2.47408e-114	XX Supporting 2	Lrp1
Bmp2k	3.58522e-118	0.544979	0.82	0.657	8.28688e-114	XX Supporting 2	Bmp2k
Cpe	5.14785e-118	0.524952	0.98	0.924	1.18987e-113	XX Supporting 2	Cpe
Il6st	5.89529e-118	0.498591	0.769	0.497	1.36264e-113	XX Supporting 2	Il6st
RP23-168M5.31	3.19072e-117	0.519153	0.963	0.945	7.37502e-113	XX Supporting 2	RP23-168M5.3
Add3	3.70845e-117	0.560177	0.913	0.791	8.5717e-113	XX Supporting 2	Add3
Tril	3.56535e-116	0.375617	0.476	0.171	8.24095e-112	XX Supporting 2	Tril
RP23-83I13.10	5.94956e-116	0.461443	0.599	0.29	1.37518e-111	XX Supporting 2	RP23-83I13.10
Tprgl	8.89878e-116	0.479354	0.889	0.781	2.05686e-111	XX Supporting 2	Tprgl
Sox4	1.22551e-115	0.601312	0.997	0.99	2.83263e-111	XX Supporting 2	Sox4
Sdc4	1.65825e-115	0.536552	0.987	0.957	3.83289e-111	XX Supporting 2	Sdc4
Nsg11	1.07249e-114	0.566097	0.82	0.512	2.47894e-110	XX Supporting 2	Nsg1
Rnf152	1.73957e-114	0.332292	0.434	0.147	4.02085e-110	XX Supporting 2	Rnf152
Stk4	2.47044e-114	0.492445	0.764	0.539	5.71019e-110	XX Supporting 2	Stk4
Lpgat1	2.91076e-114	0.449184	0.649	0.364	6.72793e-110	XX Supporting 2	Lpgat1
Fst1	7.60634e-114	0.860465	0.961	0.597	1.75813e-109	XX Supporting 2	Fst
Tnrc6c	2.34078e-112	0.530258	0.927	0.849	5.41047e-108	XX Supporting 2	Tnrc6c
Bcl2	4.74515e-110	0.591478	0.812	0.598	1.09679e-105	XX Supporting 2	Bcl2
Hsd17b7	1.1236e-108	0.478209	0.559	0.273	2.59708e-104	XX Supporting 2	Hsd17b7
Ctxn1	1.20943e-108	0.496757	0.893	0.767	2.79547e-104	XX Supporting 2	Ctxn1
H3f3a	1.69469e-108	0.312402	0.995	0.999	3.91711e-104	XX Supporting 2	H3f3a
Slc26a7	4.04085e-108	0.499728	0.481	0.194	9.34003e-104	XX Supporting 2	Slc26a7
Kdm6a	3.37965e-107	0.555037	0.837	0.681	7.81172e-103	XX Supporting 2	Kdm6a
Rrad	2.10469e-106	0.487994	0.565	0.253	4.86479e-102	XX Supporting 2	Rrad
Emx2os1	1.20318e-105	0.465452	0.765	0.486	2.78104e-101	XX Supporting 2	Emx2os
Colec121	1.66648e-105	0.564983	0.918	0.684	3.8519e-101	XX Supporting 2	Colec12
Arl6ip11	2.52044e-105	0.522765	0.992	0.952	5.82574e-101	XX Supporting 2	Arl6ip1
Mtch1	3.01012e-105	0.4489	0.957	0.948	6.95759e-101	XX Supporting 2	Mtch1
Tcf4	4.36418e-105	0.539303	0.967	0.877	1.00874e-100	XX Supporting 2	Tcf4
Igf2	8.95647e-105	0.402325	0.656	0.351	2.0702e-100	XX Supporting 2	Igf2
Btbd7	1.05185e-104	0.517514	0.93	0.853	2.43126e-100	XX Supporting 2	Btbd7
Tgfbr1	3.49835e-104	0.488327	0.762	0.561	8.08608e-100	XX Supporting 2	Tgfbr1
Mxd4	7.73012e-104	0.50354	0.944	0.866	1.78674e-99	XX Supporting 2	Mxd4
Sesn3	1.05375e-103	0.482753	0.886	0.723	2.43565e-99	XX Supporting 2	Sesn3
Dpysl3	7.18816e-103	0.372099	0.402	0.137	1.66147e-98	XX Supporting 2	Dpysl3
Ablim1	1.35721e-102	0.445351	0.627	0.35	3.13705e-98	XX Supporting 2	Ablim1
Pnrc11	5.67389e-102	0.46003	0.99	0.974	1.31146e-97	XX Supporting 2	Pnrc1
Olfm11	6.05953e-102	0.770416	0.764	0.482	1.4006e-97	XX Supporting 2	Olfm1
Mex3b	1.39732e-101	0.557397	0.752	0.505	3.22976e-97	XX Supporting 2	Mex3b
Ank2	1.95689e-101	0.302805	0.284	0.068	4.52316e-97	XX Supporting 2	Ank2
Nradd	8.90576e-101	0.463246	0.821	0.668	2.05848e-96	XX Supporting 2	Nradd
Ubb1	8.89346e-100	0.369827	1	1	2.05563e-95	XX Supporting 2	Ubb
Gm10638	9.26312e-100	0.390338	0.56	0.269	2.14108e-95	XX Supporting 2	Gm10638
RP23-220F20.2	4.3987e-99	0.551007	0.766	0.59	1.01672e-94	XX Supporting 2	RP23-220F20.2
Rbms1	5.23026e-99	0.514811	0.917	0.867	1.20892e-94	XX Supporting 2	Rbms1
Nfat5	6.75883e-99	0.646726	0.962	0.922	1.56224e-94	XX Supporting 2	Nfat5
Prkag2	1.64399e-97	0.372759	0.627	0.353	3.79992e-93	XX Supporting 2	Prkag2
Mllt3	5.23304e-97	0.473137	0.757	0.528	1.20957e-92	XX Supporting 2	Mllt3
Mettl24	9.42282e-96	0.476577	0.829	0.634	2.17799e-91	XX Supporting 2	Mettl24
Klhdc8b	1.94058e-94	0.443946	0.785	0.598	4.48545e-90	XX Supporting 2	Klhdc8b
Ttyh2	7.22239e-94	0.480868	0.879	0.745	1.66938e-89	XX Supporting 2	Ttyh2
Pde1a	1.0835e-93	0.435581	0.767	0.504	2.50441e-89	XX Supporting 2	Pde1a
Hpcal1	2.3937e-93	0.451788	0.936	0.913	5.53281e-89	XX Supporting 2	Hpcal1
Gstm5	3.10751e-93	0.528889	0.93	0.902	7.18269e-89	XX Supporting 2	Gstm5
Ssbp3	4.43758e-91	0.442953	0.94	0.865	1.0257e-86	XX Supporting 2	Ssbp3
Peak11	5.25932e-91	0.47461	0.937	0.807	1.21564e-86	XX Supporting 2	Peak1
Map1lc3a	1.40723e-90	0.45648	0.947	0.916	3.25267e-86	XX Supporting 2	Map1lc3a
Tcf121	1.62856e-90	0.487089	0.994	0.937	3.76426e-86	XX Supporting 2	Tcf12
Col6a2	2.86196e-90	0.392229	0.76	0.452	6.61515e-86	XX Supporting 2	Col6a2
Pcsk6	4.37787e-90	0.482603	0.849	0.677	1.0119e-85	XX Supporting 2	Pcsk6
Sspn	3.57619e-89	0.354393	0.605	0.34	8.266e-85	XX Supporting 2	Sspn
Shroom3	8.04154e-89	0.313105	0.468	0.206	1.85872e-84	XX Supporting 2	Shroom3
Tmem9	8.1048e-89	0.393439	0.903	0.818	1.87334e-84	XX Supporting 2	Tmem9
Wfdc11	1.33116e-87	0.421271	0.716	0.417	3.07684e-83	XX Supporting 2	Wfdc1
Tsix1	2.11856e-87	0.48325	0.644	0.326	4.89684e-83	XX Supporting 2	Tsix
Gtf2a1	1.03769e-85	0.534754	0.805	0.664	2.39851e-81	XX Supporting 2	Gtf2a1
Etl4	1.16988e-85	0.506761	0.809	0.54	2.70407e-81	XX Supporting 2	Etl4
Aes1	2.50023e-85	0.340962	0.997	0.998	5.77903e-81	XX Supporting 2	Aes
Plbd1	5.03152e-85	0.267879	0.442	0.181	1.16299e-80	XX Supporting 2	Plbd1
RP23-355G2.4	1.78808e-84	0.359398	0.561	0.302	4.13296e-80	XX Supporting 2	RP23-355G2.4
Aff3	3.68303e-84	0.345467	0.587	0.325	8.51296e-80	XX Supporting 2	Aff3
Rbbp6	4.10814e-84	0.421378	0.992	0.973	9.49555e-80	XX Supporting 2	Rbbp6
Rcn2	5.75058e-84	0.400943	0.922	0.903	1.32919e-79	XX Supporting 2	Rcn2
Tmem1781	9.44217e-84	0.361423	0.642	0.342	2.18246e-79	XX Supporting 2	Tmem178
RP23-214L4.1	2.0161e-83	0.602029	0.942	0.905	4.66002e-79	XX Supporting 2	RP23-214L4.1
Rgs12	3.88794e-83	0.439028	0.794	0.623	8.98658e-79	XX Supporting 2	Rgs12
Ociad2	3.40886e-82	0.327106	0.589	0.329	7.87924e-78	XX Supporting 2	Ociad2
Ccnd2	1.0017e-81	0.498957	0.982	0.958	2.31532e-77	XX Supporting 2	Ccnd2
Npdc1	2.47376e-81	0.341038	0.635	0.381	5.71785e-77	XX Supporting 2	Npdc1
Tnfrsf191	3.96066e-81	0.475014	0.898	0.634	9.15468e-77	XX Supporting 2	Tnfrsf19
Calm1	4.87882e-81	0.362291	0.989	0.989	1.12769e-76	XX Supporting 2	Calm1
Tm9sf2	6.86971e-81	0.382385	0.906	0.86	1.58787e-76	XX Supporting 2	Tm9sf2
E330013P04Rik1	9.15544e-81	0.438878	0.758	0.504	2.11619e-76	XX Supporting 2	E330013P04Rik
Selenbp1	7.78277e-80	0.477089	0.818	0.685	1.79891e-75	XX Supporting 2	Selenbp1
Btg11	8.05662e-80	0.466269	0.972	0.939	1.86221e-75	XX Supporting 2	Btg1
Atxn7l3b	1.16195e-79	0.308412	0.991	0.988	2.68572e-75	XX Supporting 2	Atxn7l3b
Ddx5	3.09798e-79	0.326232	1	0.999	7.16067e-75	XX Supporting 2	Ddx5
RP23-78F6.3	3.32291e-79	0.382966	0.586	0.33	7.68058e-75	XX Supporting 2	RP23-78F6.3
Fscn1	3.50487e-79	0.393233	0.693	0.481	8.10116e-75	XX Supporting 2	Fscn1
Arhgap31	3.75453e-79	0.405126	0.523	0.273	8.67822e-75	XX Supporting 2	Arhgap31
Rasgrp1	8.15051e-79	0.270333	0.443	0.192	1.88391e-74	XX Supporting 2	Rasgrp1
S100a11	1.65941e-78	0.394341	0.994	0.993	3.83556e-74	XX Supporting 2	S100a11
Fut81	2.52303e-78	0.394809	0.805	0.633	5.83174e-74	XX Supporting 2	Fut8
Spink4	3.8741e-78	0.680792	0.708	0.552	8.9546e-74	XX Supporting 2	Spink4
Gata61	4.31515e-78	0.442975	0.945	0.874	9.97403e-74	XX Supporting 2	Gata6
Sepp1	4.84373e-78	0.360834	0.622	0.39	1.11958e-73	XX Supporting 2	Sepp1
Kcnb2	5.28969e-78	0.289883	0.474	0.214	1.22266e-73	XX Supporting 2	Kcnb2
Fam84b	3.24045e-77	0.351074	0.444	0.202	7.48999e-73	XX Supporting 2	Fam84b
Marcks	1.05397e-76	0.384264	0.989	0.973	2.43615e-72	XX Supporting 2	Marcks
Gatm	1.29694e-76	0.506151	0.997	0.93	2.99774e-72	XX Supporting 2	Gatm
Lrrfip1	1.29761e-76	0.432276	0.708	0.519	2.99931e-72	XX Supporting 2	Lrrfip1
Nr3c1	1.58231e-76	0.359955	0.573	0.334	3.65735e-72	XX Supporting 2	Nr3c1
Grik5	2.95162e-76	0.329721	0.645	0.392	6.82237e-72	XX Supporting 2	Grik5
Plscr3	3.11033e-76	0.378411	0.857	0.765	7.18922e-72	XX Supporting 2	Plscr3
Shisa4	3.94613e-76	0.335935	0.577	0.334	9.12109e-72	XX Supporting 2	Shisa4
Foxp4	3.99779e-75	0.37264	0.797	0.597	9.24049e-71	XX Supporting 2	Foxp4
Ube2h	4.54228e-75	0.381507	0.91	0.837	1.0499e-70	XX Supporting 2	Ube2h
Ube2r2	1.51233e-74	0.36064	0.964	0.94	3.4956e-70	XX Supporting 2	Ube2r2
Nkap	2.40934e-74	0.369737	0.715	0.534	5.56895e-70	XX Supporting 2	Nkap
R3hdm1	4.22366e-74	0.474552	0.958	0.932	9.76256e-70	XX Supporting 2	R3hdm1
Tmem86a1	6.15954e-74	0.495272	0.936	0.894	1.42372e-69	XX Supporting 2	Tmem86a
Zc3hav1	1.32173e-73	0.408094	0.818	0.632	3.05504e-69	XX Supporting 2	Zc3hav1
Bag3	2.75304e-73	0.344987	0.695	0.455	6.36337e-69	XX Supporting 2	Bag3
Dtnbp11	2.81235e-73	0.35871	0.815	0.67	6.50046e-69	XX Supporting 2	Dtnbp1
Fis1	7.16403e-73	0.337624	0.954	0.951	1.65589e-68	XX Supporting 2	Fis1
Tead2	8.17203e-73	0.366222	0.877	0.775	1.88888e-68	XX Supporting 2	Tead2
Cdc42	1.21323e-72	0.321478	0.981	0.986	2.80427e-68	XX Supporting 2	Cdc42
Nin1	3.76278e-72	0.368599	0.683	0.438	8.69728e-68	XX Supporting 2	Nin
G0s21	5.49558e-72	0.364838	0.749	0.513	1.27025e-67	XX Supporting 2	G0s2
Son	7.40078e-72	0.343503	0.995	0.995	1.71062e-67	XX Supporting 2	Son
Ezr	1.0132e-71	0.431878	0.714	0.53	2.34192e-67	XX Supporting 2	Ezr
Lmo7	1.25179e-71	0.337629	0.549	0.294	2.89339e-67	XX Supporting 2	Lmo7
Wrap73	1.68764e-71	0.370309	0.699	0.529	3.90081e-67	XX Supporting 2	Wrap73
Mmp14	2.38227e-71	0.378792	0.841	0.716	5.50638e-67	XX Supporting 2	Mmp14
Slc25a18	4.00643e-71	0.352672	0.491	0.26	9.26045e-67	XX Supporting 2	Slc25a18
Lmcd1	5.1663e-71	0.285243	0.287	0.092	1.19414e-66	XX Supporting 2	Lmcd1
Ccdc1361	8.46211e-71	0.362845	0.781	0.527	1.95593e-66	XX Supporting 2	Ccdc136
Soat11	1.47755e-70	0.43996	0.987	0.963	3.41522e-66	XX Supporting 2	Soat1
Col9a2	6.21988e-70	0.375726	0.786	0.562	1.43766e-65	XX Supporting 2	Col9a2
Med10	2.82265e-69	0.400932	0.96	0.963	6.52427e-65	XX Supporting 2	Med10
Lima1	4.24813e-69	0.449806	0.786	0.615	9.81913e-65	XX Supporting 2	Lima1
St3gal6	1.1906e-68	0.321556	0.622	0.396	2.75195e-64	XX Supporting 2	St3gal6
Sh3bgrl	3.96245e-68	0.363158	0.864	0.791	9.15881e-64	XX Supporting 2	Sh3bgrl
Plppr3	7.41615e-68	0.303018	0.5	0.269	1.71417e-63	XX Supporting 2	Plppr3
Gtf2e2	7.5418e-68	0.384205	0.886	0.839	1.74321e-63	XX Supporting 2	Gtf2e2
Pbx2	9.35773e-68	0.368316	0.833	0.752	2.16295e-63	XX Supporting 2	Pbx2
Cib21	1.39651e-67	0.388438	0.874	0.646	3.2279e-63	XX Supporting 2	Cib2
Ift201	1.48425e-67	0.34617	0.943	0.904	3.4307e-63	XX Supporting 2	Ift20
Gnai3	2.112e-67	0.339794	0.947	0.917	4.88167e-63	XX Supporting 2	Gnai3
Cgn1	2.40354e-67	0.44238	0.914	0.829	5.55555e-63	XX Supporting 2	Cgn
Ppic	3.91129e-67	0.429364	0.913	0.883	9.04056e-63	XX Supporting 2	Ppic
Scoc	5.79892e-67	0.333705	0.672	0.49	1.34036e-62	XX Supporting 2	Scoc
Atp9a	7.22069e-67	0.329105	0.693	0.514	1.66899e-62	XX Supporting 2	Atp9a
Gas11	2.00479e-66	0.263001	0.896	0.618	4.63387e-62	XX Supporting 2	Gas1
Bex1	4.10278e-66	0.436173	0.703	0.5	9.48316e-62	XX Supporting 2	Bex1
Aldh1b1	5.96708e-66	0.458461	0.895	0.82	1.37923e-61	XX Supporting 2	Aldh1b1
Kank31	9.19057e-66	0.369663	0.868	0.722	2.12431e-61	XX Supporting 2	Kank3
Txndc15	9.39994e-66	0.33104	0.876	0.816	2.1727e-61	XX Supporting 2	Txndc15
Cux1	1.15179e-65	0.354976	0.873	0.798	2.66224e-61	XX Supporting 2	Cux1
Arf4	1.62428e-65	0.336748	0.972	0.97	3.75437e-61	XX Supporting 2	Arf4
Cirbp	1.80074e-65	0.344463	0.944	0.905	4.16223e-61	XX Supporting 2	Cirbp
Csad	2.70744e-65	0.362124	0.76	0.61	6.25798e-61	XX Supporting 2	Csad
AC116718.1	3.59824e-65	0.285041	0.548	0.324	8.31697e-61	XX Supporting 2	AC116718.1
Mthfd2l	5.57311e-65	0.350071	0.751	0.62	1.28817e-60	XX Supporting 2	Mthfd2l
Ddah2	8.232e-65	0.436207	0.858	0.792	1.90275e-60	XX Supporting 2	Ddah2
Mid1ip1	8.97881e-65	0.574697	0.837	0.758	2.07536e-60	XX Supporting 2	Mid1ip1
Zmynd8	9.87349e-65	0.421265	0.865	0.801	2.28216e-60	XX Supporting 2	Zmynd8
Dync1i2	1.20509e-64	0.323279	0.947	0.935	2.78545e-60	XX Supporting 2	Dync1i2
Bri31	1.23959e-64	0.319429	0.982	0.978	2.8652e-60	XX Supporting 2	Bri3
Ltbp1	1.37178e-64	0.337058	0.638	0.407	3.17073e-60	XX Supporting 2	Ltbp1
Phlda1	2.27071e-64	0.599244	0.742	0.552	5.24853e-60	XX Supporting 2	Phlda1
Akap11	4.03008e-64	0.393208	0.86	0.775	9.31513e-60	XX Supporting 2	Akap11
Tanc1	1.01104e-62	0.378974	0.689	0.518	2.33692e-58	XX Supporting 2	Tanc1
Gsk3b1	1.13249e-62	0.33099	0.979	0.966	2.61764e-58	XX Supporting 2	Gsk3b
Gstm2	1.23371e-62	0.445463	1	0.995	2.85159e-58	XX Supporting 2	Gstm2
Nrip1	1.37204e-62	0.389309	0.936	0.888	3.17134e-58	XX Supporting 2	Nrip1
Tfdp2	3.96594e-62	0.349798	0.948	0.921	9.16687e-58	XX Supporting 2	Tfdp2
Chd3	4.1236e-62	0.390696	0.947	0.911	9.53128e-58	XX Supporting 2	Chd3
Pik3r3	5.56683e-62	0.315261	0.591	0.368	1.28672e-57	XX Supporting 2	Pik3r3
Crygb	7.72704e-62	0.343437	0.343	0.138	1.78603e-57	XX Supporting 2	Crygb
Gnai2	1.3622e-61	0.293171	0.983	0.981	3.14859e-57	XX Supporting 2	Gnai2
Rev3l	1.0101e-60	0.3985	0.926	0.87	2.33474e-56	XX Supporting 2	Rev3l
Cntnap5a	1.01483e-60	0.434931	0.392	0.184	2.34567e-56	XX Supporting 2	Cntnap5a
Acot7	1.06332e-60	0.290126	0.586	0.371	2.45775e-56	XX Supporting 2	Acot7
Pafah1b1	1.12257e-60	0.302316	0.967	0.966	2.5947e-56	XX Supporting 2	Pafah1b1
Psmd14	1.25066e-60	0.356513	0.855	0.81	2.89077e-56	XX Supporting 2	Psmd14
Ier21	2.49391e-60	0.507149	0.984	0.981	5.76442e-56	XX Supporting 2	Ier2
Lgr4	3.33922e-60	0.37241	0.924	0.82	7.71826e-56	XX Supporting 2	Lgr4
Swt1	4.60369e-60	0.377713	0.9	0.844	1.0641e-55	XX Supporting 2	Swt1
Tmx2	7.00575e-60	0.361211	0.857	0.783	1.61931e-55	XX Supporting 2	Tmx2
mt-Nd4l1	1.21581e-59	0.432241	1	0.99	2.81022e-55	XX Supporting 2	mt-Nd4l
Fzd2	1.56533e-59	0.342734	0.674	0.488	3.6181e-55	XX Supporting 2	Fzd2
Cdk5	2.00085e-59	0.350121	0.852	0.791	4.62477e-55	XX Supporting 2	Cdk5
Gdpd2	5.79382e-59	0.255716	0.529	0.299	1.33918e-54	XX Supporting 2	Gdpd2
Amfr	1.31675e-58	0.320748	0.77	0.66	3.04353e-54	XX Supporting 2	Amfr
Ywhae	1.35805e-58	0.252371	0.987	0.994	3.13899e-54	XX Supporting 2	Ywhae
Cav1	1.4306e-58	0.286436	0.494	0.265	3.30668e-54	XX Supporting 2	Cav1
Gstm6	1.48843e-58	0.464455	0.985	0.941	3.44037e-54	XX Supporting 2	Gstm6
Rtn3	4.38301e-58	0.316013	0.908	0.874	1.01309e-53	XX Supporting 2	Rtn3
Fbxo21	4.65936e-58	0.349432	0.922	0.889	1.07696e-53	XX Supporting 2	Fbxo21
Ptk7	5.03147e-58	0.318053	0.728	0.584	1.16297e-53	XX Supporting 2	Ptk7
Dlgap4	1.1557e-57	0.33431	0.89	0.806	2.67129e-53	XX Supporting 2	Dlgap4
Clk1	1.52761e-57	0.38688	0.979	0.961	3.53092e-53	XX Supporting 2	Clk1
Aff1	1.76096e-57	0.356457	0.727	0.579	4.07028e-53	XX Supporting 2	Aff1
Gstm1	1.82512e-57	0.357731	0.994	0.985	4.21859e-53	XX Supporting 2	Gstm1
Slc25a4	1.92133e-57	0.273207	0.985	0.99	4.44095e-53	XX Supporting 2	Slc25a4
Ccnd3	2.1403e-57	0.348945	0.949	0.908	4.94709e-53	XX Supporting 2	Ccnd3
Npnt	2.28776e-57	0.286393	0.436	0.214	5.28793e-53	XX Supporting 2	Npnt
Prdx2	2.30858e-57	0.250845	0.99	0.993	5.33605e-53	XX Supporting 2	Prdx2
Capn2	2.36436e-57	0.26143	0.599	0.389	5.46499e-53	XX Supporting 2	Capn2
Itga9	2.79544e-57	0.28307	0.559	0.339	6.46138e-53	XX Supporting 2	Itga9
Tnrc18	3.26051e-57	0.399954	0.946	0.908	7.53634e-53	XX Supporting 2	Tnrc18
Nucb1	3.27766e-57	0.336633	0.789	0.662	7.57599e-53	XX Supporting 2	Nucb1
Armcx6	4.95879e-57	0.327839	0.764	0.601	1.14617e-52	XX Supporting 2	Armcx6
Wapl1	5.11471e-57	0.348604	0.96	0.937	1.18221e-52	XX Supporting 2	Wapl
Calm21	5.36921e-57	0.293684	0.995	0.991	1.24104e-52	XX Supporting 2	Calm2
Timp2	7.74232e-57	0.305497	0.807	0.646	1.78956e-52	XX Supporting 2	Timp2
Slc38a2	8.43907e-57	0.403128	0.976	0.961	1.95061e-52	XX Supporting 2	Slc38a2
Kctd14	8.51978e-57	0.252617	0.997	0.996	1.96926e-52	XX Supporting 2	Kctd14
Hes11	1.03739e-56	0.488523	0.867	0.755	2.39782e-52	XX Supporting 2	Hes1
Slc23a2	2.94766e-56	0.26397	0.568	0.356	6.81322e-52	XX Supporting 2	Slc23a2
Zfhx3	4.86369e-56	0.37053	0.847	0.718	1.12419e-51	XX Supporting 2	Zfhx3
Pold4	5.6941e-56	0.335472	0.73	0.577	1.31613e-51	XX Supporting 2	Pold4
Vps36	1.08688e-55	0.317726	0.823	0.741	2.51221e-51	XX Supporting 2	Vps36
Wbp1	1.10796e-55	0.304842	0.845	0.774	2.56093e-51	XX Supporting 2	Wbp1
Npr2	1.77961e-55	0.25299	0.519	0.304	4.1134e-51	XX Supporting 2	Npr2
Setd7	2.11344e-55	0.273991	0.521	0.307	4.885e-51	XX Supporting 2	Setd7
Cela11	9.84388e-55	0.417624	0.408	0.195	2.27531e-50	XX Supporting 2	Cela1
Mmp11	1.22497e-54	0.321192	0.806	0.663	2.83141e-50	XX Supporting 2	Mmp11
Arl4c	1.43795e-54	0.348917	0.514	0.316	3.32367e-50	XX Supporting 2	Arl4c
Eif4g2	1.61519e-54	0.277357	0.99	0.989	3.73335e-50	XX Supporting 2	Eif4g2
Cpa21	2.66781e-54	0.453481	0.644	0.433	6.16637e-50	XX Supporting 2	Cpa2
Sec11a	3.93423e-54	0.292611	0.952	0.96	9.09358e-50	XX Supporting 2	Sec11a
Pla2g1b1	4.13291e-54	0.359942	0.71	0.524	9.55281e-50	XX Supporting 2	Pla2g1b
Palm	5.23132e-54	0.306626	0.668	0.491	1.20917e-49	XX Supporting 2	Palm
Slc40a1	6.83385e-54	0.32714	0.773	0.66	1.57958e-49	XX Supporting 2	Slc40a1
Podxl2	7.34643e-54	0.297122	0.615	0.424	1.69805e-49	XX Supporting 2	Podxl2
Wdr6	9.5159e-54	0.303619	0.747	0.632	2.19951e-49	XX Supporting 2	Wdr6
Csnk1a1	1.39151e-53	0.32639	0.99	0.988	3.21634e-49	XX Supporting 2	Csnk1a1
Gk5	1.67957e-53	0.347983	0.653	0.495	3.88216e-49	XX Supporting 2	Gk5
Siah2	2.38392e-53	0.349992	0.554	0.351	5.5102e-49	XX Supporting 2	Siah2
Ttc28	2.44397e-53	0.326921	0.784	0.653	5.649e-49	XX Supporting 2	Ttc28
Tfg	4.50579e-53	0.332178	0.896	0.872	1.04147e-48	XX Supporting 2	Tfg
Igsf11	4.53837e-53	0.318178	0.643	0.466	1.049e-48	XX Supporting 2	Igsf11
Rec81	5.62201e-53	0.311667	0.713	0.483	1.29947e-48	XX Supporting 2	Rec8
Erc1	5.93958e-53	0.33379	0.771	0.66	1.37287e-48	XX Supporting 2	Erc1
Kif3a	1.00295e-52	0.311269	0.827	0.739	2.31823e-48	XX Supporting 2	Kif3a
Tspan33	1.41669e-52	0.29391	0.529	0.325	3.27454e-48	XX Supporting 2	Tspan33
Epb41l1	1.72e-52	0.283453	0.564	0.369	3.97562e-48	XX Supporting 2	Epb41l1
Hdac4	2.55049e-52	0.291594	0.617	0.444	5.89521e-48	XX Supporting 2	Hdac4
Rsrp1	2.61686e-52	0.331688	0.991	0.981	6.04861e-48	XX Supporting 2	Rsrp1
Itpr21	3.23755e-52	0.339326	0.816	0.589	7.48328e-48	XX Supporting 2	Itpr2
Tkt1	6.23938e-52	0.363886	0.997	0.983	1.44217e-47	XX Supporting 2	Tkt
Gnb5	7.89548e-52	0.256518	0.632	0.442	1.82496e-47	XX Supporting 2	Gnb5
Etfb	1.03782e-51	0.321443	0.934	0.926	2.39882e-47	XX Supporting 2	Etfb
L3mbtl3	1.40175e-51	0.325991	0.667	0.521	3.24e-47	XX Supporting 2	L3mbtl3
Fermt2	1.48983e-51	0.301471	0.926	0.893	3.4436e-47	XX Supporting 2	Fermt2
Mllt4	1.50916e-51	0.34215	0.891	0.832	3.48828e-47	XX Supporting 2	Mllt4
Myl6	3.94225e-51	0.259467	0.997	0.997	9.11211e-47	XX Supporting 2	Myl6
Dctn2	6.8109e-51	0.291915	0.912	0.905	1.57427e-46	XX Supporting 2	Dctn2
Ptprg	7.63758e-51	0.330379	0.71	0.565	1.76535e-46	XX Supporting 2	Ptprg
Tenm4	8.6282e-51	0.372589	0.572	0.394	1.99432e-46	XX Supporting 2	Tenm4
Atat1	1.4121e-50	0.303867	0.764	0.672	3.26393e-46	XX Supporting 2	Atat1
Pgrmc1	3.21164e-50	0.301575	0.957	0.953	7.42339e-46	XX Supporting 2	Pgrmc1
Gtf2i	4.01547e-50	0.31832	0.938	0.926	9.28137e-46	XX Supporting 2	Gtf2i
H13	5.28562e-50	0.289627	0.846	0.801	1.22172e-45	XX Supporting 2	H13
Dnajb11	5.41628e-50	0.637604	0.839	0.763	1.25192e-45	XX Supporting 2	Dnajb1
Tceal8	6.55672e-50	0.430011	0.941	0.932	1.51552e-45	XX Supporting 2	Tceal8
Adk1	6.66751e-50	0.316545	0.921	0.875	1.54113e-45	XX Supporting 2	Adk
Nfe2l1	7.28769e-50	0.292468	0.896	0.869	1.68448e-45	XX Supporting 2	Nfe2l1
Daam1	1.05183e-49	0.302094	0.682	0.533	2.4312e-45	XX Supporting 2	Daam1
Pcp4l11	1.34055e-49	0.32202	0.66	0.46	3.09854e-45	XX Supporting 2	Pcp4l1
Gja1	1.75544e-49	0.30478	0.919	0.779	4.05753e-45	XX Supporting 2	Gja1
Bicd1	2.24866e-49	0.353122	0.601	0.43	5.19755e-45	XX Supporting 2	Bicd1
Cpxm1	5.68854e-49	0.32483	0.766	0.624	1.31485e-44	XX Supporting 2	Cpxm1
Wnk4	9.97132e-49	0.25238	0.513	0.318	2.30477e-44	XX Supporting 2	Wnk4
Pck2	1.16367e-48	0.296439	0.727	0.604	2.68971e-44	XX Supporting 2	Pck2
Ifnar1	1.77844e-48	0.300574	0.88	0.808	4.11069e-44	XX Supporting 2	Ifnar1
Med13l	1.83859e-48	0.32275	0.788	0.7	4.24971e-44	XX Supporting 2	Med13l
Slf2	3.39529e-48	0.397289	0.931	0.889	7.84788e-44	XX Supporting 2	Slf2
Dnmt3a	4.29002e-48	0.312738	0.921	0.882	9.91596e-44	XX Supporting 2	Dnmt3a
Nfe2l2	7.85073e-48	0.338057	0.91	0.871	1.81462e-43	XX Supporting 2	Nfe2l2
Igdcc4	8.80051e-48	0.320652	0.746	0.603	2.03415e-43	XX Supporting 2	Igdcc4
BC031181	9.64495e-48	0.283517	0.887	0.85	2.22933e-43	XX Supporting 2	BC031181
Ifi271	1.06108e-47	0.391507	0.957	0.931	2.45257e-43	XX Supporting 2	Ifi27
Dcaf12l11	1.12987e-47	0.387797	0.859	0.695	2.61159e-43	XX Supporting 2	Dcaf12l1
Npc11	1.23584e-47	0.296841	0.765	0.621	2.85652e-43	XX Supporting 2	Npc1
Uchl1	1.6537e-47	0.264207	0.476	0.282	3.82237e-43	XX Supporting 2	Uchl1
Susd6	3.5102e-47	0.283649	0.721	0.6	8.11349e-43	XX Supporting 2	Susd6
Wdfy3	3.89611e-47	0.28494	0.716	0.6	9.00547e-43	XX Supporting 2	Wdfy3
Ptms	4.64986e-47	0.281433	0.997	0.992	1.07477e-42	XX Supporting 2	Ptms
Smarcd3	4.82435e-47	0.26451	0.628	0.447	1.1151e-42	XX Supporting 2	Smarcd3
Mpzl1	4.8984e-47	0.287784	0.719	0.588	1.13222e-42	XX Supporting 2	Mpzl1
Rbm5	7.06222e-47	0.336049	0.967	0.947	1.63236e-42	XX Supporting 2	Rbm5
Ophn1	7.8967e-47	0.269809	0.586	0.415	1.82524e-42	XX Supporting 2	Ophn1
Usp8	9.61434e-47	0.30452	0.83	0.764	2.22226e-42	XX Supporting 2	Usp8
Gm26735	1.82355e-46	0.329132	0.694	0.547	4.21496e-42	XX Supporting 2	Gm26735
Cnot7	2.31723e-46	0.306645	0.855	0.789	5.35605e-42	XX Supporting 2	Cnot7
Cbr1	2.87377e-46	0.284783	0.821	0.766	6.64243e-42	XX Supporting 2	Cbr1
Taf7	3.08861e-46	0.324024	0.92	0.891	7.13901e-42	XX Supporting 2	Taf7
Magi11	3.23537e-46	0.321717	0.794	0.667	7.47823e-42	XX Supporting 2	Magi1
Cyfip2	3.36657e-46	0.255578	0.593	0.408	7.78149e-42	XX Supporting 2	Cyfip2
Rab11b	3.71743e-46	0.281805	0.928	0.927	8.59246e-42	XX Supporting 2	Rab11b
Gpc4	3.78012e-46	0.30218	0.896	0.83	8.73737e-42	XX Supporting 2	Gpc4
Prmt2	5.3604e-46	0.299403	0.768	0.681	1.239e-41	XX Supporting 2	Prmt2
Pcbd1	5.41132e-46	0.296489	0.758	0.625	1.25077e-41	XX Supporting 2	Pcbd1
Cacna1h	6.63984e-46	0.2603	0.663	0.505	1.53473e-41	XX Supporting 2	Cacna1h
Acot1	9.70162e-46	0.307913	0.896	0.839	2.24243e-41	XX Supporting 2	Acot1
Tle2	1.54477e-45	0.306135	0.838	0.749	3.57058e-41	XX Supporting 2	Tle2
Laptm4a	1.58623e-45	0.254027	0.992	0.991	3.66642e-41	XX Supporting 2	Laptm4a
Atxn10	1.63052e-45	0.279168	0.933	0.931	3.76878e-41	XX Supporting 2	Atxn10
Jam3	2.22081e-45	0.279049	0.67	0.534	5.13318e-41	XX Supporting 2	Jam3
Trappc4	5.50399e-45	0.26971	0.905	0.893	1.27219e-40	XX Supporting 2	Trappc4
Col18a1	1.56288e-44	0.338805	0.958	0.819	3.61244e-40	XX Supporting 2	Col18a1
Mmp23	1.82281e-44	0.343339	0.831	0.737	4.21324e-40	XX Supporting 2	Mmp23
Npepps	3.05917e-44	0.288468	0.87	0.82	7.07097e-40	XX Supporting 2	Npepps
Prkacb	3.64679e-44	0.283699	0.777	0.693	8.42918e-40	XX Supporting 2	Prkacb
Map7d1	5.26815e-44	0.255927	0.617	0.462	1.21768e-39	XX Supporting 2	Map7d1
Rraga1	5.83045e-44	0.330857	0.918	0.889	1.34765e-39	XX Supporting 2	Rraga
Pnrc2	9.89955e-44	0.285305	0.796	0.717	2.28818e-39	XX Supporting 2	Pnrc2
Acaa1a	1.49499e-43	0.267272	0.864	0.821	3.45553e-39	XX Supporting 2	Acaa1a
Atf5	1.54557e-43	0.252708	0.537	0.361	3.57243e-39	XX Supporting 2	Atf5
Cntn41	6.42282e-43	0.275189	0.766	0.564	1.48457e-38	XX Supporting 2	Cntn4
Stk241	1.59095e-42	0.427364	0.905	0.902	3.67733e-38	XX Supporting 2	Stk24
Sdpr	1.77615e-42	0.315748	0.437	0.255	4.1054e-38	XX Supporting 2	Sdpr
Angptl4	3.59258e-42	0.339355	0.712	0.576	8.30388e-38	XX Supporting 2	Angptl4
Usp46	6.00113e-42	0.272895	0.747	0.653	1.3871e-37	XX Supporting 2	Usp46
Cdk6	6.715e-42	0.303854	0.76	0.647	1.55211e-37	XX Supporting 2	Cdk6
Klhl8	6.8867e-42	0.274449	0.489	0.319	1.59179e-37	XX Supporting 2	Klhl8
Paip1	9.70798e-42	0.276428	0.896	0.863	2.2439e-37	XX Supporting 2	Paip1
Igfbp41	1.35852e-41	0.283162	0.916	0.736	3.14008e-37	XX Supporting 2	Igfbp4
Mgst1	1.82602e-41	0.275638	0.969	0.965	4.22066e-37	XX Supporting 2	Mgst1
Ccng2	2.12323e-41	0.277346	0.626	0.482	4.90762e-37	XX Supporting 2	Ccng2
Trove2	3.43707e-41	0.26907	0.602	0.455	7.94444e-37	XX Supporting 2	Trove2
Tcaf1	4.01219e-41	0.251017	0.81	0.724	9.27378e-37	XX Supporting 2	Tcaf1
Strn3	6.45076e-41	0.291116	0.906	0.887	1.49103e-36	XX Supporting 2	Strn3
Car2	6.55771e-41	0.266693	0.37	0.199	1.51575e-36	XX Supporting 2	Car2
Phf10	1.19945e-40	0.263918	0.754	0.65	2.77241e-36	XX Supporting 2	Phf10
Chmp4b1	2.2149e-40	0.254474	0.962	0.964	5.11951e-36	XX Supporting 2	Chmp4b
Wsb1	2.88603e-40	0.367711	0.801	0.721	6.67076e-36	XX Supporting 2	Wsb1
RP24-142B15.2	4.31682e-40	0.355235	0.441	0.269	9.9779e-36	XX Supporting 2	RP24-142B15.2
Cachd1	5.6744e-40	0.275833	0.662	0.54	1.31158e-35	XX Supporting 2	Cachd1
Nisch	8.21525e-40	0.28732	0.987	0.974	1.89887e-35	XX Supporting 2	Nisch
Msrb2	1.10333e-39	0.282835	0.71	0.608	2.55023e-35	XX Supporting 2	Msrb2
Tia1	1.45089e-39	0.330788	0.939	0.911	3.35358e-35	XX Supporting 2	Tia1
Akap8l	1.49761e-39	0.298671	0.84	0.783	3.46157e-35	XX Supporting 2	Akap8l
Pnisr	1.87666e-39	0.307046	0.98	0.966	4.3377e-35	XX Supporting 2	Pnisr
CT025619.2	2.19155e-39	0.271944	0.557	0.371	5.06555e-35	XX Supporting 2	CT025619.2
Mgat5	2.74653e-39	0.258817	0.557	0.407	6.34832e-35	XX Supporting 2	Mgat5
Eid2	3.33715e-39	0.255275	0.841	0.812	7.71348e-35	XX Supporting 2	Eid2
Sorbs21	3.59957e-39	0.336066	0.905	0.736	8.32005e-35	XX Supporting 2	Sorbs2
Fos1	5.79674e-39	0.397871	0.995	0.984	1.33986e-34	XX Supporting 2	Fos
Tbl1x	6.17029e-39	0.302917	0.937	0.937	1.4262e-34	XX Supporting 2	Tbl1x
Arid4b	1.24402e-38	0.2898	0.941	0.931	2.87543e-34	XX Supporting 2	Arid4b
Nsmaf	1.27438e-38	0.280258	0.711	0.6	2.9456e-34	XX Supporting 2	Nsmaf
Glo1	1.70434e-38	0.251962	0.924	0.921	3.93942e-34	XX Supporting 2	Glo1
Me21	1.97127e-38	0.27986	0.862	0.806	4.55639e-34	XX Supporting 2	Me2
Tcf20	2.82001e-38	0.252663	0.671	0.542	6.51816e-34	XX Supporting 2	Tcf20
RP23-78H18.21	2.83058e-38	0.28728	0.765	0.638	6.54261e-34	XX Supporting 2	RP23-78H18.2
Cpd	3.15254e-38	0.270424	0.801	0.718	7.28679e-34	XX Supporting 2	Cpd
Ckap5	7.92687e-38	0.268446	0.864	0.812	1.83222e-33	XX Supporting 2	Ckap5
Kras	1.30033e-37	0.254294	0.844	0.803	3.00559e-33	XX Supporting 2	Kras
Rap2b	1.37743e-37	0.367053	0.706	0.625	3.18379e-33	XX Supporting 2	Rap2b
Hist3h2a	1.51443e-37	0.341657	0.716	0.632	3.50045e-33	XX Supporting 2	Hist3h2a
Arglu1	2.62479e-37	0.298204	0.98	0.979	6.06694e-33	XX Supporting 2	Arglu1
Mex3d	2.7907e-37	0.285123	0.663	0.554	6.45041e-33	XX Supporting 2	Mex3d
Fgfr21	5.0065e-37	0.257324	0.761	0.561	1.1572e-32	XX Supporting 2	Fgfr2
Pds5b	5.5953e-37	0.310137	0.807	0.732	1.2933e-32	XX Supporting 2	Pds5b
Ubr5	6.11468e-37	0.283064	0.9	0.884	1.41335e-32	XX Supporting 2	Ubr5
R3hdm2	6.2949e-37	0.268875	0.915	0.891	1.455e-32	XX Supporting 2	R3hdm2
Ttc3	8.80104e-37	0.258802	0.99	0.982	2.03427e-32	XX Supporting 2	Ttc3
Snx6	1.04963e-36	0.251139	0.96	0.96	2.42612e-32	XX Supporting 2	Snx6
Abhd12	1.05346e-36	0.276673	0.743	0.639	2.43497e-32	XX Supporting 2	Abhd12
Tmem165	1.28886e-36	0.251166	0.87	0.851	2.97906e-32	XX Supporting 2	Tmem165
Wls	1.99273e-36	0.261606	0.911	0.871	4.60599e-32	XX Supporting 2	Wls
Lrrfip2	6.1855e-36	0.250512	0.69	0.592	1.42972e-31	XX Supporting 2	Lrrfip2
Pdcd41	7.32498e-36	0.254967	0.963	0.922	1.6931e-31	XX Supporting 2	Pdcd4
Aff4	1.41809e-35	0.286356	0.906	0.884	3.27777e-31	XX Supporting 2	Aff4
Malat1	2.57326e-35	0.351753	1	0.999	5.94784e-31	XX Supporting 2	Malat1
Dhrs31	3.37458e-35	0.301845	0.709	0.529	7.80001e-31	XX Supporting 2	Dhrs3
Mta3	3.96948e-35	0.281165	0.865	0.851	9.17506e-31	XX Supporting 2	Mta3
Akirin1	7.94893e-35	0.266824	0.865	0.822	1.83731e-30	XX Supporting 2	Akirin1
Rock1	1.26137e-34	0.253345	0.888	0.872	2.91554e-30	XX Supporting 2	Rock1
Mex3a	2.28594e-34	0.30758	0.657	0.549	5.28372e-30	XX Supporting 2	Mex3a
Tob11	3.95156e-34	0.279311	0.869	0.775	9.13364e-30	XX Supporting 2	Tob1
Ip6k2	4.94718e-34	0.255531	0.779	0.721	1.14349e-29	XX Supporting 2	Ip6k2
Emp31	5.26998e-34	0.27622	0.97	0.946	1.2181e-29	XX Supporting 2	Emp3
Fdx1	5.51347e-34	0.253729	0.877	0.864	1.27438e-29	XX Supporting 2	Fdx1
Dhrs7	9.20068e-34	0.364093	0.85	0.834	2.12664e-29	XX Supporting 2	Dhrs7
RP23-285C18.2	9.23741e-34	0.355747	0.873	0.83	2.13514e-29	XX Supporting 2	RP23-285C18.2
Ptpn13	1.02422e-33	0.268491	0.727	0.635	2.36739e-29	XX Supporting 2	Ptpn13
Chchd10	1.05252e-33	0.260821	0.99	0.96	2.4328e-29	XX Supporting 2	Chchd10
Ndn	1.10161e-33	0.250408	0.92	0.9	2.54627e-29	XX Supporting 2	Ndn
Xrn1	4.5977e-33	0.261365	0.762	0.709	1.06271e-28	XX Supporting 2	Xrn1
Zfp451	8.77064e-33	0.27226	0.8	0.744	2.02724e-28	XX Supporting 2	Zfp451
Bptf	1.24884e-32	0.269037	0.942	0.932	2.88657e-28	XX Supporting 2	Bptf
Pisd	1.40556e-32	0.256601	0.759	0.674	3.24882e-28	XX Supporting 2	Pisd
Klf6	1.74678e-32	0.412109	0.903	0.853	4.03752e-28	XX Supporting 2	Klf6
Kdm3a1	2.21509e-32	0.293804	0.835	0.771	5.11996e-28	XX Supporting 2	Kdm3a
Abcc5	2.22126e-32	0.276852	0.74	0.662	5.13423e-28	XX Supporting 2	Abcc5
Fzd3	3.18741e-32	0.270406	0.718	0.633	7.36738e-28	XX Supporting 2	Fzd3
Pik3r1	4.73166e-32	0.298138	0.602	0.47	1.09367e-27	XX Supporting 2	Pik3r1
Sntb2	4.74644e-32	0.259449	0.841	0.804	1.09709e-27	XX Supporting 2	Sntb2
Cdk2ap2	1.7858e-31	0.250718	0.768	0.714	4.12769e-27	XX Supporting 2	Cdk2ap2
Arap2	1.81752e-31	0.303415	0.488	0.344	4.20101e-27	XX Supporting 2	Arap2
Setx	2.21774e-31	0.260911	0.763	0.685	5.12609e-27	XX Supporting 2	Setx
Nbeal1	4.82755e-31	0.264614	0.827	0.771	1.11584e-26	XX Supporting 2	Nbeal1
Top2b	5.80981e-31	0.250163	0.884	0.872	1.34288e-26	XX Supporting 2	Top2b
Hsd17b11	7.10264e-31	0.260071	0.766	0.704	1.6417e-26	XX Supporting 2	Hsd17b11
Lpar6	1.41754e-30	0.349705	0.722	0.657	3.27651e-26	XX Supporting 2	Lpar6
Agpat5	1.56679e-30	0.263993	0.686	0.595	3.62149e-26	XX Supporting 2	Agpat5
Id31	1.59469e-30	0.367902	0.937	0.87	3.68596e-26	XX Supporting 2	Id3
Fndc3b	2.75518e-30	0.261369	0.751	0.682	6.36833e-26	XX Supporting 2	Fndc3b
Kdm6b	5.67175e-30	0.263897	0.867	0.824	1.31097e-25	XX Supporting 2	Kdm6b
RP24-64D24.41	6.6858e-29	0.39514	0.826	0.726	1.54535e-24	XX Supporting 2	RP24-64D24.4
Pan3	7.05549e-29	0.265789	0.822	0.778	1.63081e-24	XX Supporting 2	Pan3
Malt1	8.41289e-29	0.254775	0.577	0.45	1.94456e-24	XX Supporting 2	Malt1
Klhl231	8.57451e-29	0.270168	0.967	0.957	1.98191e-24	XX Supporting 2	Klhl23
Cryl1	1.27302e-28	0.264586	0.866	0.838	2.94246e-24	XX Supporting 2	Cryl1
Crip2	5.40279e-28	0.255132	0.594	0.456	1.2488e-23	XX Supporting 2	Crip2
Myh10	7.19461e-28	0.266996	0.871	0.834	1.66296e-23	XX Supporting 2	Myh10
Oat	7.91252e-28	0.265796	0.937	0.921	1.8289e-23	XX Supporting 2	Oat
Pcmtd11	1.61864e-27	0.251052	0.884	0.849	3.74134e-23	XX Supporting 2	Pcmtd1
Bmyc1	2.10241e-27	0.252813	0.99	0.989	4.8595e-23	XX Supporting 2	Bmyc
Dab2	2.309e-27	0.268375	0.574	0.456	5.33702e-23	XX Supporting 2	Dab2
Socs31	8.96683e-27	0.307001	0.774	0.65	2.07259e-22	XX Supporting 2	Socs3
Errfi11	1.53967e-26	0.250195	0.652	0.52	3.5588e-22	XX Supporting 2	Errfi1
Egr21	1.63452e-26	0.372123	0.672	0.562	3.77802e-22	XX Supporting 2	Egr2
Dnajb41	2.31832e-25	0.27392	0.863	0.837	5.35857e-21	XX Supporting 2	Dnajb4
Atp6v1e1	6.42461e-25	0.260887	0.831	0.83	1.48498e-20	XX Supporting 2	Atp6v1e1
Egr11	1.38545e-24	0.283707	0.981	0.977	3.20234e-20	XX Supporting 2	Egr1
Cpsf6	2.28411e-24	0.2762	0.865	0.838	5.2795e-20	XX Supporting 2	Cpsf6
Gls	3.79374e-24	0.274054	0.729	0.659	8.76884e-20	XX Supporting 2	Gls
Adgrl2	1.17033e-23	0.266513	0.945	0.927	2.7051e-19	XX Supporting 2	Adgrl2
mt-Nd6	1.26936e-21	0.263927	0.837	0.773	2.93399e-17	XX Supporting 2	mt-Nd6
Lars2	3.43772e-20	0.30265	0.845	0.805	7.94595e-16	XX Supporting 2	Lars2
2022-06-01	1.62513e-19	0.273692	0.988	0.991	3.75633e-15	XX Supporting 2	Jun
Yam1	1.2727e-18	0.351249	0.869	0.867	2.94172e-14	XX Supporting 2	Yam1
Apoe	1.40447e-18	0.426968	0.779	0.72	3.2463e-14	XX Supporting 2	Apoe
Pim1	7.59717e-18	0.28879	0.645	0.579	1.75601e-13	XX Supporting 2	Pim1
Ddx3x	8.33796e-17	0.275451	0.897	0.889	1.92724e-12	XX Supporting 2	Ddx3x
Ifi27l2a	4.69009e-15	0.32833	0.316	0.221	1.08407e-10	XX Supporting 2	Ifi27l2a
Serpinf1	8.80036e-15	0.252043	0.653	0.622	2.03412e-10	XX Supporting 2	Serpinf1
RP23-81C12.3	6.46098e-11	0.361062	1	1	1.49339e-06	XX Supporting 2	RP23-81C12.3
Arrdc3	2.12016e-07	0.270701	0.651	0.659	0.00490054	XX Supporting 2	Arrdc3
Neat1	4.82866e-06	0.251209	0.809	0.798	0.11161	XX Supporting 2	Neat1
Pax8	0	0.646288	0.575	0.034	0	XX Supporting 3	Pax8
Slc25a21	7.22834e-277	0.451033	0.554	0.055	1.67076e-272	XX Supporting 3	Slc25a21
Tbx2	4.38417e-243	0.922633	0.825	0.191	1.01336e-238	XX Supporting 3	Tbx2
Jakmip1	1.16623e-234	0.878498	0.611	0.094	2.69563e-230	XX Supporting 3	Jakmip1
Ret	2.10752e-202	0.324858	0.342	0.025	4.87132e-198	XX Supporting 3	Ret
Col26a1	7.82172e-190	0.55093	0.726	0.167	1.80791e-185	XX Supporting 3	Col26a1
Bmpr1b	1.57106e-163	0.364365	0.469	0.072	3.63135e-159	XX Supporting 3	Bmpr1b
Igfbp5	1.93287e-140	1.56105	0.948	0.627	4.46764e-136	XX Supporting 3	Igfbp5
Kcnip4	1.40197e-135	0.282613	0.283	0.028	3.24052e-131	XX Supporting 3	Kcnip4
Cnr1	1.94889e-133	0.369901	0.505	0.103	4.50467e-129	XX Supporting 3	Cnr1
Igfbp6	9.8344e-126	0.653942	0.58	0.156	2.27312e-121	XX Supporting 3	Igfbp6
Nell1	3.15437e-124	0.591571	0.575	0.149	7.29101e-120	XX Supporting 3	Nell1
Rarres2	4.79165e-116	0.736912	0.743	0.295	1.10754e-111	XX Supporting 3	Rarres2
Tgfb2	2.32547e-110	0.626246	0.519	0.132	5.37509e-106	XX Supporting 3	Tgfb2
Emid1	3.50227e-109	0.35959	0.406	0.081	8.09516e-105	XX Supporting 3	Emid1
Islr	6.63683e-109	0.476367	0.517	0.131	1.53404e-104	XX Supporting 3	Islr
Lmcd11	1.67776e-105	0.423707	0.45	0.098	3.87798e-101	XX Supporting 3	Lmcd1
Rmst1	3.58726e-104	1.31786	0.783	0.348	8.29159e-100	XX Supporting 3	Rmst
Cdkn1a	9.3413e-104	1.02227	0.667	0.261	2.15915e-99	XX Supporting 3	Cdkn1a
Nrp1	2.02254e-103	0.417362	0.526	0.14	4.67491e-99	XX Supporting 3	Nrp1
Maf	1.16354e-92	0.971614	0.792	0.444	2.6894e-88	XX Supporting 3	Maf
Egfl61	1.11887e-91	0.935658	0.717	0.31	2.58615e-87	XX Supporting 3	Egfl6
Tspan13	1.16944e-90	0.383639	0.403	0.096	2.70305e-86	XX Supporting 3	Tspan13
Lgals11	4.43399e-86	0.80534	1	0.983	1.02487e-81	XX Supporting 3	Lgals1
Nkd11	9.0503e-85	0.654823	0.915	0.597	2.09189e-80	XX Supporting 3	Nkd1
Cald1	5.82309e-83	0.703344	0.979	0.829	1.34595e-78	XX Supporting 3	Cald1
Sparcl1	9.25186e-83	0.902015	0.533	0.19	2.13848e-78	XX Supporting 3	Sparcl1
Gria3	4.72184e-82	0.315286	0.493	0.145	1.09141e-77	XX Supporting 3	Gria3
Tgfbi	2.08755e-79	0.766624	0.866	0.52	4.82517e-75	XX Supporting 3	Tgfbi
Selenbp11	2.15697e-79	0.741645	0.908	0.692	4.98563e-75	XX Supporting 3	Selenbp1
Stra6	3.52535e-78	0.4351	0.46	0.141	8.1485e-74	XX Supporting 3	Stra6
Ncam1	5.12827e-78	0.928374	0.667	0.311	1.18535e-73	XX Supporting 3	Ncam1
Plac8	3.74635e-77	0.409836	0.281	0.052	8.65931e-73	XX Supporting 3	Plac8
Dact2	2.66908e-74	0.328404	0.505	0.171	6.16932e-70	XX Supporting 3	Dact2
Msx11	4.89927e-74	0.734278	0.677	0.291	1.13242e-69	XX Supporting 3	Msx1
Cox6c1	1.56277e-73	0.508113	1	0.998	3.61218e-69	XX Supporting 3	Cox6c
Wnt41	3.32779e-73	0.834661	0.991	0.751	7.69185e-69	XX Supporting 3	Wnt4
Fxyd11	4.36775e-73	0.573969	0.823	0.466	1.00956e-68	XX Supporting 3	Fxyd1
Palld	5.72107e-73	0.601729	0.825	0.512	1.32237e-68	XX Supporting 3	Palld
Mfap21	1.51473e-72	0.726778	0.958	0.703	3.50115e-68	XX Supporting 3	Mfap2
Sepw11	1.82207e-71	0.594082	1	0.926	4.21153e-67	XX Supporting 3	Sepw1
Hsd17b111	1.29623e-70	0.944262	0.892	0.701	2.99612e-66	XX Supporting 3	Hsd17b11
Prkcdbp	1.36809e-69	0.552881	0.828	0.511	3.16219e-65	XX Supporting 3	Prkcdbp
Itm2a	1.3688e-69	1.01552	0.896	0.738	3.16384e-65	XX Supporting 3	Itm2a
Gabrb1	6.21325e-69	0.403652	0.627	0.256	1.43613e-64	XX Supporting 3	Gabrb1
Ddah21	4.7657e-67	0.61153	0.96	0.791	1.10154e-62	XX Supporting 3	Ddah2
Lgr41	4.91852e-67	0.691326	0.955	0.827	1.13687e-62	XX Supporting 3	Lgr4
Col6a21	8.61263e-67	0.727952	0.811	0.478	1.99072e-62	XX Supporting 3	Col6a2
Peg101	3.14947e-65	0.972666	0.856	0.581	7.27968e-61	XX Supporting 3	Peg10
Lsp1	3.56715e-63	0.482374	0.608	0.269	8.24511e-59	XX Supporting 3	Lsp1
Sorl1	1.20503e-62	0.428889	0.575	0.257	2.7853e-58	XX Supporting 3	Sorl1
S100a16	1.69319e-61	0.294132	0.42	0.136	3.91363e-57	XX Supporting 3	S100a16
Comt	4.56554e-60	0.727559	0.913	0.785	1.05528e-55	XX Supporting 3	Comt
Atp6ap2	1.40346e-59	0.801321	0.877	0.786	3.24395e-55	XX Supporting 3	Atp6ap2
Mxra8	1.20339e-57	0.282353	0.524	0.209	2.78151e-53	XX Supporting 3	Mxra8
Sulf11	6.24423e-57	0.574356	0.943	0.706	1.44329e-52	XX Supporting 3	Sulf1
Meis2	6.52951e-57	0.351418	0.505	0.197	1.50923e-52	XX Supporting 3	Meis2
Col5a2	1.34477e-56	0.435535	0.672	0.35	3.10829e-52	XX Supporting 3	Col5a2
Sned1	3.77105e-56	0.266514	0.422	0.142	8.71639e-52	XX Supporting 3	Sned1
Igfbp42	1.07785e-54	0.668976	0.955	0.75	2.49135e-50	XX Supporting 3	Igfbp4
Fcgrt1	3.41487e-54	0.439367	0.861	0.566	7.89312e-50	XX Supporting 3	Fcgrt
Pdgfc	1.05418e-53	0.396478	0.446	0.173	2.43664e-49	XX Supporting 3	Pdgfc
Gabra41	2.63332e-53	0.432074	0.705	0.377	6.08666e-49	XX Supporting 3	Gabra4
Ifitm12	5.99823e-51	0.690945	0.991	0.887	1.38643e-46	XX Supporting 3	Ifitm1
Greb1	1.68624e-50	0.610953	0.825	0.629	3.89757e-46	XX Supporting 3	Greb1
Crip21	7.04251e-49	0.53734	0.743	0.458	1.62781e-44	XX Supporting 3	Crip2
Hspg2	7.22727e-49	0.433774	0.653	0.362	1.67051e-44	XX Supporting 3	Hspg2
Rpl9	7.26642e-49	0.317157	1	1	1.67956e-44	XX Supporting 3	Rpl9
Pde1a1	1.60858e-47	0.428801	0.818	0.525	3.71808e-43	XX Supporting 3	Pde1a
Rpl39	2.02066e-47	0.347192	1	1	4.67054e-43	XX Supporting 3	Rpl39
H192	2.77619e-47	0.693502	0.995	0.848	6.41689e-43	XX Supporting 3	H19
Gabarap	3.12925e-47	0.362497	0.995	0.983	7.23294e-43	XX Supporting 3	Gabarap
Myl91	6.96934e-47	0.537769	0.979	0.839	1.61089e-42	XX Supporting 3	Myl9
Tmsb101	1.23522e-46	0.536809	0.998	0.997	2.8551e-42	XX Supporting 3	Tmsb10
CT025619.21	1.30223e-46	0.374317	0.686	0.379	3.00996e-42	XX Supporting 3	CT025619.2
Pmp22	6.54877e-46	0.43344	0.738	0.466	1.51368e-41	XX Supporting 3	Pmp22
Serpinb1a	2.90485e-44	0.495254	0.62	0.35	6.71427e-40	XX Supporting 3	Serpinb1a
Serping1	5.32714e-44	0.255169	0.528	0.244	1.23131e-39	XX Supporting 3	Serping1
Cntn5	9.981e-44	0.325054	0.292	0.088	2.30701e-39	XX Supporting 3	Cntn5
Rps271	1.2826e-43	0.371506	1	1	2.9646e-39	XX Supporting 3	Rps27
Plxna2	1.44312e-43	0.382586	0.578	0.302	3.33563e-39	XX Supporting 3	Plxna2
Eef1a1	1.61643e-43	0.28178	1	1	3.73621e-39	XX Supporting 3	Eef1a1
Pdlim2	5.0239e-43	0.298496	0.519	0.238	1.16123e-38	XX Supporting 3	Pdlim2
Ptn	4.47071e-42	1.00321	0.698	0.462	1.03336e-37	XX Supporting 3	Ptn
Rbp1	8.02892e-42	0.677355	0.731	0.531	1.85581e-37	XX Supporting 3	Rbp1
Id32	1.65507e-41	0.686807	0.986	0.873	3.82554e-37	XX Supporting 3	Id3
Rps211	1.82662e-41	0.276512	1	1	4.22206e-37	XX Supporting 3	Rps21
Rpl37a	3.23538e-41	0.29897	1	1	7.47825e-37	XX Supporting 3	Rpl37a
Gprc5c	5.1384e-41	0.263527	0.559	0.275	1.18769e-36	XX Supporting 3	Gprc5c
Col6a11	7.33414e-41	0.524464	0.847	0.63	1.69521e-36	XX Supporting 3	Col6a1
RP23-83I13.101	1.44391e-40	0.373348	0.601	0.319	3.33745e-36	XX Supporting 3	RP23-83I13.10
Aprt1	1.80293e-40	0.391098	0.934	0.794	4.16729e-36	XX Supporting 3	Aprt
Arhgap291	4.75148e-40	0.506481	0.976	0.859	1.09826e-35	XX Supporting 3	Arhgap29
Ube2l61	6.3842e-40	0.361019	0.715	0.43	1.47564e-35	XX Supporting 3	Ube2l6
Map1lc3a1	9.37871e-40	0.42802	0.96	0.918	2.1678e-35	XX Supporting 3	Map1lc3a
Gng11	4.57552e-39	0.267759	0.432	0.183	1.05759e-34	XX Supporting 3	Gng11
Peg31	6.51294e-39	0.549787	1	0.946	1.5054e-34	XX Supporting 3	Peg3
Ccdc80	6.85451e-39	0.403829	0.712	0.46	1.58435e-34	XX Supporting 3	Ccdc80
Nxn	1.9161e-38	0.378352	0.733	0.508	4.42887e-34	XX Supporting 3	Nxn
Sorbs22	3.69805e-38	0.502043	0.936	0.75	8.54766e-34	XX Supporting 3	Sorbs2
Axin21	5.45379e-38	0.359418	0.833	0.598	1.26059e-33	XX Supporting 3	Axin2
Pbx31	1.21317e-37	0.456383	0.825	0.591	2.80412e-33	XX Supporting 3	Pbx3
Tshz11	1.78426e-37	0.389232	0.901	0.74	4.12414e-33	XX Supporting 3	Tshz1
Fam132a	4.12821e-37	0.522104	0.856	0.74	9.54195e-33	XX Supporting 3	Fam132a
Arhgap421	7.68605e-37	0.373433	0.764	0.524	1.77655e-32	XX Supporting 3	Arhgap42
Sepp11	1.398e-36	0.328181	0.665	0.409	3.23133e-32	XX Supporting 3	Sepp1
Rps4x	1.5607e-36	0.328125	1	0.999	3.6074e-32	XX Supporting 3	Rps4x
Rps7	1.6345e-36	0.277663	1	1	3.77799e-32	XX Supporting 3	Rps7
Prdx31	1.72075e-36	0.485897	0.986	0.933	3.97735e-32	XX Supporting 3	Prdx3
Zfp36l11	2.39304e-36	0.492503	0.993	0.956	5.53127e-32	XX Supporting 3	Zfp36l1
Acyp2	5.97361e-36	0.364131	0.726	0.514	1.38074e-31	XX Supporting 3	Acyp2
Pfdn5	7.38317e-36	0.284918	0.998	0.988	1.70655e-31	XX Supporting 3	Pfdn5
Lrrn11	1.23826e-35	0.37874	0.861	0.644	2.86211e-31	XX Supporting 3	Lrrn1
Cfh1	2.5069e-35	0.413677	0.58	0.294	5.79446e-31	XX Supporting 3	Cfh
Sec14l1	3.41428e-35	0.354314	0.738	0.526	7.89178e-31	XX Supporting 3	Sec14l1
Il6st1	7.89141e-35	0.454591	0.729	0.526	1.82402e-30	XX Supporting 3	Il6st
Enpp2	1.08373e-34	0.458752	0.783	0.573	2.50494e-30	XX Supporting 3	Enpp2
Ltbp11	1.19353e-34	0.338914	0.693	0.425	2.75873e-30	XX Supporting 3	Ltbp1
Cdc421	2.96159e-34	0.304782	0.998	0.984	6.84541e-30	XX Supporting 3	Cdc42
Rps26	9.81441e-34	0.293709	1	1	2.2685e-29	XX Supporting 3	Rps26
Naca	1.11592e-33	0.282745	0.998	0.998	2.57933e-29	XX Supporting 3	Naca
Chpt11	2.73037e-33	0.460826	0.882	0.775	6.31097e-29	XX Supporting 3	Chpt1
Col3a11	2.83645e-33	0.630134	0.908	0.739	6.55617e-29	XX Supporting 3	Col3a1
Vdac1	6.21339e-33	0.3243	0.986	0.969	1.43616e-28	XX Supporting 3	Vdac1
Rcn3	1.48192e-32	0.33281	0.906	0.78	3.4253e-28	XX Supporting 3	Rcn3
Ifitm21	2.79801e-32	0.374238	0.998	0.991	6.46733e-28	XX Supporting 3	Ifitm2
Gas12	7.5826e-32	0.451443	0.903	0.644	1.75264e-27	XX Supporting 3	Gas1
Sesn31	8.34591e-32	0.346385	0.887	0.738	1.92907e-27	XX Supporting 3	Sesn3
Tril1	9.14085e-32	0.278516	0.432	0.203	2.11282e-27	XX Supporting 3	Tril
Hebp1	1.26523e-31	0.279734	0.667	0.424	2.92446e-27	XX Supporting 3	Hebp1
Tmem176b2	1.8667e-31	0.372438	1	0.971	4.3147e-27	XX Supporting 3	Tmem176b
Cacna2d1	1.88006e-31	0.316185	0.469	0.237	4.34558e-27	XX Supporting 3	Cacna2d1
Rpl10	3.87186e-31	0.265928	1	0.998	8.94943e-27	XX Supporting 3	Rpl10
Clta	5.95791e-31	0.270028	0.993	0.978	1.37711e-26	XX Supporting 3	Clta
Cdkn1c1	6.15176e-31	0.346813	1	0.896	1.42192e-26	XX Supporting 3	Cdkn1c
Rhoc	8.28227e-31	0.394916	0.932	0.883	1.91436e-26	XX Supporting 3	Rhoc
G0s22	1.26757e-30	0.392525	0.767	0.534	2.92986e-26	XX Supporting 3	G0s2
H2afy21	2.23295e-30	0.317052	0.901	0.738	5.16124e-26	XX Supporting 3	H2afy2
Plin21	2.95401e-30	0.424757	0.953	0.873	6.8279e-26	XX Supporting 3	Plin2
Rps291	3.38495e-30	0.262449	1	1	7.82397e-26	XX Supporting 3	Rps29
Ptprk	3.93851e-30	0.271332	0.731	0.495	9.10347e-26	XX Supporting 3	Ptprk
Fstl1	4.18087e-30	0.342522	0.929	0.779	9.66367e-26	XX Supporting 3	Fstl1
Bambi	5.4718e-30	0.424768	0.842	0.724	1.26475e-25	XX Supporting 3	Bambi
Nfib	6.37058e-30	0.374619	0.927	0.806	1.4725e-25	XX Supporting 3	Nfib
Rpl381	1.22959e-29	0.255463	1	0.999	2.84209e-25	XX Supporting 3	Rpl38
Ndn1	2.1692e-29	0.351259	0.948	0.9	5.01389e-25	XX Supporting 3	Ndn
Cpxm11	4.06291e-29	0.320542	0.83	0.633	9.39101e-25	XX Supporting 3	Cpxm1
Tspan31	1.11245e-28	0.318479	0.983	0.969	2.57132e-24	XX Supporting 3	Tspan3
Sbspon1	1.66639e-28	0.266463	0.455	0.223	3.8517e-24	XX Supporting 3	Sbspon
Cers41	4.03871e-28	0.339961	0.908	0.837	9.33508e-24	XX Supporting 3	Cers4
Laptm4a1	4.61839e-28	0.28503	1	0.99	1.06749e-23	XX Supporting 3	Laptm4a
Pik3r11	5.33387e-28	0.322413	0.675	0.477	1.23287e-23	XX Supporting 3	Pik3r1
Tenm3	6.3331e-28	0.274373	0.542	0.331	1.46383e-23	XX Supporting 3	Tenm3
Nfic	7.29691e-28	0.31976	0.868	0.783	1.68661e-23	XX Supporting 3	Nfic
Ehd2	1.61474e-27	0.251816	0.613	0.367	3.73232e-23	XX Supporting 3	Ehd2
Gas61	2.22778e-27	0.382104	0.995	0.988	5.14928e-23	XX Supporting 3	Gas6
Cryab	2.32406e-27	0.28454	0.514	0.29	5.37183e-23	XX Supporting 3	Cryab
Pam1	2.54943e-27	0.548893	0.887	0.773	5.89276e-23	XX Supporting 3	Pam
Efnb2	2.56839e-27	0.284109	0.455	0.24	5.93658e-23	XX Supporting 3	Efnb2
Akr1c141	2.88619e-27	0.287014	0.512	0.286	6.67114e-23	XX Supporting 3	Akr1c14
Nav2	4.71677e-27	0.406113	0.946	0.906	1.09023e-22	XX Supporting 3	Nav2
Ube2r21	5.75575e-27	0.268305	0.972	0.942	1.33038e-22	XX Supporting 3	Ube2r2
Tsc22d11	8.42512e-27	0.328003	1	0.999	1.94738e-22	XX Supporting 3	Tsc22d1
Podxl1	9.844e-27	0.369645	0.868	0.665	2.27534e-22	XX Supporting 3	Podxl
Socs32	1.15322e-26	0.554536	0.835	0.658	2.66556e-22	XX Supporting 3	Socs3
Pbx1	1.19554e-26	0.373688	0.948	0.892	2.76337e-22	XX Supporting 3	Pbx1
Acot11	1.22458e-26	0.423166	0.917	0.843	2.83049e-22	XX Supporting 3	Acot1
Lrp11	1.42201e-26	0.30809	0.863	0.733	3.28683e-22	XX Supporting 3	Lrp1
Cib22	1.94429e-26	0.311322	0.908	0.665	4.49404e-22	XX Supporting 3	Cib2
Actg11	2.54107e-26	0.304235	1	1	5.87344e-22	XX Supporting 3	Actg1
Oat1	2.65765e-26	0.400949	0.943	0.922	6.14289e-22	XX Supporting 3	Oat
Serpinf11	2.77168e-26	0.337326	0.778	0.616	6.40645e-22	XX Supporting 3	Serpinf1
Dctn21	3.76799e-26	0.268365	0.943	0.904	8.70933e-22	XX Supporting 3	Dctn2
Rpl35	4.88417e-26	0.279344	1	0.997	1.12893e-21	XX Supporting 3	Rpl35
H2afy	1.06819e-25	0.289537	0.969	0.964	2.46901e-21	XX Supporting 3	H2afy
Ccdc1362	1.29346e-25	0.27285	0.8	0.55	2.98971e-21	XX Supporting 3	Ccdc136
Klhl51	1.61863e-25	0.330779	0.75	0.56	3.7413e-21	XX Supporting 3	Klhl5
Myo1b1	1.74528e-25	0.34934	0.837	0.664	4.03404e-21	XX Supporting 3	Myo1b
Dad1	2.1038e-25	0.267104	0.995	0.984	4.86273e-21	XX Supporting 3	Dad1
Tspan61	4.46095e-25	0.303032	0.913	0.858	1.0311e-20	XX Supporting 3	Tspan6
Mmp141	5.0115e-25	0.327445	0.837	0.728	1.15836e-20	XX Supporting 3	Mmp14
Nr2f2	5.36703e-25	0.404463	0.682	0.496	1.24054e-20	XX Supporting 3	Nr2f2
Ppp1r15a1	1.4004e-24	0.391266	0.842	0.728	3.23689e-20	XX Supporting 3	Ppp1r15a
Zfp5032	1.73398e-24	0.284432	0.896	0.626	4.00793e-20	XX Supporting 3	Zfp503
Rnaset2a1	3.68017e-24	0.29671	0.8	0.632	8.50635e-20	XX Supporting 3	Rnaset2a
Meg3	5.15782e-24	0.544025	0.927	0.817	1.19218e-19	XX Supporting 3	Meg3
Ptms1	5.90898e-24	0.280193	1	0.992	1.3658e-19	XX Supporting 3	Ptms
Atp6v1g1	6.16864e-24	0.280491	0.979	0.962	1.42582e-19	XX Supporting 3	Atp6v1g1
Timp21	1.20732e-23	0.25016	0.835	0.659	2.7906e-19	XX Supporting 3	Timp2
Slc25a41	1.32927e-23	0.253848	0.998	0.989	3.07247e-19	XX Supporting 3	Slc25a4
Svbp	2.35114e-23	0.258161	0.941	0.885	5.43443e-19	XX Supporting 3	Svbp
Ssbp2	2.4574e-23	0.266652	0.677	0.493	5.68004e-19	XX Supporting 3	Ssbp2
Mdk	4.72385e-23	0.731406	0.844	0.753	1.09187e-18	XX Supporting 3	Mdk
Tpi11	4.81056e-23	0.29156	0.981	0.96	1.11191e-18	XX Supporting 3	Tpi1
Trmt112	6.39885e-23	0.266891	0.962	0.923	1.47903e-18	XX Supporting 3	Trmt112
Rnf1871	6.75707e-23	0.262729	0.974	0.929	1.56183e-18	XX Supporting 3	Rnf187
Tgfb1i11	7.16373e-23	0.254185	0.92	0.7	1.65583e-18	XX Supporting 3	Tgfb1i1
Sema3c	7.86309e-23	0.339664	0.45	0.259	1.81747e-18	XX Supporting 3	Sema3c
Scyl1	1.2716e-22	0.271984	0.755	0.603	2.93918e-18	XX Supporting 3	Scyl1
Daam11	1.33045e-22	0.2979	0.708	0.545	3.0752e-18	XX Supporting 3	Daam1
Thbs11	1.46786e-22	0.652156	0.601	0.416	3.39281e-18	XX Supporting 3	Thbs1
Polr1d	2.26688e-22	0.26364	0.979	0.956	5.23966e-18	XX Supporting 3	Polr1d
Marcks1	2.63975e-22	0.346824	0.986	0.975	6.10151e-18	XX Supporting 3	Marcks
Zwint	3.23726e-22	0.33129	0.953	0.936	7.4826e-18	XX Supporting 3	Zwint
Cd81	3.62694e-22	0.25666	0.998	0.994	8.38331e-18	XX Supporting 3	Cd81
Dstn	3.7995e-22	0.265937	0.995	0.98	8.78218e-18	XX Supporting 3	Dstn
Ubb2	4.11082e-22	0.250121	1	1	9.50174e-18	XX Supporting 3	Ubb
Aldh1a21	4.41779e-22	0.29868	0.84	0.709	1.02113e-17	XX Supporting 3	Aldh1a2
Ctxn11	1.1341e-21	0.251905	0.896	0.778	2.62135e-17	XX Supporting 3	Ctxn1
Alad	1.23388e-21	0.31808	0.932	0.872	2.85199e-17	XX Supporting 3	Alad
Siva1	2.0815e-21	0.266523	0.972	0.919	4.81118e-17	XX Supporting 3	Siva1
Gab1	2.16324e-20	0.251442	0.752	0.6	5.00012e-16	XX Supporting 3	Gab1
Gsn	2.68432e-20	0.286667	0.844	0.719	6.20453e-16	XX Supporting 3	Gsn
Acaa21	2.70834e-20	0.296521	0.998	0.974	6.26006e-16	XX Supporting 3	Acaa2
Kank32	3.74654e-20	0.262687	0.899	0.733	8.65975e-16	XX Supporting 3	Kank3
Snrpg	2.18869e-19	0.271802	0.988	0.966	5.05894e-15	XX Supporting 3	Snrpg
Tshz21	2.55649e-19	0.295219	0.894	0.741	5.90907e-15	XX Supporting 3	Tshz2
Rcn21	2.78497e-19	0.251123	0.965	0.902	6.43718e-15	XX Supporting 3	Rcn2
Itm2c1	3.33182e-19	0.287362	0.979	0.96	7.70118e-15	XX Supporting 3	Itm2c
Pcbd11	5.87335e-19	0.263056	0.785	0.636	1.35756e-14	XX Supporting 3	Pcbd1
Rrad1	5.89702e-19	0.441507	0.476	0.289	1.36304e-14	XX Supporting 3	Rrad
Meis1	6.58072e-19	0.291223	0.686	0.556	1.52107e-14	XX Supporting 3	Meis1
Xist2	7.39559e-19	0.362153	0.946	0.548	1.70942e-14	XX Supporting 3	Xist
Emp32	9.07273e-19	0.257856	0.986	0.947	2.09707e-14	XX Supporting 3	Emp3
Hmgb3	9.69539e-19	0.436281	0.988	0.961	2.24099e-14	XX Supporting 3	Hmgb3
Aebp1	9.75965e-19	0.34002	0.792	0.681	2.25585e-14	XX Supporting 3	Aebp1
Lamp2	1.94454e-18	0.253134	0.969	0.932	4.49461e-14	XX Supporting 3	Lamp2
Rras2	3.45691e-18	0.26534	0.776	0.627	7.9903e-14	XX Supporting 3	Rras2
Smim11	9.73018e-18	0.28609	0.979	0.952	2.24903e-13	XX Supporting 3	Smim1
Btg12	1.01024e-17	0.332807	0.962	0.943	2.33508e-13	XX Supporting 3	Btg1
Bgn	1.10742e-17	0.269287	0.465	0.289	2.55968e-13	XX Supporting 3	Bgn
S100a111	2.5203e-17	0.280312	0.998	0.993	5.82542e-13	XX Supporting 3	S100a11
Ldha1	5.00524e-17	0.25211	0.993	0.96	1.15691e-12	XX Supporting 3	Ldha
Xylt1	6.7126e-17	0.270416	0.627	0.467	1.55155e-12	XX Supporting 3	Xylt1
Kcnk21	1.51192e-16	0.25542	0.479	0.297	3.49465e-12	XX Supporting 3	Kcnk2
Junb1	2.8279e-16	0.464822	0.953	0.919	6.5364e-12	XX Supporting 3	Junb
Alcam1	3.70962e-16	0.275871	0.616	0.44	8.57441e-12	XX Supporting 3	Alcam
Gucy1a3	3.78334e-16	0.310576	0.66	0.477	8.74481e-12	XX Supporting 3	Gucy1a3
Eva1b1	4.40779e-16	0.262159	0.962	0.91	1.01882e-11	XX Supporting 3	Eva1b
Gm266691	4.53391e-16	0.267977	0.722	0.526	1.04797e-11	XX Supporting 3	Gm26669
Aspscr1	1.01334e-15	0.293625	0.722	0.617	2.34224e-11	XX Supporting 3	Aspscr1
Ccdc34	1.63712e-15	0.256993	0.866	0.804	3.78405e-11	XX Supporting 3	Ccdc34
Apoe1	1.69252e-15	0.695812	0.802	0.723	3.9121e-11	XX Supporting 3	Apoe
Myh101	3.16866e-15	0.255232	0.894	0.836	7.32404e-11	XX Supporting 3	Myh10
Fos2	4.05829e-15	0.342942	0.991	0.985	9.38032e-11	XX Supporting 3	Fos
Nnat1	6.62562e-15	0.311849	0.8	0.681	1.53145e-10	XX Supporting 3	Nnat
Cd2001	7.44361e-15	0.253142	0.811	0.707	1.72052e-10	XX Supporting 3	Cd200
Ptpn131	2.95925e-14	0.268777	0.759	0.642	6.84001e-10	XX Supporting 3	Ptpn13
Dcn	3.04284e-14	0.601889	0.307	0.175	7.03322e-10	XX Supporting 3	Dcn
Id11	5.84935e-14	0.343056	0.948	0.872	1.35202e-09	XX Supporting 3	Id1
Klf22	1.02515e-13	0.376021	0.96	0.918	2.36954e-09	XX Supporting 3	Klf2
Tpst2	1.1537e-13	0.253804	0.8	0.699	2.66667e-09	XX Supporting 3	Tpst2
Errfi12	1.59343e-13	0.257751	0.682	0.53	3.68306e-09	XX Supporting 3	Errfi1
Ptprd	3.89935e-13	0.287883	0.915	0.892	9.01296e-09	XX Supporting 3	Ptprd
Sfrp1	4.61781e-13	0.459849	0.271	0.15	1.06736e-08	XX Supporting 3	Sfrp1
Rnd3	4.76236e-13	0.34796	0.568	0.427	1.10077e-08	XX Supporting 3	Rnd3
Zfp361	5.32073e-13	0.338926	0.849	0.74	1.22983e-08	XX Supporting 3	Zfp36
Rhob	6.00884e-13	0.341211	0.979	0.956	1.38888e-08	XX Supporting 3	Rhob
Bcam	9.45809e-13	0.282745	0.745	0.634	2.18614e-08	XX Supporting 3	Bcam
Bhlhe411	2.74303e-12	0.253114	0.809	0.691	6.34023e-08	XX Supporting 3	Bhlhe41
Mfap4	1.94799e-11	0.435621	0.262	0.153	4.5026e-07	XX Supporting 3	Mfap4
Mid1ip11	3.16167e-11	0.332494	0.821	0.767	7.30788e-07	XX Supporting 3	Mid1ip1
Dlk1	1.14215e-10	0.697647	0.382	0.274	2.63996e-06	XX Supporting 3	Dlk1
Id21	1.88529e-10	0.355728	0.8	0.701	4.35765e-06	XX Supporting 3	Id2
Tmsb4x2	3.06451e-10	0.269509	1	0.988	7.08331e-06	XX Supporting 3	Tmsb4x
Cebpd1	1.64683e-09	0.303171	0.616	0.488	3.80649e-05	XX Supporting 3	Cebpd
Col1a1	1.36513e-08	1.13318	0.342	0.251	0.000315537	XX Supporting 3	Col1a1
Ier3	1.56628e-08	0.354845	0.689	0.604	0.00036203	XX Supporting 3	Ier3
Col1a2	2.03103e-07	0.692579	0.441	0.361	0.00469453	XX Supporting 3	Col1a2
Gadd45g	3.80143e-07	0.333765	0.693	0.631	0.00878663	XX Supporting 3	Gadd45g
Robo2	1.24947e-276	0.794606	0.6	0.129	2.88802e-272	dKO XY Feminized	Robo2
Pltp	7.42441e-273	0.658232	0.587	0.121	1.71608e-268	dKO XY Feminized	Pltp
Smoc2	8.3601e-250	0.754111	0.445	0.064	1.93235e-245	dKO XY Feminized	Smoc2
Akr1cl	3.3328e-249	1.69156	0.982	0.823	7.70344e-245	dKO XY Feminized	Akr1cl
Col6a22	1.16e-248	1.12289	0.895	0.436	2.68123e-244	dKO XY Feminized	Col6a2
Tnnt2	4.70178e-245	0.507194	0.254	0.009	1.08677e-240	dKO XY Feminized	Tnnt2
Serpinb6a	2.62665e-226	1.58139	0.997	0.987	6.07124e-222	dKO XY Feminized	Serpinb6a
Cpa1	1.13499e-218	1.63732	0.56	0.134	2.6234e-214	dKO XY Feminized	Cpa1
Sox18	1.01802e-217	0.35858	0.395	0.055	2.35304e-213	dKO XY Feminized	Sox18
Arx	7.6144e-210	0.712785	0.522	0.121	1.75999e-205	dKO XY Feminized	Arx
Eif2s3y	1.67683e-208	0.553113	0.819	0.271	3.87583e-204	dKO XY Feminized	Eif2s3y
Rpl29	1.54e-205	0.659304	1	0.996	3.55956e-201	dKO XY Feminized	Rpl29
Gnb2l1	2.77813e-204	0.603612	0.998	0.999	6.42137e-200	dKO XY Feminized	Gnb2l1
Thbd	1.03054e-185	0.475606	0.365	0.056	2.38199e-181	dKO XY Feminized	Thbd
Rps12	1.5131e-179	0.565887	1	0.999	3.49739e-175	dKO XY Feminized	Rps12
Rps6	2.39481e-179	0.54945	0.998	0.997	5.53537e-175	dKO XY Feminized	Rps6
Bst2	1.00649e-178	1.12225	0.991	0.934	2.3264e-174	dKO XY Feminized	Bst2
Htra3	1.90786e-178	0.46668	0.447	0.097	4.40983e-174	dKO XY Feminized	Htra3
Ddx3y	2.57271e-177	0.492017	0.75	0.26	5.94657e-173	dKO XY Feminized	Ddx3y
Rps9	6.21017e-177	0.494405	1	1	1.43542e-172	dKO XY Feminized	Rps9
Rpl12	9.96002e-176	0.678852	0.998	0.998	2.30216e-171	dKO XY Feminized	Rpl12
Col6a12	8.4306e-173	0.89603	0.918	0.601	1.94865e-168	dKO XY Feminized	Col6a1
Tgfbr3	2.01964e-169	0.387456	0.505	0.138	4.6682e-165	dKO XY Feminized	Tgfbr3
Rpl24	2.27153e-167	0.437998	1	1	5.25041e-163	dKO XY Feminized	Rpl24
Rpl18a	1.26611e-166	0.508695	1	1	2.92648e-162	dKO XY Feminized	Rpl18a
Hs6st2	2.13856e-165	1.11391	0.93	0.748	4.94307e-161	dKO XY Feminized	Hs6st2
Rplp1	1.92003e-164	0.4907	1	1	4.43796e-160	dKO XY Feminized	Rplp1
Rps8	3.16669e-164	0.471343	1	1	7.31949e-160	dKO XY Feminized	Rps8
Rpl5	1.559e-163	0.524827	1	0.999	3.60347e-159	dKO XY Feminized	Rpl5
Nfib1	2.69266e-163	0.790261	0.974	0.788	6.22381e-159	dKO XY Feminized	Nfib
Eef1a11	6.72449e-162	0.477088	1	1	1.5543e-157	dKO XY Feminized	Eef1a1
Rpl10a	3.09735e-159	0.532617	1	0.999	7.15921e-155	dKO XY Feminized	Rpl10a
Nr2f21	9.42929e-155	0.86203	0.806	0.461	2.17949e-150	dKO XY Feminized	Nr2f2
Rplp0	1.16117e-152	0.59723	0.999	0.999	2.68393e-148	dKO XY Feminized	Rplp0
Clca3a1	3.00005e-152	0.743603	0.833	0.526	6.93431e-148	dKO XY Feminized	Clca3a1
Kdm5d	1.78114e-151	0.355794	0.64	0.216	4.11693e-147	dKO XY Feminized	Kdm5d
Spon1	3.82937e-151	0.498167	0.267	0.035	8.8512e-147	dKO XY Feminized	Spon1
Rpl17	4.41443e-151	0.433701	0.998	0.999	1.02035e-146	dKO XY Feminized	Rpl17
Rpl101	3.24403e-149	0.515714	0.999	0.998	7.49824e-145	dKO XY Feminized	Rpl10
Col4a1	1.56512e-148	1.62618	0.937	0.841	3.61761e-144	dKO XY Feminized	Col4a1
Rpl28	1.01062e-145	0.45675	1	1	2.33596e-141	dKO XY Feminized	Rpl28
Rps18	1.71211e-145	0.441734	1	1	3.95738e-141	dKO XY Feminized	Rps18
Cdc42ep3	9.56963e-145	0.386264	0.424	0.106	2.21192e-140	dKO XY Feminized	Cdc42ep3
Mdk1	1.1198e-142	1.02698	0.953	0.728	2.58832e-138	dKO XY Feminized	Mdk
Rps14	2.1664e-141	0.41742	1	1	5.00741e-137	dKO XY Feminized	Rps14
Rpl32	2.91699e-141	0.462465	1	1	6.74232e-137	dKO XY Feminized	Rpl32
Maged2	4.88275e-141	1.1478	0.998	0.987	1.1286e-136	dKO XY Feminized	Maged2
Rpl7a	1.10098e-139	0.443279	1	0.999	2.54481e-135	dKO XY Feminized	Rpl7a
Pcsk61	7.04771e-139	0.737497	0.904	0.672	1.62901e-134	dKO XY Feminized	Pcsk6
Rpl23	6.02776e-137	0.418024	1	1	1.39326e-132	dKO XY Feminized	Rpl23
Heyl	4.02448e-135	0.442691	0.345	0.073	9.30219e-131	dKO XY Feminized	Heyl
Rpsa	1.46614e-133	0.464276	1	1	3.38884e-129	dKO XY Feminized	Rpsa
Ralgps2	2.44412e-133	0.635504	0.937	0.812	5.64935e-129	dKO XY Feminized	Ralgps2
Rps5	1.09949e-131	0.4539	1	1	2.54135e-127	dKO XY Feminized	Rps5
Bgn1	7.36627e-130	0.714333	0.602	0.253	1.70264e-125	dKO XY Feminized	Bgn
Rps4x1	1.25202e-129	0.483382	1	0.999	2.89392e-125	dKO XY Feminized	Rps4x
Ccnd1	1.45091e-129	0.582099	0.63	0.269	3.35363e-125	dKO XY Feminized	Ccnd1
Olfml3	2.81681e-128	0.796651	0.64	0.289	6.51079e-124	dKO XY Feminized	Olfml3
Hsd11b2	5.83658e-128	0.434781	0.361	0.086	1.34907e-123	dKO XY Feminized	Hsd11b2
Uty	1.29953e-127	0.348009	0.574	0.202	3.00373e-123	dKO XY Feminized	Uty
Rpl18	3.1131e-127	0.373182	1	1	7.19562e-123	dKO XY Feminized	Rpl18
Dpf3	3.43005e-124	0.520194	0.677	0.335	7.92821e-120	dKO XY Feminized	Dpf3
Rpl14	1.2537e-123	0.387333	1	0.999	2.8978e-119	dKO XY Feminized	Rpl14
Pcsk5	2.32815e-123	0.516596	0.63	0.279	5.38129e-119	dKO XY Feminized	Pcsk5
Myl1	2.16101e-121	0.439754	0.298	0.059	4.99496e-117	dKO XY Feminized	Myl1
Nrg1	3.81171e-121	0.369599	0.383	0.102	8.81039e-117	dKO XY Feminized	Nrg1
Rpl13	7.09156e-121	0.409265	1	1	1.63914e-116	dKO XY Feminized	Rpl13
Stc1	3.37617e-118	0.356903	0.343	0.083	7.80369e-114	dKO XY Feminized	Stc1
Eef1b2	2.08214e-117	0.444314	0.998	0.995	4.81265e-113	dKO XY Feminized	Eef1b2
Ddit4l	8.905e-117	0.939235	0.885	0.781	2.0583e-112	dKO XY Feminized	Ddit4l
Cyp11a1	9.45028e-115	1.13057	0.522	0.191	2.18434e-110	dKO XY Feminized	Cyp11a1
Cald11	1.05131e-113	0.89847	0.944	0.822	2.43e-109	dKO XY Feminized	Cald1
Rpl21	6.73478e-113	0.351857	1	1	1.55668e-108	dKO XY Feminized	Rpl21
Rpl7	1.88339e-112	0.396353	1	0.998	4.35327e-108	dKO XY Feminized	Rpl7
Rpl15	1.67838e-111	0.326656	1	0.999	3.8794e-107	dKO XY Feminized	Rpl15
Gpc31	6.2595e-111	1.14161	0.83	0.611	1.44682e-106	dKO XY Feminized	Gpc3
Rpl11	5.06079e-110	0.340594	1	1	1.16975e-105	dKO XY Feminized	Rpl11
Osr2	2.16997e-109	0.582397	0.627	0.287	5.01566e-105	dKO XY Feminized	Osr2
Rps27a	2.21871e-109	0.38061	1	1	5.12833e-105	dKO XY Feminized	Rps27a
Rpl3	2.52521e-109	0.351248	1	0.999	5.83678e-105	dKO XY Feminized	Rpl3
Rps15	4.53274e-109	0.449341	1	0.999	1.0477e-104	dKO XY Feminized	Rps15
Rpl6	1.61324e-108	0.349154	0.999	0.999	3.72885e-104	dKO XY Feminized	Rpl6
Rps19	7.24944e-107	0.352511	1	1	1.67563e-102	dKO XY Feminized	Rps19
Rps10	9.0291e-105	0.345699	1	1	2.08699e-100	dKO XY Feminized	Rps10
Rps3	1.90682e-104	0.336543	1	1	4.40742e-100	dKO XY Feminized	Rps3
Matn2	2.19411e-104	0.43287	0.574	0.269	5.07146e-100	dKO XY Feminized	Matn2
Rpl4	2.18522e-103	0.356773	0.999	0.998	5.05091e-99	dKO XY Feminized	Rpl4
Igfbp51	3.90999e-103	1.35309	0.847	0.617	9.03755e-99	dKO XY Feminized	Igfbp5
Rpl26	5.0813e-103	0.314223	1	1	1.17449e-98	dKO XY Feminized	Rpl26
Rps2	3.16826e-102	0.400097	1	0.999	7.32312e-98	dKO XY Feminized	Rps2
Rps13	3.78515e-100	0.319553	1	0.999	8.74899e-96	dKO XY Feminized	Rps13
Trac	4.09516e-100	0.282319	0.262	0.055	9.46555e-96	dKO XY Feminized	Trac
Rps3a1	5.07199e-100	0.35618	0.999	1	1.17234e-95	dKO XY Feminized	Rps3a1
Rpl30	7.38069e-100	0.330487	1	0.999	1.70597e-95	dKO XY Feminized	Rpl30
Nrk	5.71533e-98	0.284784	0.256	0.052	1.32104e-93	dKO XY Feminized	Nrk
Vim	1.23567e-97	0.541325	0.998	0.997	2.85613e-93	dKO XY Feminized	Vim
Grb10	6.13262e-96	0.516916	0.782	0.52	1.41749e-91	dKO XY Feminized	Grb10
Tbx21	1.12069e-95	0.420706	0.497	0.191	2.59037e-91	dKO XY Feminized	Tbx2
Rps16	2.54467e-95	0.323457	1	1	5.88175e-91	dKO XY Feminized	Rps16
Rpl8	7.29114e-95	0.311707	1	1	1.68527e-90	dKO XY Feminized	Rpl8
Dbi	3.38319e-94	0.697941	0.984	0.964	7.8199e-90	dKO XY Feminized	Dbi
Eef2	7.91675e-92	0.357708	0.999	0.998	1.82988e-87	dKO XY Feminized	Eef2
Rps20	1.20046e-91	0.323525	1	1	2.77474e-87	dKO XY Feminized	Rps20
Rps17	1.94412e-91	0.386828	0.999	0.999	4.49365e-87	dKO XY Feminized	Rps17
Rps24	4.14711e-91	0.298522	1	1	9.58562e-87	dKO XY Feminized	Rps24
Rps25	7.77835e-90	0.366914	0.999	0.998	1.79789e-85	dKO XY Feminized	Rps25
Tpt11	3.0625e-89	0.341334	1	1	7.07867e-85	dKO XY Feminized	Tpt1
Rpl36a	6.8342e-89	0.373348	1	0.998	1.57966e-84	dKO XY Feminized	Rpl36a
Cyp17a1	3.80808e-88	0.63647	0.648	0.334	8.802e-84	dKO XY Feminized	Cyp17a1
Prdm5	1.91788e-86	0.256753	0.507	0.221	4.43298e-82	dKO XY Feminized	Prdm5
Sct	2.28612e-86	0.499948	0.318	0.092	5.28415e-82	dKO XY Feminized	Sct
Rpl361	2.33177e-85	0.327365	1	1	5.38964e-81	dKO XY Feminized	Rpl36
Dag1	3.37469e-85	0.657478	0.984	0.932	7.80025e-81	dKO XY Feminized	Dag1
Fbln2	6.10116e-85	0.408566	0.762	0.356	1.41022e-80	dKO XY Feminized	Fbln2
Rps261	7.02367e-85	0.362196	1	1	1.62345e-80	dKO XY Feminized	Rps26
Ptch1	7.36186e-85	0.700459	0.851	0.655	1.70162e-80	dKO XY Feminized	Ptch1
Tpm1	8.88176e-85	0.783091	0.982	0.949	2.05293e-80	dKO XY Feminized	Tpm1
Igfbp7	2.42952e-84	0.520359	0.479	0.2	5.61559e-80	dKO XY Feminized	Igfbp7
Sulf2	8.20037e-84	0.398301	0.399	0.144	1.89543e-79	dKO XY Feminized	Sulf2
Loxl2	1.37895e-83	0.390018	0.447	0.183	3.18732e-79	dKO XY Feminized	Loxl2
Kcne1l	2.00876e-83	0.827384	0.589	0.333	4.64304e-79	dKO XY Feminized	Kcne1l
Dlc1	8.92883e-83	0.55547	0.605	0.329	2.06381e-78	dKO XY Feminized	Dlc1
Smarca1	1.23632e-82	0.56169	0.949	0.899	2.85763e-78	dKO XY Feminized	Smarca1
Cox4i1	5.07029e-82	0.297456	0.997	0.996	1.17195e-77	dKO XY Feminized	Cox4i1
Rpl34	5.59951e-82	0.274982	1	1	1.29427e-77	dKO XY Feminized	Rpl34
Rpl23a	6.11484e-80	0.435745	1	0.998	1.41338e-75	dKO XY Feminized	Rpl23a
Npm1	1.52527e-79	0.373315	0.999	0.999	3.52551e-75	dKO XY Feminized	Npm1
RP23-310J6.1	2.63277e-79	0.29623	0.309	0.091	6.08538e-75	dKO XY Feminized	RP23-310J6.1
Cbfa2t3	6.02638e-79	0.258862	0.395	0.143	1.39294e-74	dKO XY Feminized	Cbfa2t3
Smpdl3b	2.37539e-78	0.47162	0.825	0.614	5.49047e-74	dKO XY Feminized	Smpdl3b
Lsp11	5.12319e-78	0.471606	0.525	0.254	1.18417e-73	dKO XY Feminized	Lsp1
Cxcl12	1.05048e-77	0.469073	0.313	0.094	2.42808e-73	dKO XY Feminized	Cxcl12
Foxs1	4.81075e-77	0.272965	0.359	0.12	1.11196e-72	dKO XY Feminized	Foxs1
Tpm2	9.27562e-77	0.288128	0.409	0.157	2.14397e-72	dKO XY Feminized	Tpm2
Rpl27a	3.04212e-76	0.272216	1	1	7.03157e-72	dKO XY Feminized	Rpl27a
Stox2	2.0361e-75	0.383128	0.51	0.248	4.70625e-71	dKO XY Feminized	Stox2
Map4k4	3.72215e-75	0.54844	0.985	0.952	8.60338e-71	dKO XY Feminized	Map4k4
Htra1	1.90598e-74	0.592532	0.681	0.432	4.40548e-70	dKO XY Feminized	Htra1
Rps11	2.51011e-73	0.268617	1	1	5.80188e-69	dKO XY Feminized	Rps11
Dnm3os	3.48856e-73	0.299713	0.285	0.084	8.06347e-69	dKO XY Feminized	Dnm3os
Rps23	5.29484e-73	0.262709	1	1	1.22385e-68	dKO XY Feminized	Rps23
Aqp5	7.29604e-72	0.585161	0.413	0.176	1.68641e-67	dKO XY Feminized	Aqp5
Rps71	1.37741e-71	0.275022	1	1	3.18375e-67	dKO XY Feminized	Rps7
Rps15a1	6.23977e-70	0.286916	1	0.999	1.44226e-65	dKO XY Feminized	Rps15a
Mmp231	3.01958e-68	0.450729	0.882	0.73	6.97947e-64	dKO XY Feminized	Mmp23
Pcolce	6.99326e-68	0.454124	0.93	0.835	1.61642e-63	dKO XY Feminized	Pcolce
Kcnk1	1.0427e-67	0.283086	0.381	0.152	2.4101e-63	dKO XY Feminized	Kcnk1
Rpl13a	3.22131e-67	0.355607	0.97	0.956	7.44574e-63	dKO XY Feminized	Rpl13a
Col3a12	3.77997e-67	0.49342	0.917	0.723	8.73703e-63	dKO XY Feminized	Col3a1
Star	1.37503e-66	0.381412	0.377	0.153	3.17825e-62	dKO XY Feminized	Star
Rbms3	1.44298e-66	0.326702	0.537	0.281	3.33531e-62	dKO XY Feminized	Rbms3
Serpinb6b1	2.54971e-66	0.718414	0.827	0.675	5.8934e-62	dKO XY Feminized	Serpinb6b
Mical2	4.26783e-66	0.469908	0.577	0.345	9.86465e-62	dKO XY Feminized	Mical2
Nkain4	8.21174e-66	0.281114	0.355	0.139	1.89806e-61	dKO XY Feminized	Nkain4
Angptl41	7.69408e-65	0.396584	0.785	0.567	1.77841e-60	dKO XY Feminized	Angptl4
Nhs	7.81414e-65	0.307279	0.45	0.213	1.80616e-60	dKO XY Feminized	Nhs
Myh11	1.01557e-64	0.369163	0.504	0.253	2.34739e-60	dKO XY Feminized	Myh11
Rplp2	1.954e-64	0.250427	1	1	4.51646e-60	dKO XY Feminized	Rplp2
Rpl391	2.56543e-64	0.270571	1	1	5.92974e-60	dKO XY Feminized	Rpl39
Rai14	3.06077e-64	0.393068	0.845	0.693	7.07466e-60	dKO XY Feminized	Rai14
Hmga2	1.13585e-63	0.335711	0.68	0.406	2.62541e-59	dKO XY Feminized	Hmga2
Col4a2	2.1426e-63	0.881643	0.842	0.766	4.95241e-59	dKO XY Feminized	Col4a2
Rpl22l11	2.51657e-63	0.341149	0.992	0.996	5.81681e-59	dKO XY Feminized	Rpl22l1
Ntng1	3.32432e-63	0.42815	0.461	0.224	7.68382e-59	dKO XY Feminized	Ntng1
Adam8	2.17083e-62	0.342218	0.413	0.185	5.01766e-58	dKO XY Feminized	Adam8
Eif3h	2.92121e-62	0.300357	0.97	0.976	6.75209e-58	dKO XY Feminized	Eif3h
Plxnc1	3.35316e-62	0.434812	0.743	0.533	7.75051e-58	dKO XY Feminized	Plxnc1
Eva1b2	2.21108e-61	0.409022	0.958	0.906	5.11068e-57	dKO XY Feminized	Eva1b
Emp1	3.08537e-61	0.298281	0.506	0.255	7.13153e-57	dKO XY Feminized	Emp1
Scarb1	1.57718e-60	0.490937	0.727	0.54	3.64549e-56	dKO XY Feminized	Scarb1
Kctd12	1.09124e-59	0.261393	0.4	0.179	2.52228e-55	dKO XY Feminized	Kctd12
Nid1	1.20788e-59	0.485765	0.752	0.575	2.79189e-55	dKO XY Feminized	Nid1
Ybx1	2.95393e-59	0.325631	0.993	0.992	6.82771e-55	dKO XY Feminized	Ybx1
Pmp221	2.18256e-58	0.349719	0.694	0.451	5.04476e-54	dKO XY Feminized	Pmp22
Ppfibp2	2.80837e-58	0.440477	0.778	0.636	6.49126e-54	dKO XY Feminized	Ppfibp2
Csrp2	4.96556e-58	0.251726	0.398	0.177	1.14774e-53	dKO XY Feminized	Csrp2
C1qtnf7	3.57197e-57	0.432897	0.755	0.569	8.25626e-53	dKO XY Feminized	C1qtnf7
Rpl31	4.664e-57	0.269776	0.998	0.996	1.07804e-52	dKO XY Feminized	Rpl31
Sfrp11	2.34737e-56	0.330771	0.33	0.131	5.42571e-52	dKO XY Feminized	Sfrp1
Plxdc2	5.5461e-56	0.371038	0.554	0.336	1.28193e-51	dKO XY Feminized	Plxdc2
Ttc38	9.05688e-56	0.397468	0.559	0.342	2.09341e-51	dKO XY Feminized	Ttc38
Rspo11	1.39135e-55	0.548561	0.879	0.692	3.21597e-51	dKO XY Feminized	Rspo1
Ncam11	1.43632e-55	0.447559	0.538	0.302	3.31992e-51	dKO XY Feminized	Ncam1
Acta2	5.33001e-55	0.433925	0.349	0.145	1.23198e-50	dKO XY Feminized	Acta2
Fabp3	1.82952e-54	0.719635	0.766	0.586	4.22875e-50	dKO XY Feminized	Fabp3
Fxyd6	3.86154e-54	0.462715	0.951	0.896	8.92556e-50	dKO XY Feminized	Fxyd6
Cryab1	2.81878e-53	0.255204	0.502	0.274	6.51532e-49	dKO XY Feminized	Cryab
Plagl1	3.59101e-53	0.310476	0.395	0.182	8.30025e-49	dKO XY Feminized	Plagl1
Gem1	1.43965e-52	0.413246	0.698	0.454	3.32762e-48	dKO XY Feminized	Gem
Serpinb1a1	9.91244e-52	0.374953	0.555	0.338	2.29116e-47	dKO XY Feminized	Serpinb1a
Itih5	3.44655e-51	0.277736	0.279	0.105	7.96637e-47	dKO XY Feminized	Itih5
Meis11	1.63106e-49	0.327237	0.717	0.541	3.77003e-45	dKO XY Feminized	Meis1
RP23-285C18.21	2.39688e-49	0.444167	0.903	0.826	5.54015e-45	dKO XY Feminized	RP23-285C18.2
Fyn	3.21502e-49	0.346027	0.904	0.782	7.43119e-45	dKO XY Feminized	Fyn
Cyr61	9.72488e-48	0.659181	0.953	0.797	2.24781e-43	dKO XY Feminized	Cyr61
Acaa22	1.23664e-47	0.417763	0.991	0.973	2.85837e-43	dKO XY Feminized	Acaa2
Col1a21	2.89647e-46	0.736044	0.545	0.337	6.6949e-42	dKO XY Feminized	Col1a2
Dusp6	3.95936e-46	0.388	0.681	0.455	9.15166e-42	dKO XY Feminized	Dusp6
Plcb4	4.46026e-46	0.255713	0.542	0.336	1.03094e-41	dKO XY Feminized	Plcb4
Arxes2	8.16042e-46	0.450909	0.891	0.82	1.8862e-41	dKO XY Feminized	Arxes2
Zbtb7c	1.35973e-45	0.323567	0.742	0.585	3.14287e-41	dKO XY Feminized	Zbtb7c
Crip22	2.40177e-44	0.371758	0.648	0.45	5.55146e-40	dKO XY Feminized	Crip2
Ccnd21	1.03926e-43	0.388203	0.983	0.959	2.40215e-39	dKO XY Feminized	Ccnd2
Fbxl7	1.63275e-43	0.287558	0.589	0.381	3.77394e-39	dKO XY Feminized	Fbxl7
Syne2	1.72287e-43	0.53645	0.915	0.852	3.98225e-39	dKO XY Feminized	Syne2
Bcl21	3.28382e-43	0.291673	0.785	0.607	7.59023e-39	dKO XY Feminized	Bcl2
Myof	2.51643e-42	0.284108	0.539	0.347	5.81648e-38	dKO XY Feminized	Myof
Tnnt1	5.01463e-42	0.475632	0.72	0.585	1.15908e-37	dKO XY Feminized	Tnnt1
Rlim	6.25027e-42	0.452499	0.949	0.895	1.44469e-37	dKO XY Feminized	Rlim
Aldh1b11	2.25733e-41	0.513055	0.854	0.828	5.2176e-37	dKO XY Feminized	Aldh1b1
Marcks2	3.56637e-41	0.47521	0.986	0.974	8.24332e-37	dKO XY Feminized	Marcks
Itgb5	1.75819e-40	0.308456	0.931	0.85	4.06389e-36	dKO XY Feminized	Itgb5
Mest1	2.06928e-40	0.5907	0.909	0.785	4.78293e-36	dKO XY Feminized	Mest
Mrps11	1.26076e-39	0.314089	0.946	0.91	2.91411e-35	dKO XY Feminized	Mrps11
Nt5dc2	3.90794e-39	0.324196	0.758	0.635	9.03281e-35	dKO XY Feminized	Nt5dc2
Msn	5.26938e-39	0.25449	0.647	0.482	1.21796e-34	dKO XY Feminized	Msn
Ahnak	4.65139e-38	0.375275	0.83	0.68	1.07512e-33	dKO XY Feminized	Ahnak
Dsg2	1.08373e-37	0.284057	0.576	0.405	2.50494e-33	dKO XY Feminized	Dsg2
Cpe1	2.0775e-37	0.405385	0.946	0.931	4.80193e-33	dKO XY Feminized	Cpe
Ephx2	2.72653e-36	0.281681	0.506	0.323	6.30209e-32	dKO XY Feminized	Ephx2
Pdgfra	3.08205e-36	0.283949	0.301	0.143	7.12385e-32	dKO XY Feminized	Pdgfra
Peg32	3.3972e-36	0.400503	0.993	0.943	7.85229e-32	dKO XY Feminized	Peg3
Gsn1	4.10297e-36	0.329555	0.807	0.715	9.4836e-32	dKO XY Feminized	Gsn
Rnd31	7.11622e-36	0.37584	0.595	0.41	1.64484e-31	dKO XY Feminized	Rnd3
Ctgf	1.35616e-35	0.407336	0.459	0.255	3.13462e-31	dKO XY Feminized	Ctgf
Adamts1	3.68296e-35	0.417894	0.643	0.484	8.51279e-31	dKO XY Feminized	Adamts1
Armcx2	6.05295e-35	0.397918	0.757	0.639	1.39908e-30	dKO XY Feminized	Armcx2
Raph1	6.34551e-35	0.407814	0.609	0.464	1.4667e-30	dKO XY Feminized	Raph1
Usp9x	1.35398e-34	0.35709	0.989	0.979	3.1296e-30	dKO XY Feminized	Usp9x
RP23-35L3.1	1.37227e-34	0.472185	0.801	0.712	3.17186e-30	dKO XY Feminized	RP23-35L3.1
Selm	2.19435e-33	0.401893	0.559	0.395	5.07203e-29	dKO XY Feminized	Selm
Zeb2	2.60354e-33	0.548097	0.675	0.549	6.01782e-29	dKO XY Feminized	Zeb2
Zfp703	3.37384e-33	0.314723	0.707	0.589	7.79829e-29	dKO XY Feminized	Zfp703
Ccnjl	6.34157e-33	0.326462	0.665	0.551	1.46579e-28	dKO XY Feminized	Ccnjl
Anxa5	6.19862e-32	0.284252	0.925	0.863	1.43275e-27	dKO XY Feminized	Anxa5
Lor	9.35478e-32	0.314589	0.603	0.461	2.16226e-27	dKO XY Feminized	Lor
Frmd4b	7.59695e-31	0.290382	0.859	0.788	1.75596e-26	dKO XY Feminized	Frmd4b
Camk2d	2.47599e-30	0.286994	0.808	0.705	5.72301e-26	dKO XY Feminized	Camk2d
Kctd141	3.78601e-30	0.64356	0.981	0.998	8.75098e-26	dKO XY Feminized	Kctd14
Calr	5.82795e-30	0.262055	0.993	0.972	1.34707e-25	dKO XY Feminized	Calr
Pkdcc	2.61182e-28	0.311657	0.553	0.406	6.03697e-24	dKO XY Feminized	Pkdcc
Slc25a5	6.10624e-27	0.276605	0.929	0.924	1.4114e-22	dKO XY Feminized	Slc25a5
RP23-214L4.11	2.69766e-26	0.337243	0.949	0.904	6.23536e-22	dKO XY Feminized	RP23-214L4.1
Gmps	1.45806e-24	0.267269	0.905	0.875	3.37015e-20	dKO XY Feminized	Gmps
Vcan	8.615e-24	0.262341	0.44	0.283	1.99127e-19	dKO XY Feminized	Vcan
Tpm4	3.32768e-23	0.256776	0.886	0.829	7.6916e-19	dKO XY Feminized	Tpm4
Slc16a3	4.45771e-23	0.269253	0.598	0.47	1.03035e-18	dKO XY Feminized	Slc16a3
Efnb1	7.33929e-23	0.285607	0.84	0.77	1.6964e-18	dKO XY Feminized	Efnb1
Kcnt1	8.15272e-23	0.256767	0.647	0.552	1.88442e-18	dKO XY Feminized	Kcnt1
Smco4	2.81903e-22	0.264177	0.883	0.865	6.51591e-18	dKO XY Feminized	Smco4
Igf1r	3.29596e-22	0.273976	0.787	0.687	7.61829e-18	dKO XY Feminized	Igf1r
RP24-227O16.11	1.5136e-21	0.547756	0.886	0.888	3.49854e-17	dKO XY Feminized	RP24-227O16.1
Trib2	2.32623e-21	0.257508	0.658	0.553	5.37685e-17	dKO XY Feminized	Trib2
Tshz22	5.12936e-21	0.317435	0.83	0.738	1.1856e-16	dKO XY Feminized	Tshz2
Apoe2	6.95363e-21	0.315593	0.819	0.714	1.60726e-16	dKO XY Feminized	Apoe
Bbx	1.58342e-20	0.258378	0.825	0.77	3.65991e-16	dKO XY Feminized	Bbx
Flna	1.66596e-20	0.258301	0.862	0.816	3.8507e-16	dKO XY Feminized	Flna
Ltbp4	1.87895e-20	0.271532	0.371	0.246	4.34302e-16	dKO XY Feminized	Ltbp4
Acot12	2.71738e-20	0.269613	0.865	0.845	6.28096e-16	dKO XY Feminized	Acot1
Rrbp1	1.35657e-19	0.290888	0.954	0.924	3.13557e-15	dKO XY Feminized	Rrbp1
Serpinh1	2.27191e-19	0.27483	0.998	0.994	5.25128e-15	dKO XY Feminized	Serpinh1
Rcn31	2.59596e-19	0.305464	0.851	0.778	6.00031e-15	dKO XY Feminized	Rcn3
Nppc	3.00317e-19	0.306015	0.322	0.192	6.94154e-15	dKO XY Feminized	Nppc
Gadd45g1	2.92712e-18	0.40803	0.706	0.624	6.76575e-14	dKO XY Feminized	Gadd45g
Itga91	1.94971e-17	0.280837	0.471	0.357	4.50657e-13	dKO XY Feminized	Itga9
Tenm41	2.53365e-17	0.35861	0.506	0.408	5.85627e-13	dKO XY Feminized	Tenm4
Mid1ip12	4.65777e-17	0.33738	0.793	0.767	1.0766e-12	dKO XY Feminized	Mid1ip1
Enc1	3.00103e-15	0.264506	0.477	0.348	6.93658e-11	dKO XY Feminized	Enc1
Myadm1	4.16809e-15	0.313469	0.816	0.75	9.63413e-11	dKO XY Feminized	Myadm
Krt79	4.35848e-15	0.331115	0.414	0.313	1.00742e-10	dKO XY Feminized	Krt79
Pgk1	6.53022e-15	0.252345	0.882	0.883	1.50939e-10	dKO XY Feminized	Pgk1
Atp2b4	9.89457e-15	0.300599	0.568	0.479	2.28703e-10	dKO XY Feminized	Atp2b4
Dusp5	5.63418e-14	0.314579	0.586	0.49	1.30229e-09	dKO XY Feminized	Dusp5
Rgcc	1.0286e-13	0.341444	0.75	0.708	2.3775e-09	dKO XY Feminized	Rgcc
RP23-415L22.2	4.3529e-13	0.381775	0.949	0.939	1.00613e-08	dKO XY Feminized	RP23-415L22.2
Spats2l	1.40579e-11	0.444045	0.573	0.517	3.24933e-07	dKO XY Feminized	Spats2l
Pank1	2.25862e-11	0.278554	0.87	0.897	5.22057e-07	dKO XY Feminized	Pank1
Gls1	1.42058e-09	0.305101	0.721	0.662	3.28354e-05	dKO XY Feminized	Gls
Rhox8	3.68808e-09	0.62597	0.623	0.565	8.52463e-05	dKO XY Feminized	Rhox8
Malat11	2.4963e-08	0.308148	1	0.999	0.000576994	dKO XY Feminized	Malat1
Inha	5.6912e-08	0.537414	0.853	0.833	0.00131546	dKO XY Feminized	Inha
Mfap22	1.36698e-07	0.365659	0.769	0.712	0.00315964	dKO XY Feminized	Mfap2
Mgp1	1.24801e-05	0.289425	0.544	0.469	0.288466	dKO XY Feminized	Mgp
Dlk11	0.000123168	0.252646	0.321	0.274	1	dKO XY Feminized	Dlk1
Hsd3b11	0.000686618	0.357592	0.494	0.558	1	dKO XY Feminized	Hsd3b1
Meg31	0.00631783	0.321335	0.821	0.825	1	dKO XY Feminized	Meg3
Cst9	0	3.2429	0.998	0.261	0	dKO XY Supporting	Cst9
Aard	0	2.60133	0.998	0.802	0	dKO XY Supporting	Aard
Ptgds	0	2.40601	1	0.469	0	dKO XY Supporting	Ptgds
Col9a3	0	2.33992	0.989	0.226	0	dKO XY Supporting	Col9a3
Basp1	0	2.1135	0.993	0.612	0	dKO XY Supporting	Basp1
Tesc	0	1.9085	0.98	0.219	0	dKO XY Supporting	Tesc
Fbln21	0	1.81113	0.982	0.286	0	dKO XY Supporting	Fbln2
Col14a1	0	1.78033	0.96	0.144	0	dKO XY Supporting	Col14a1
Bex2	0	1.74884	0.995	0.769	0	dKO XY Supporting	Bex2
Dbi1	0	1.74659	1	0.959	0	dKO XY Supporting	Dbi
Serpine2	0	1.73147	0.993	0.265	0	dKO XY Supporting	Serpine2
Defb19	0	1.7255	0.998	0.806	0	dKO XY Supporting	Defb19
Sparc	0	1.57975	1	0.996	0	dKO XY Supporting	Sparc
Col18a11	0	1.56192	0.999	0.806	0	dKO XY Supporting	Col18a1
Fkbp1a	0	1.45418	0.997	0.946	0	dKO XY Supporting	Fkbp1a
Etd	0	1.41914	0.931	0.127	0	dKO XY Supporting	Etd
Sox9	0	1.39656	0.987	0.496	0	dKO XY Supporting	Sox9
Phgdh	0	1.35319	0.993	0.859	0	dKO XY Supporting	Phgdh
Dhh	0	1.34702	0.972	0.167	0	dKO XY Supporting	Dhh
Sin3b	0	1.30633	0.998	0.97	0	dKO XY Supporting	Sin3b
Pgp	0	1.28446	0.982	0.763	0	dKO XY Supporting	Pgp
Clu	0	1.24988	1	0.973	0	dKO XY Supporting	Clu
Tinagl1	0	1.24907	0.951	0.262	0	dKO XY Supporting	Tinagl1
Edn1	0	1.20293	0.735	0.107	0	dKO XY Supporting	Edn1
Maged1	0	1.19962	1	0.991	0	dKO XY Supporting	Maged1
Agpat4	0	1.17041	0.972	0.404	0	dKO XY Supporting	Agpat4
Mt3	0	1.15739	0.954	0.521	0	dKO XY Supporting	Mt3
Spint2	0	1.15612	0.998	0.944	0	dKO XY Supporting	Spint2
RP23-250M11.3	0	1.15355	0.933	0.208	0	dKO XY Supporting	RP23-250M11.3
Fam213a	0	1.15114	0.966	0.561	0	dKO XY Supporting	Fam213a
Cycs	0	1.13339	0.986	0.842	0	dKO XY Supporting	Cycs
Ctgf1	0	1.12014	0.791	0.171	0	dKO XY Supporting	Ctgf
Me1	0	1.11044	0.997	0.867	0	dKO XY Supporting	Me1
Cited1	0	1.09773	0.933	0.344	0	dKO XY Supporting	Cited1
Trim47	0	1.06758	0.948	0.227	0	dKO XY Supporting	Trim47
Tacc1	0	1.06045	0.972	0.571	0	dKO XY Supporting	Tacc1
Hsd17b3	0	1.03911	0.916	0.15	0	dKO XY Supporting	Hsd17b3
Spp1	0	1.01846	0.893	0.196	0	dKO XY Supporting	Spp1
Plod2	0	1.00342	0.936	0.389	0	dKO XY Supporting	Plod2
Vapa	0	0.998862	0.998	0.975	0	dKO XY Supporting	Vapa
Rnf181	0	0.988475	0.961	0.615	0	dKO XY Supporting	Rnf181
Tnfrsf12a	0	0.986555	0.81	0.221	0	dKO XY Supporting	Tnfrsf12a
Mapk13	0	0.982766	0.946	0.369	0	dKO XY Supporting	Mapk13
Gas7	0	0.97761	0.979	0.562	0	dKO XY Supporting	Gas7
Gpm6b	0	0.965623	0.943	0.417	0	dKO XY Supporting	Gpm6b
Atp1a1	0	0.964963	0.997	0.915	0	dKO XY Supporting	Atp1a1
Dtna	0	0.955038	0.884	0.198	0	dKO XY Supporting	Dtna
Mef2c	0	0.94503	0.951	0.286	0	dKO XY Supporting	Mef2c
Arpc1b	0	0.941486	0.989	0.874	0	dKO XY Supporting	Arpc1b
Trank1	0	0.938197	0.96	0.59	0	dKO XY Supporting	Trank1
Qk	0	0.931621	0.997	0.932	0	dKO XY Supporting	Qk
Col27a1	0	0.909084	0.791	0.3	0	dKO XY Supporting	Col27a1
Eps8	0	0.887663	0.956	0.603	0	dKO XY Supporting	Eps8
Mpzl2	0	0.88057	0.841	0.193	0	dKO XY Supporting	Mpzl2
Colgalt1	0	0.874549	0.961	0.681	0	dKO XY Supporting	Colgalt1
Dsp	0	0.871692	0.89	0.282	0	dKO XY Supporting	Dsp
Ttyh1	0	0.8691	0.876	0.19	0	dKO XY Supporting	Ttyh1
Nedd9	0	0.853027	0.937	0.449	0	dKO XY Supporting	Nedd9
Thra	0	0.850481	0.992	0.887	0	dKO XY Supporting	Thra
Wnk3	0	0.844177	0.872	0.325	0	dKO XY Supporting	Wnk3
Fabp5	0	0.828722	0.904	0.317	0	dKO XY Supporting	Fabp5
Ptk2b	0	0.826926	0.889	0.206	0	dKO XY Supporting	Ptk2b
Ddah1	0	0.802864	0.878	0.33	0	dKO XY Supporting	Ddah1
Sgk3	0	0.795415	0.924	0.49	0	dKO XY Supporting	Sgk3
Bricd5	0	0.788173	0.843	0.117	0	dKO XY Supporting	Bricd5
Fat1	0	0.787094	0.937	0.496	0	dKO XY Supporting	Fat1
Cldn11	0	0.774787	0.804	0.144	0	dKO XY Supporting	Cldn11
Akap12	0	0.769033	0.752	0.227	0	dKO XY Supporting	Akap12
Rcan1	0	0.690569	0.846	0.333	0	dKO XY Supporting	Rcan1
Nt5e	0	0.689979	0.779	0.086	0	dKO XY Supporting	Nt5e
Eif2s3y1	0	0.670332	0.904	0.224	0	dKO XY Supporting	Eif2s3y
Efhd1	0	0.668011	0.788	0.164	0	dKO XY Supporting	Efhd1
Mmd2	0	0.663905	0.798	0.12	0	dKO XY Supporting	Mmd2
Shisa8	0	0.652128	0.653	0.106	0	dKO XY Supporting	Shisa8
Frzb	0	0.643808	0.693	0.087	0	dKO XY Supporting	Frzb
Rab20	0	0.628263	0.812	0.16	0	dKO XY Supporting	Rab20
Ildr2	0	0.62768	0.708	0.169	0	dKO XY Supporting	Ildr2
Mybpc3	0	0.621071	0.749	0.156	0	dKO XY Supporting	Mybpc3
Foxq1	0	0.618661	0.621	0.09	0	dKO XY Supporting	Foxq1
RP23-158M12.2	0	0.618376	0.765	0.103	0	dKO XY Supporting	RP23-158M12.2
Synm	0	0.596977	0.733	0.148	0	dKO XY Supporting	Synm
Gsta2	0	0.592475	0.595	0.099	0	dKO XY Supporting	Gsta2
Cyp26b1	0	0.589786	0.672	0.108	0	dKO XY Supporting	Cyp26b1
Fgf9	0	0.588908	0.633	0.104	0	dKO XY Supporting	Fgf9
Igsf3	0	0.562222	0.78	0.268	0	dKO XY Supporting	Igsf3
Rnf208	0	0.554421	0.753	0.17	0	dKO XY Supporting	Rnf208
Lama4	0	0.553778	0.715	0.153	0	dKO XY Supporting	Lama4
Mall	0	0.53498	0.665	0.047	0	dKO XY Supporting	Mall
Map7d3	0	0.532171	0.697	0.164	0	dKO XY Supporting	Map7d3
Ddx3y1	0	0.530523	0.822	0.219	0	dKO XY Supporting	Ddx3y
Aunip	0	0.523481	0.679	0.121	0	dKO XY Supporting	Aunip
Cadps	0	0.511578	0.63	0.054	0	dKO XY Supporting	Cadps
RP23-146M22.1	0	0.508632	0.457	0.016	0	dKO XY Supporting	RP23-146M22.1
Smtnl2	0	0.505393	0.767	0.226	0	dKO XY Supporting	Smtnl2
Plppr4	0	0.495391	0.725	0.124	0	dKO XY Supporting	Plppr4
Cbln4	0	0.48509	0.587	0.08	0	dKO XY Supporting	Cbln4
Slco3a1	0	0.480334	0.711	0.176	0	dKO XY Supporting	Slco3a1
Proser2	0	0.471019	0.686	0.164	0	dKO XY Supporting	Proser2
Mybl1	0	0.465996	0.638	0.129	0	dKO XY Supporting	Mybl1
Scrn1	0	0.462266	0.713	0.132	0	dKO XY Supporting	Scrn1
Map3k21	0	0.459978	0.718	0.141	0	dKO XY Supporting	Map3k21
Rtn4rl1	0	0.450093	0.703	0.149	0	dKO XY Supporting	Rtn4rl1
RP23-19M23.2	0	0.439418	0.652	0.096	0	dKO XY Supporting	RP23-19M23.2
Erbb3	0	0.438895	0.565	0.043	0	dKO XY Supporting	Erbb3
RP23-162H6.1	0	0.42197	0.564	0.06	0	dKO XY Supporting	RP23-162H6.1
Islr2	0	0.414364	0.621	0.097	0	dKO XY Supporting	Islr2
Ctnna2	0	0.412594	0.633	0.108	0	dKO XY Supporting	Ctnna2
Dmrt1	0	0.409792	0.652	0.096	0	dKO XY Supporting	Dmrt1
Tmem117	0	0.398925	0.577	0.044	0	dKO XY Supporting	Tmem117
Etv5	0	0.362515	0.589	0.102	0	dKO XY Supporting	Etv5
Slc52a3	0	0.356996	0.547	0.054	0	dKO XY Supporting	Slc52a3
Rnase1	0	0.341259	0.39	0.018	0	dKO XY Supporting	Rnase1
Padi2	0	0.338295	0.518	0.051	0	dKO XY Supporting	Padi2
Fgf13	0	0.335925	0.566	0.084	0	dKO XY Supporting	Fgf13
Gprin3	0	0.332837	0.54	0.083	0	dKO XY Supporting	Gprin3
Cidea	0	0.319334	0.399	0.024	0	dKO XY Supporting	Cidea
Psg22	0	0.304385	0.436	0.016	0	dKO XY Supporting	Psg22
Fam105a	0	0.295238	0.5	0.06	0	dKO XY Supporting	Fam105a
Sox10	0	0.269879	0.452	0.035	0	dKO XY Supporting	Sox10
Fstl4	0	0.266857	0.443	0.038	0	dKO XY Supporting	Fstl4
Dusp15	6.72368e-305	0.540539	0.642	0.128	1.55411e-300	dKO XY Supporting	Dusp15
Tmem184a	1.32812e-304	0.986987	0.973	0.556	3.06982e-300	dKO XY Supporting	Tmem184a
Igsf9b	1.80178e-304	0.403226	0.605	0.115	4.16464e-300	dKO XY Supporting	Igsf9b
Nppc1	8.22887e-302	0.512438	0.608	0.122	1.90202e-297	dKO XY Supporting	Nppc
Efhd2	3.10949e-295	0.838437	0.97	0.637	7.18727e-291	dKO XY Supporting	Efhd2
Tagln2	7.16525e-295	0.736981	0.803	0.257	1.65618e-290	dKO XY Supporting	Tagln2
Sh3gl2	4.04469e-294	0.30297	0.524	0.08	9.34891e-290	dKO XY Supporting	Sh3gl2
Tox2	2.5729e-292	0.267531	0.453	0.055	5.947e-288	dKO XY Supporting	Tox2
Hmga21	5.10904e-292	0.864711	0.833	0.358	1.1809e-287	dKO XY Supporting	Hmga2
Mapkapk2	5.94247e-292	0.701358	0.975	0.74	1.37354e-287	dKO XY Supporting	Mapkapk2
Gdnf	3.69974e-291	0.384964	0.598	0.108	8.55157e-287	dKO XY Supporting	Gdnf
Gsta4	1.66857e-290	0.949158	0.977	0.757	3.85674e-286	dKO XY Supporting	Gsta4
Adamts9	3.91807e-290	0.846981	0.958	0.579	9.05622e-286	dKO XY Supporting	Adamts9
Sox6	5.19409e-290	0.363556	0.608	0.125	1.20056e-285	dKO XY Supporting	Sox6
Dynlt1a	6.8784e-289	0.601067	0.865	0.355	1.58987e-284	dKO XY Supporting	Dynlt1a
2022-09-11	5.00312e-288	0.85294	0.971	0.571	1.15642e-283	dKO XY Supporting	2022-09-11
Jakmip2	2.18016e-286	0.252777	0.385	0.034	5.03922e-282	dKO XY Supporting	Jakmip2
Synj2	5.085e-286	0.255592	0.479	0.067	1.17535e-281	dKO XY Supporting	Synj2
Reep2	1.96657e-283	0.688002	0.909	0.478	4.54554e-279	dKO XY Supporting	Reep2
Pdlim1	1.21829e-281	0.34293	0.54	0.098	2.81597e-277	dKO XY Supporting	Pdlim1
RP23-437A9.3	4.21563e-281	0.700106	0.921	0.531	9.74401e-277	dKO XY Supporting	RP23-437A9.3
Qsox2	6.75661e-281	0.52676	0.789	0.288	1.56172e-276	dKO XY Supporting	Qsox2
Gpr37	1.40125e-278	0.674226	0.88	0.421	3.23884e-274	dKO XY Supporting	Gpr37
Fabp31	1.88318e-277	1.19635	0.923	0.541	4.35278e-273	dKO XY Supporting	Fabp3
Akr1b3	4.70208e-277	0.912513	0.994	0.884	1.08684e-272	dKO XY Supporting	Akr1b3
Pappa	2.03643e-276	0.495234	0.676	0.17	4.707e-272	dKO XY Supporting	Pappa
Ldhb	1.194e-275	0.79931	1	0.994	2.75981e-271	dKO XY Supporting	Ldhb
Cecr5	5.57176e-275	0.435859	0.724	0.229	1.28786e-270	dKO XY Supporting	Cecr5
Chp2	2.88988e-273	0.664226	0.862	0.379	6.67966e-269	dKO XY Supporting	Chp2
Sox8	4.42591e-273	0.426091	0.619	0.137	1.023e-268	dKO XY Supporting	Sox8
Tpd52l1	2.45357e-272	0.76595	0.951	0.701	5.67119e-268	dKO XY Supporting	Tpd52l1
Hoxb9	2.17156e-271	0.476836	0.719	0.22	5.01935e-267	dKO XY Supporting	Hoxb9
Dppa3	7.44553e-270	0.550322	0.48	0.077	1.72096e-265	dKO XY Supporting	Dppa3
Cst11	2.66349e-269	0.259001	0.436	0.057	6.1564e-265	dKO XY Supporting	Cst11
Tyro3	3.37029e-269	0.662376	0.907	0.42	7.7901e-265	dKO XY Supporting	Tyro3
Cenpv	2.502e-268	0.712748	0.976	0.795	5.78312e-264	dKO XY Supporting	Cenpv
Arhgdig	3.03714e-267	0.958412	0.969	0.737	7.02004e-263	dKO XY Supporting	Arhgdig
Sfn	1.97898e-266	0.461277	0.581	0.113	4.57422e-262	dKO XY Supporting	Sfn
Cst3	2.66444e-266	0.714125	0.998	0.992	6.15859e-262	dKO XY Supporting	Cst3
Tubb2b	3.48796e-266	0.929022	0.951	0.583	8.06206e-262	dKO XY Supporting	Tubb2b
Nav1	3.67408e-265	0.628997	0.855	0.352	8.49226e-261	dKO XY Supporting	Nav1
Rcn1	1.15888e-263	0.847715	0.965	0.796	2.67864e-259	dKO XY Supporting	Rcn1
Atp2b1	7.53075e-262	0.850961	0.975	0.767	1.74066e-257	dKO XY Supporting	Atp2b1
Tulp2	2.66659e-261	0.850597	0.928	0.58	6.16356e-257	dKO XY Supporting	Tulp2
Fbrsl1	2.26329e-259	0.674762	0.935	0.615	5.23137e-255	dKO XY Supporting	Fbrsl1
Rif1	8.99876e-258	0.795039	0.984	0.832	2.07997e-253	dKO XY Supporting	Rif1
Ctsl	3.27101e-257	0.823665	0.997	0.977	7.56061e-253	dKO XY Supporting	Ctsl
Nell11	3.7591e-257	0.317421	0.536	0.098	8.68879e-253	dKO XY Supporting	Nell1
Col9a21	5.56825e-257	0.958423	0.917	0.526	1.28705e-252	dKO XY Supporting	Col9a2
Rangap1	2.4801e-256	0.694732	0.859	0.448	5.73251e-252	dKO XY Supporting	Rangap1
Dtx4	1.31976e-255	0.271757	0.537	0.107	3.05048e-251	dKO XY Supporting	Dtx4
Kdm5d1	2.63222e-255	0.365574	0.697	0.181	6.08412e-251	dKO XY Supporting	Kdm5d
Mro	3.74504e-255	0.642861	0.942	0.503	8.6563e-251	dKO XY Supporting	Mro
Nes	8.50329e-255	0.405588	0.52	0.097	1.96545e-250	dKO XY Supporting	Nes
RP23-338E5.2	1.32583e-254	0.672996	0.995	0.956	3.06452e-250	dKO XY Supporting	RP23-338E5.2
Tpx2	2.62737e-253	0.704167	0.624	0.158	6.07291e-249	dKO XY Supporting	Tpx2
Hmgb31	2.99327e-253	0.774477	0.996	0.955	6.91865e-249	dKO XY Supporting	Hmgb3
F3	7.47531e-252	0.46204	0.599	0.146	1.72784e-247	dKO XY Supporting	F3
Fam46c	1.14681e-251	0.467229	0.72	0.209	2.65073e-247	dKO XY Supporting	Fam46c
Myo7a	6.57662e-251	0.430407	0.755	0.251	1.52012e-246	dKO XY Supporting	Myo7a
Insc	6.79324e-251	0.298824	0.46	0.071	1.57019e-246	dKO XY Supporting	Insc
Psat1	8.044e-251	0.477616	0.727	0.268	1.85929e-246	dKO XY Supporting	Psat1
Pbk	2.77986e-250	0.573488	0.571	0.129	6.42537e-246	dKO XY Supporting	Pbk
St3gal5	1.87697e-249	0.7325	0.979	0.789	4.33844e-245	dKO XY Supporting	St3gal5
H2afx	2.58767e-249	1.10991	0.975	0.858	5.98114e-245	dKO XY Supporting	H2afx
Gstm7	3.19192e-248	0.801904	0.977	0.808	7.37781e-244	dKO XY Supporting	Gstm7
Olfml31	3.94504e-247	0.48536	0.753	0.246	9.11857e-243	dKO XY Supporting	Olfml3
Mybphl	6.05424e-246	0.291429	0.515	0.101	1.39938e-241	dKO XY Supporting	Mybphl
Ctnna3	8.90891e-245	0.318048	0.572	0.131	2.05921e-240	dKO XY Supporting	Ctnna3
Camkk2	4.19711e-243	0.765048	0.953	0.686	9.70119e-239	dKO XY Supporting	Camkk2
Ngfrap1	1.20586e-242	0.81812	0.994	0.858	2.78722e-238	dKO XY Supporting	Ngfrap1
Capn6	1.62543e-241	0.282931	0.479	0.085	3.75701e-237	dKO XY Supporting	Capn6
Kif23	3.08177e-241	0.571566	0.638	0.176	7.12321e-237	dKO XY Supporting	Kif23
Vdac3	1.87411e-240	0.649369	1	0.992	4.33182e-236	dKO XY Supporting	Vdac3
Ralgapa2	7.73729e-240	0.449	0.72	0.243	1.7884e-235	dKO XY Supporting	Ralgapa2
Kif21a	1.06439e-239	0.482924	0.738	0.266	2.46024e-235	dKO XY Supporting	Kif21a
Ube2c	7.70558e-238	1.05476	0.65	0.191	1.78107e-233	dKO XY Supporting	Ube2c
Etl41	3.35753e-236	0.659841	0.941	0.502	7.76059e-232	dKO XY Supporting	Etl4
Spc25	7.8266e-236	0.456259	0.558	0.128	1.80904e-231	dKO XY Supporting	Spc25
Ppp1r16b	1.1133e-235	0.626737	0.812	0.35	2.57327e-231	dKO XY Supporting	Ppp1r16b
Slc38a1	8.16581e-234	0.728799	0.958	0.723	1.88745e-229	dKO XY Supporting	Slc38a1
Gstm61	4.8152e-233	0.811119	1	0.936	1.11299e-228	dKO XY Supporting	Gstm6
Grem2	4.79907e-232	0.29396	0.569	0.127	1.10926e-227	dKO XY Supporting	Grem2
Myzap	6.86571e-232	0.341702	0.618	0.175	1.58694e-227	dKO XY Supporting	Myzap
Socs2	7.22425e-231	0.93615	0.947	0.552	1.66981e-226	dKO XY Supporting	Socs2
Mras	7.68787e-229	0.624627	0.936	0.64	1.77697e-224	dKO XY Supporting	Mras
Scx	2.32721e-228	0.364235	0.598	0.155	5.37911e-224	dKO XY Supporting	Scx
Akr1b8	3.12686e-228	0.733209	0.957	0.719	7.22742e-224	dKO XY Supporting	Akr1b8
Ptpre	7.86639e-227	0.613588	0.879	0.465	1.81824e-222	dKO XY Supporting	Ptpre
Cystm1	3.7754e-225	0.29535	0.507	0.106	8.72647e-221	dKO XY Supporting	Cystm1
Ahr	4.25305e-225	0.261999	0.461	0.087	9.8305e-221	dKO XY Supporting	Ahr
Mlec	3.38099e-224	0.62232	0.989	0.857	7.81483e-220	dKO XY Supporting	Mlec
Fyn1	4.55784e-224	0.613711	0.977	0.76	1.0535e-219	dKO XY Supporting	Fyn
Asns	6.62588e-224	0.7013	0.887	0.528	1.53151e-219	dKO XY Supporting	Asns
Cmas	1.14529e-221	0.597471	0.887	0.582	2.64722e-217	dKO XY Supporting	Cmas
H2afz	1.53478e-221	0.953807	0.999	0.984	3.5475e-217	dKO XY Supporting	H2afz
Celf2	2.97826e-220	0.645701	0.935	0.649	6.88395e-216	dKO XY Supporting	Celf2
Gatm1	4.19279e-219	0.764264	0.998	0.928	9.69122e-215	dKO XY Supporting	Gatm
Cenpf	4.35952e-219	1.15807	0.7	0.259	1.00766e-214	dKO XY Supporting	Cenpf
Cmtm7	2.73526e-217	0.660077	0.925	0.682	6.32227e-213	dKO XY Supporting	Cmtm7
Scd2	7.24607e-217	0.700542	0.996	0.961	1.67486e-212	dKO XY Supporting	Scd2
Uty1	8.4467e-217	0.308585	0.634	0.169	1.95237e-212	dKO XY Supporting	Uty
Nudt19	1.38565e-215	0.555157	0.821	0.435	3.2028e-211	dKO XY Supporting	Nudt19
Gm2a	1.12055e-214	0.908361	0.965	0.809	2.59005e-210	dKO XY Supporting	Gm2a
Tgfbi1	3.47024e-214	0.684479	0.871	0.47	8.0211e-210	dKO XY Supporting	Tgfbi
Rragd	9.64008e-213	0.40417	0.699	0.259	2.22821e-208	dKO XY Supporting	Rragd
Ranbp1	2.06978e-212	0.669132	0.992	0.949	4.78409e-208	dKO XY Supporting	Ranbp1
Fam210b	4.10691e-212	0.378658	0.653	0.219	9.49272e-208	dKO XY Supporting	Fam210b
Marcksl1	4.14736e-211	0.636871	0.998	0.981	9.5862e-207	dKO XY Supporting	Marcksl1
Cadm1	2.01932e-210	0.338854	0.578	0.153	4.66746e-206	dKO XY Supporting	Cadm1
Wee1	3.78274e-210	0.693346	0.851	0.451	8.74342e-206	dKO XY Supporting	Wee1
Rab3b	4.58776e-210	0.330632	0.584	0.144	1.06042e-205	dKO XY Supporting	Rab3b
Npr1	2.23334e-209	0.623302	0.91	0.605	5.16214e-205	dKO XY Supporting	Npr1
Tpd52	3.57868e-209	0.53744	0.908	0.561	8.27176e-205	dKO XY Supporting	Tpd52
Hsp90aa1	7.15456e-208	0.621784	1	0.997	1.6537e-203	dKO XY Supporting	Hsp90aa1
Wwp2	9.91007e-208	0.459535	0.735	0.308	2.29061e-203	dKO XY Supporting	Wwp2
Rps6ka2	1.08023e-207	0.411298	0.715	0.279	2.49685e-203	dKO XY Supporting	Rps6ka2
Rab31	1.36065e-207	0.490716	0.79	0.375	3.145e-203	dKO XY Supporting	Rab31
Utf1	3.80898e-207	0.273078	0.392	0.065	8.80407e-203	dKO XY Supporting	Utf1
Phldb2	3.99195e-207	0.568189	0.882	0.526	9.22698e-203	dKO XY Supporting	Phldb2
RP23-379L17.3	5.0938e-207	0.438431	0.747	0.313	1.17738e-202	dKO XY Supporting	RP23-379L17.3
Trim32	1.09448e-206	0.439811	0.826	0.401	2.52978e-202	dKO XY Supporting	Trim32
Cdv3	1.47757e-206	0.638556	0.989	0.967	3.41527e-202	dKO XY Supporting	Cdv3
Igfbp71	3.50617e-206	0.368242	0.593	0.16	8.10417e-202	dKO XY Supporting	Igfbp7
Slc4a2	6.56779e-206	0.563794	0.938	0.649	1.51808e-201	dKO XY Supporting	Slc4a2
Fam46a	9.34386e-206	0.556688	0.581	0.169	2.15974e-201	dKO XY Supporting	Fam46a
Ddx39	8.09888e-205	0.5375	0.831	0.439	1.87197e-200	dKO XY Supporting	Ddx39
Trib1	3.30539e-204	0.323638	0.579	0.163	7.64008e-200	dKO XY Supporting	Trib1
Prc1	3.96857e-204	0.932419	0.606	0.192	9.17294e-200	dKO XY Supporting	Prc1
Mphosph6	1.51362e-203	0.522506	0.873	0.495	3.49858e-199	dKO XY Supporting	Mphosph6
Shbg	1.54028e-203	0.467163	0.817	0.38	3.56019e-199	dKO XY Supporting	Shbg
Rasl12	2.04465e-203	0.273934	0.556	0.145	4.72601e-199	dKO XY Supporting	Rasl12
Ccnb1	4.71198e-203	0.445961	0.448	0.09	1.08913e-198	dKO XY Supporting	Ccnb1
Chchd2	1.49906e-202	0.499873	1	0.997	3.46493e-198	dKO XY Supporting	Chchd2
Pmepa1	1.64112e-202	0.454732	0.71	0.245	3.79329e-198	dKO XY Supporting	Pmepa1
Prrc2c	4.82386e-202	0.564431	0.999	0.992	1.11499e-197	dKO XY Supporting	Prrc2c
RP23-387F9.3	1.14422e-201	0.679946	0.99	0.918	2.64475e-197	dKO XY Supporting	RP23-387F9.3
Ankrd13a	2.21919e-201	0.499224	0.869	0.537	5.12944e-197	dKO XY Supporting	Ankrd13a
Nhsl1	2.66415e-200	0.382371	0.716	0.266	6.15791e-196	dKO XY Supporting	Nhsl1
Mis18bp1	4.73748e-199	0.547542	0.566	0.164	1.09502e-194	dKO XY Supporting	Mis18bp1
Ppt1	3.12034e-198	0.606741	0.985	0.891	7.21236e-194	dKO XY Supporting	Ppt1
Ccnb2	3.7874e-197	0.579523	0.501	0.123	8.75419e-193	dKO XY Supporting	Ccnb2
AC155158.1	1.07167e-196	0.619634	0.987	0.927	2.47707e-192	dKO XY Supporting	AC155158.1
Sema5a	2.13283e-196	0.359276	0.65	0.226	4.92983e-192	dKO XY Supporting	Sema5a
Mesdc2	9.87081e-196	0.605846	0.968	0.844	2.28154e-191	dKO XY Supporting	Mesdc2
Mapre1	1.00445e-195	0.538678	0.986	0.914	2.3217e-191	dKO XY Supporting	Mapre1
Entpd5	1.06883e-195	0.331397	0.649	0.228	2.47048e-191	dKO XY Supporting	Entpd5
Slc1a6	2.19455e-195	0.362987	0.634	0.216	5.07248e-191	dKO XY Supporting	Slc1a6
Tmem180	1.40584e-194	0.34099	0.644	0.224	3.24947e-190	dKO XY Supporting	Tmem180
Dppa5a	2.54547e-194	0.453639	0.424	0.087	5.88359e-190	dKO XY Supporting	Dppa5a
Cdc42se2	4.92701e-194	0.556666	0.942	0.696	1.13883e-189	dKO XY Supporting	Cdc42se2
Elmo1	1.79369e-193	0.31947	0.582	0.173	4.14594e-189	dKO XY Supporting	Elmo1
Trim59	2.13226e-193	0.518022	0.77	0.352	4.92851e-189	dKO XY Supporting	Trim59
Prdx4	4.98967e-192	0.612309	0.97	0.834	1.15331e-187	dKO XY Supporting	Prdx4
Igfbp3	5.29465e-192	0.371476	0.646	0.209	1.22381e-187	dKO XY Supporting	Igfbp3
Cd164	8.87025e-192	0.550369	0.966	0.776	2.05027e-187	dKO XY Supporting	Cd164
Pitpnm2	1.38268e-191	0.293009	0.577	0.168	3.19593e-187	dKO XY Supporting	Pitpnm2
Nudt4	1.04866e-188	0.612013	0.944	0.691	2.42388e-184	dKO XY Supporting	Nudt4
Gstm11	4.19447e-187	0.711997	1	0.984	9.6951e-183	dKO XY Supporting	Gstm1
Rbbp4	9.19844e-186	0.531003	0.989	0.958	2.12613e-181	dKO XY Supporting	Rbbp4
RP23-264J18.2	1.60797e-184	0.297305	0.552	0.165	3.71667e-180	dKO XY Supporting	RP23-264J18.2
Nabp1	4.46743e-184	0.345806	0.57	0.164	1.0326e-179	dKO XY Supporting	Nabp1
Myh9	6.09997e-184	0.575068	0.918	0.605	1.40995e-179	dKO XY Supporting	Myh9
Defb36	2.55104e-183	0.282549	0.391	0.069	5.89647e-179	dKO XY Supporting	Defb36
Ssr2	8.37104e-183	0.537863	0.989	0.952	1.93488e-178	dKO XY Supporting	Ssr2
Tspan15	3.04448e-182	0.638373	0.862	0.442	7.03702e-178	dKO XY Supporting	Tspan15
Rab7b	5.21428e-181	0.329965	0.55	0.168	1.20523e-176	dKO XY Supporting	Rab7b
Lrrc16a	6.89011e-181	0.338076	0.715	0.291	1.59258e-176	dKO XY Supporting	Lrrc16a
Wipf3	1.11837e-180	0.361396	0.721	0.291	2.585e-176	dKO XY Supporting	Wipf3
Hacd2	2.82916e-180	0.481027	0.911	0.632	6.53932e-176	dKO XY Supporting	Hacd2
Cdca3	2.97786e-179	0.474905	0.473	0.119	6.88303e-175	dKO XY Supporting	Cdca3
Bnip2	3.89113e-179	0.530923	0.971	0.865	8.99395e-175	dKO XY Supporting	Bnip2
Dynlt1f	4.06522e-177	0.519824	0.928	0.707	9.39635e-173	dKO XY Supporting	Dynlt1f
Pak3	3.08378e-176	0.476035	0.833	0.399	7.12785e-172	dKO XY Supporting	Pak3
Galnt1	4.0934e-176	0.63078	0.989	0.928	9.46148e-172	dKO XY Supporting	Galnt1
Tjp2	5.0656e-176	0.409694	0.768	0.371	1.17086e-171	dKO XY Supporting	Tjp2
Rhobtb3	9.12839e-176	0.560783	0.948	0.75	2.10994e-171	dKO XY Supporting	Rhobtb3
Gm47283	9.79443e-176	0.730051	0.962	0.797	2.26388e-171	dKO XY Supporting	Gm47283
Tgif1	2.4688e-175	0.536407	0.946	0.698	5.70639e-171	dKO XY Supporting	Tgif1
Cenpe	3.95084e-175	0.543497	0.529	0.157	9.13197e-171	dKO XY Supporting	Cenpe
Haus7	9.0259e-173	0.506257	0.938	0.694	2.08625e-168	dKO XY Supporting	Haus7
Platr26	1.55455e-172	0.291827	0.46	0.113	3.59319e-168	dKO XY Supporting	Platr26
Fgf18	1.85304e-172	0.292898	0.512	0.146	4.28312e-168	dKO XY Supporting	Fgf18
Racgap1	4.22001e-172	0.443133	0.467	0.119	9.75413e-168	dKO XY Supporting	Racgap1
Mylk	5.17221e-172	0.333357	0.687	0.259	1.1955e-167	dKO XY Supporting	Mylk
Ccna2	2.62771e-171	0.370929	0.438	0.102	6.07369e-167	dKO XY Supporting	Ccna2
Ehd4	4.7112e-171	0.348534	0.642	0.249	1.08895e-166	dKO XY Supporting	Ehd4
Slc45a4	5.10896e-171	0.513571	0.914	0.649	1.18089e-166	dKO XY Supporting	Slc45a4
Limch1	2.58064e-170	0.411958	0.756	0.358	5.96488e-166	dKO XY Supporting	Limch1
Nuak2	4.88679e-170	0.289553	0.6	0.203	1.12953e-165	dKO XY Supporting	Nuak2
Ajuba	5.54993e-170	0.371604	0.751	0.332	1.28281e-165	dKO XY Supporting	Ajuba
Plcb2	2.70468e-169	0.348925	0.536	0.158	6.25161e-165	dKO XY Supporting	Plcb2
Tmem2	8.23185e-169	0.373548	0.699	0.304	1.90271e-164	dKO XY Supporting	Tmem2
Tmem185b	1.39701e-168	0.34639	0.715	0.306	3.22905e-164	dKO XY Supporting	Tmem185b
Nusap1	1.98141e-168	0.504209	0.415	0.092	4.57984e-164	dKO XY Supporting	Nusap1
Ephb6	7.16078e-168	0.355036	0.712	0.311	1.65514e-163	dKO XY Supporting	Ephb6
Tspan17	1.39927e-167	0.250483	0.473	0.127	3.23427e-163	dKO XY Supporting	Tspan17
Puf60	4.30508e-167	0.511088	0.978	0.856	9.95076e-163	dKO XY Supporting	Puf60
Gstm21	8.4565e-167	0.605567	1	0.995	1.95464e-162	dKO XY Supporting	Gstm2
Cdc20	5.50331e-166	0.560927	0.515	0.158	1.27204e-161	dKO XY Supporting	Cdc20
Top2a	7.05362e-166	1.04578	0.687	0.31	1.63037e-161	dKO XY Supporting	Top2a
Hmmr	6.77391e-164	0.545552	0.418	0.1	1.56572e-159	dKO XY Supporting	Hmmr
Scrn2	6.997e-164	0.549067	0.937	0.718	1.61729e-159	dKO XY Supporting	Scrn2
Ybx11	1.15306e-162	0.473789	0.997	0.991	2.66518e-158	dKO XY Supporting	Ybx1
Abhd17a	1.20627e-162	0.552013	0.974	0.857	2.78818e-158	dKO XY Supporting	Abhd17a
Dynll1	1.42212e-162	0.532199	0.998	0.993	3.28709e-158	dKO XY Supporting	Dynll1
Bex4	1.83096e-162	0.743862	0.935	0.711	4.23209e-158	dKO XY Supporting	Bex4
Mesdc1	2.35136e-162	0.540754	0.912	0.646	5.43493e-158	dKO XY Supporting	Mesdc1
Pebp1	3.00728e-162	0.48159	1	0.992	6.95102e-158	dKO XY Supporting	Pebp1
Creb3	9.29739e-162	0.505698	0.894	0.623	2.149e-157	dKO XY Supporting	Creb3
Cdca2	1.61721e-161	0.292369	0.391	0.083	3.73801e-157	dKO XY Supporting	Cdca2
Scrib	2.04755e-161	0.415288	0.8	0.429	4.7327e-157	dKO XY Supporting	Scrib
Srsf9	4.33179e-161	0.464849	0.989	0.947	1.00125e-156	dKO XY Supporting	Srsf9
Cdc42se1	4.86987e-161	0.440574	0.846	0.506	1.12562e-156	dKO XY Supporting	Cdc42se1
Bcl2l11	5.76939e-161	0.453821	0.654	0.275	1.33354e-156	dKO XY Supporting	Bcl2l11
Sgol2a	7.56902e-161	0.389681	0.43	0.106	1.7495e-156	dKO XY Supporting	Sgol2a
Aldh3b1	1.31467e-160	0.483756	0.895	0.56	3.03874e-156	dKO XY Supporting	Aldh3b1
Cenpa	2.27448e-160	0.698925	0.59	0.222	5.25724e-156	dKO XY Supporting	Cenpa
Dock7	2.49319e-160	0.516866	0.935	0.737	5.76276e-156	dKO XY Supporting	Dock7
Tiam1	4.12843e-160	0.411481	0.799	0.429	9.54245e-156	dKO XY Supporting	Tiam1
Cdk1	1.00717e-159	0.811707	0.709	0.347	2.32798e-155	dKO XY Supporting	Cdk1
Casc5	3.75764e-158	0.381821	0.402	0.093	8.6854e-154	dKO XY Supporting	Casc5
Coch	6.07564e-158	0.278645	0.4	0.092	1.40432e-153	dKO XY Supporting	Coch
Setd8	2.52052e-157	0.501784	0.97	0.855	5.82593e-153	dKO XY Supporting	Setd8
Zc3h7b	4.40291e-157	0.526841	0.907	0.629	1.01769e-152	dKO XY Supporting	Zc3h7b
Pkn1	4.66068e-157	0.414051	0.848	0.538	1.07727e-152	dKO XY Supporting	Pkn1
Lrrc8c	1.88907e-156	0.289436	0.606	0.221	4.3664e-152	dKO XY Supporting	Lrrc8c
Lpin2	2.99973e-156	0.458834	0.82	0.459	6.93357e-152	dKO XY Supporting	Lpin2
Tceal9	3.20752e-156	0.493357	0.999	0.987	7.41386e-152	dKO XY Supporting	Tceal9
Hexa	3.5285e-156	0.513757	0.945	0.733	8.15578e-152	dKO XY Supporting	Hexa
Hsp90b1	1.77216e-155	0.534429	0.997	0.997	4.09617e-151	dKO XY Supporting	Hsp90b1
Aurka	2.42542e-155	0.328094	0.402	0.096	5.60611e-151	dKO XY Supporting	Aurka
Map1b	3.16577e-154	0.636354	0.973	0.773	7.31736e-150	dKO XY Supporting	Map1b
Mki67	4.2977e-154	0.827859	0.55	0.197	9.9337e-150	dKO XY Supporting	Mki67
Dusp61	5.3959e-154	0.473186	0.825	0.412	1.24721e-149	dKO XY Supporting	Dusp6
Iqgap2	2.60437e-153	0.340494	0.553	0.191	6.01974e-149	dKO XY Supporting	Iqgap2
Grb14	1.20126e-152	0.443322	0.898	0.558	2.77658e-148	dKO XY Supporting	Grb14
Creb5	1.21904e-152	0.367881	0.432	0.111	2.8177e-148	dKO XY Supporting	Creb5
Med19	1.44442e-152	0.507036	0.946	0.784	3.33864e-148	dKO XY Supporting	Med19
Tspan32	1.95194e-152	0.316961	0.536	0.185	4.51171e-148	dKO XY Supporting	Tspan32
Vcpip1	6.11704e-152	0.449784	0.889	0.589	1.41389e-147	dKO XY Supporting	Vcpip1
Kif15	6.35108e-152	0.394265	0.443	0.12	1.46799e-147	dKO XY Supporting	Kif15
Rcc2	2.34548e-151	0.432653	0.914	0.643	5.42135e-147	dKO XY Supporting	Rcc2
Lmo4	2.72738e-151	0.494718	0.86	0.548	6.30407e-147	dKO XY Supporting	Lmo4
Plce1	9.04991e-151	0.37109	0.682	0.299	2.0918e-146	dKO XY Supporting	Plce1
Stim1	1.63034e-150	0.57247	0.962	0.817	3.76836e-146	dKO XY Supporting	Stim1
Birc5	2.81312e-150	0.651209	0.533	0.184	6.50224e-146	dKO XY Supporting	Birc5
Vcan1	8.51731e-150	0.431608	0.611	0.237	1.96869e-145	dKO XY Supporting	Vcan
Tnni3	9.65581e-150	0.581332	0.945	0.588	2.23184e-145	dKO XY Supporting	Tnni3
Rasl10a	1.60969e-149	0.366934	0.316	0.058	3.72064e-145	dKO XY Supporting	Rasl10a
Hspb1	2.00017e-149	0.729053	0.974	0.793	4.6232e-145	dKO XY Supporting	Hspb1
Tle4	5.75347e-149	0.44815	0.9	0.616	1.32986e-144	dKO XY Supporting	Tle4
Robo1	8.06977e-149	0.257762	0.504	0.155	1.86525e-144	dKO XY Supporting	Robo1
Plk1	1.36446e-148	0.355085	0.376	0.086	3.15381e-144	dKO XY Supporting	Plk1
Rad21	2.78453e-148	0.534005	0.918	0.732	6.43615e-144	dKO XY Supporting	Rad21
Slc6a8	4.53828e-148	0.320473	0.664	0.284	1.04898e-143	dKO XY Supporting	Slc6a8
Sema6c	1.74768e-147	0.494937	0.885	0.551	4.03958e-143	dKO XY Supporting	Sema6c
Rasgef1b	2.65005e-147	0.431775	0.821	0.45	6.12532e-143	dKO XY Supporting	Rasgef1b
Dut	8.00278e-147	0.607714	0.938	0.804	1.84976e-142	dKO XY Supporting	Dut
Susd3	8.33348e-147	0.467547	0.89	0.57	1.9262e-142	dKO XY Supporting	Susd3
Cyr611	1.44771e-145	0.811481	0.985	0.781	3.34624e-141	dKO XY Supporting	Cyr61
AC113182.4	1.53877e-145	0.297282	0.602	0.238	3.55671e-141	dKO XY Supporting	AC113182.4
Irs2	1.70938e-145	0.390584	0.64	0.27	3.95105e-141	dKO XY Supporting	Irs2
Cks2	1.75156e-145	0.868242	0.903	0.692	4.04855e-141	dKO XY Supporting	Cks2
Mast2	3.32782e-145	0.370853	0.778	0.434	7.69191e-141	dKO XY Supporting	Mast2
Vsig10	6.93645e-145	0.388896	0.784	0.422	1.60329e-140	dKO XY Supporting	Vsig10
Cit	1.0162e-144	0.274928	0.43	0.118	2.34885e-140	dKO XY Supporting	Cit
Scarb2	4.06475e-144	0.256903	0.587	0.217	9.39525e-140	dKO XY Supporting	Scarb2
Tgfbr3l	4.75102e-144	0.502061	0.886	0.575	1.09815e-139	dKO XY Supporting	Tgfbr3l
RP24-366J14.1	7.10143e-144	0.526675	0.834	0.486	1.64143e-139	dKO XY Supporting	RP24-366J14.1
Gmnn	1.01513e-143	0.591109	0.749	0.432	2.34638e-139	dKO XY Supporting	Gmnn
Miip	4.56489e-143	0.346293	0.713	0.349	1.05513e-138	dKO XY Supporting	Miip
Sgol1	5.04244e-143	0.282166	0.406	0.105	1.16551e-138	dKO XY Supporting	Sgol1
Hmgb2	1.31019e-142	0.882165	0.977	0.898	3.02838e-138	dKO XY Supporting	Hmgb2
Kif4	1.39622e-142	0.275289	0.36	0.081	3.22722e-138	dKO XY Supporting	Kif4
Ercc6	1.16525e-141	0.289116	0.62	0.256	2.69335e-137	dKO XY Supporting	Ercc6
Tomm20	4.6758e-141	0.405661	0.995	0.982	1.08076e-136	dKO XY Supporting	Tomm20
Jade1	8.11166e-141	0.489728	0.796	0.478	1.87493e-136	dKO XY Supporting	Jade1
Mcrip2	2.25474e-140	0.462977	0.896	0.577	5.2116e-136	dKO XY Supporting	Mcrip2
Rp9	2.49268e-140	0.481699	0.982	0.93	5.76157e-136	dKO XY Supporting	Rp9
Unc13b	2.83313e-140	0.357182	0.809	0.423	6.54851e-136	dKO XY Supporting	Unc13b
Ninl	4.25727e-140	0.34184	0.741	0.375	9.84025e-136	dKO XY Supporting	Ninl
Fam19a5	1.53264e-139	0.358506	0.783	0.4	3.54255e-135	dKO XY Supporting	Fam19a5
Incenp	4.33264e-139	0.526968	0.621	0.273	1.00145e-134	dKO XY Supporting	Incenp
Fhl1	4.40179e-139	0.265786	0.626	0.25	1.01743e-134	dKO XY Supporting	Fhl1
Cltb	7.01272e-139	0.404924	0.751	0.384	1.62092e-134	dKO XY Supporting	Cltb
Knstrn	2.08268e-138	0.318463	0.387	0.097	4.81391e-134	dKO XY Supporting	Knstrn
Nop56	3.09113e-138	0.476051	0.946	0.792	7.14483e-134	dKO XY Supporting	Nop56
Enc11	5.7e-138	0.356595	0.695	0.293	1.3175e-133	dKO XY Supporting	Enc1
Atp6v0e	6.48207e-138	0.480996	0.986	0.949	1.49827e-133	dKO XY Supporting	Atp6v0e
Gng12	7.32945e-137	0.449936	0.897	0.705	1.69413e-132	dKO XY Supporting	Gng12
Hspa2	9.09332e-137	0.334021	0.692	0.332	2.10183e-132	dKO XY Supporting	Hspa2
Anp32b	1.97981e-136	0.483145	0.998	0.982	4.57614e-132	dKO XY Supporting	Anp32b
Tacc3	8.58769e-135	0.349087	0.47	0.154	1.98496e-130	dKO XY Supporting	Tacc3
Myo18a	4.87704e-134	0.341127	0.762	0.393	1.12728e-129	dKO XY Supporting	Myo18a
Pclaf	6.18708e-134	0.675523	0.479	0.158	1.43008e-129	dKO XY Supporting	Pclaf
Smc2	7.19317e-134	0.67141	0.787	0.512	1.66263e-129	dKO XY Supporting	Smc2
Ncaph	7.93715e-134	0.254432	0.436	0.128	1.83459e-129	dKO XY Supporting	Ncaph
Usp7	8.39131e-133	0.432934	0.94	0.77	1.93957e-128	dKO XY Supporting	Usp7
Gcn1l1	1.08609e-132	0.405263	0.87	0.601	2.5104e-128	dKO XY Supporting	Gcn1l1
Exoc3l2	1.98184e-132	0.32658	0.753	0.366	4.58081e-128	dKO XY Supporting	Exoc3l2
Pip5k1b	3.55619e-132	0.26427	0.576	0.229	8.21977e-128	dKO XY Supporting	Pip5k1b
Zdbf2	6.17636e-132	0.388328	0.756	0.375	1.4276e-127	dKO XY Supporting	Zdbf2
RP23-349I9.6	8.34312e-132	0.436817	0.904	0.679	1.92843e-127	dKO XY Supporting	RP23-349I9.6
Tcn2	1.13637e-130	0.438334	0.835	0.539	2.62662e-126	dKO XY Supporting	Tcn2
Aurkb	1.42255e-130	0.349032	0.383	0.101	3.28808e-126	dKO XY Supporting	Aurkb
Bub1b	1.73235e-130	0.323522	0.439	0.136	4.00416e-126	dKO XY Supporting	Bub1b
Lrrc8d	1.90498e-130	0.298247	0.705	0.346	4.40317e-126	dKO XY Supporting	Lrrc8d
Vim1	6.24807e-130	0.417684	1	0.997	1.44418e-125	dKO XY Supporting	Vim
Uck2	6.87511e-130	0.27116	0.643	0.288	1.58911e-125	dKO XY Supporting	Uck2
St3gal4	7.88525e-130	0.351146	0.752	0.381	1.8226e-125	dKO XY Supporting	St3gal4
Fignl1	1.05899e-129	0.251242	0.513	0.18	2.44775e-125	dKO XY Supporting	Fignl1
Dab2ip	2.9181e-129	0.43107	0.919	0.748	6.7449e-125	dKO XY Supporting	Dab2ip
B2m	3.476e-129	0.497149	0.913	0.672	8.03442e-125	dKO XY Supporting	B2m
Actn4	6.74142e-129	0.417216	0.959	0.83	1.55821e-124	dKO XY Supporting	Actn4
Pcsk51	7.8021e-129	0.288131	0.639	0.259	1.80338e-124	dKO XY Supporting	Pcsk5
Amd1	1.47861e-128	0.408768	0.863	0.577	3.41767e-124	dKO XY Supporting	Amd1
Hmbs	2.25434e-128	0.426181	0.934	0.77	5.21069e-124	dKO XY Supporting	Hmbs
Myef2	4.02939e-128	0.45557	0.972	0.871	9.31354e-124	dKO XY Supporting	Myef2
Anln	7.24706e-128	0.265539	0.418	0.122	1.67509e-123	dKO XY Supporting	Anln
Aspm	1.30846e-127	0.408979	0.409	0.117	3.02438e-123	dKO XY Supporting	Aspm
Zmym1	2.14025e-127	0.329873	0.697	0.346	4.94697e-123	dKO XY Supporting	Zmym1
Rps6ka1	2.47575e-127	0.26529	0.61	0.263	5.72245e-123	dKO XY Supporting	Rps6ka1
Pcolce1	5.58355e-127	0.500368	0.973	0.821	1.29058e-122	dKO XY Supporting	Pcolce
Lsr	1.09556e-126	0.445565	0.951	0.759	2.53228e-122	dKO XY Supporting	Lsr
Nucks1	1.00009e-125	0.577148	0.989	0.945	2.3116e-121	dKO XY Supporting	Nucks1
Cdca8	1.59111e-125	0.621006	0.586	0.27	3.67768e-121	dKO XY Supporting	Cdca8
Cdo1	1.81533e-125	0.250614	0.506	0.177	4.19594e-121	dKO XY Supporting	Cdo1
Ezh2	2.89553e-125	0.557475	0.855	0.63	6.69274e-121	dKO XY Supporting	Ezh2
Slc39a6	1.28624e-124	0.356277	0.795	0.467	2.97302e-120	dKO XY Supporting	Slc39a6
Dbf4	1.28416e-123	0.400105	0.648	0.317	2.9682e-119	dKO XY Supporting	Dbf4
Hnrnpa1	2.87157e-123	0.398634	0.998	0.988	6.63735e-119	dKO XY Supporting	Hnrnpa1
Eif5	6.74982e-123	0.423904	0.984	0.934	1.56015e-118	dKO XY Supporting	Eif5
Hipk2	7.2495e-123	0.386196	0.811	0.526	1.67565e-118	dKO XY Supporting	Hipk2
Sh3tc2	1.70793e-122	0.3092	0.769	0.423	3.94771e-118	dKO XY Supporting	Sh3tc2
Smarca5	2.43238e-122	0.401211	0.993	0.971	5.6222e-118	dKO XY Supporting	Smarca5
Scara5	2.55215e-122	0.259009	0.572	0.231	5.89905e-118	dKO XY Supporting	Scara5
Hdhd2	2.60519e-122	0.395711	0.918	0.737	6.02164e-118	dKO XY Supporting	Hdhd2
Phf8	3.60794e-122	0.380459	0.84	0.541	8.33939e-118	dKO XY Supporting	Phf8
Rhox81	3.87325e-122	0.431345	0.861	0.51	8.95262e-118	dKO XY Supporting	Rhox8
Rdx	9.67794e-122	0.426468	0.987	0.949	2.23696e-117	dKO XY Supporting	Rdx
RP23-85A17.4	4.43735e-121	0.277887	0.705	0.339	1.02565e-116	dKO XY Supporting	RP23-85A17.4
Ppp4r1	9.05337e-121	0.337154	0.767	0.455	2.0926e-116	dKO XY Supporting	Ppp4r1
Spc24	1.55644e-120	0.299714	0.483	0.17	3.59756e-116	dKO XY Supporting	Spc24
Tk1	2.01377e-119	0.308407	0.406	0.124	4.65462e-115	dKO XY Supporting	Tk1
Pla2g5	2.25112e-119	0.355112	0.738	0.403	5.20323e-115	dKO XY Supporting	Pla2g5
Kdm7a	2.28961e-119	0.426799	0.865	0.593	5.29221e-115	dKO XY Supporting	Kdm7a
Clspn	2.78886e-119	0.295731	0.458	0.155	6.44616e-115	dKO XY Supporting	Clspn
Calr1	5.79619e-119	0.516052	0.997	0.97	1.33973e-114	dKO XY Supporting	Calr
Hnrnpab	1.20208e-118	0.38575	0.993	0.968	2.77848e-114	dKO XY Supporting	Hnrnpab
Fen1	1.94971e-118	0.287154	0.613	0.278	4.50656e-114	dKO XY Supporting	Fen1
Hjurp	2.62324e-118	0.451468	0.778	0.471	6.06335e-114	dKO XY Supporting	Hjurp
Diaph3	4.24908e-118	0.297777	0.477	0.169	9.82132e-114	dKO XY Supporting	Diaph3
Slc20a1	1.05074e-117	0.312301	0.66	0.308	2.42869e-113	dKO XY Supporting	Slc20a1
Fam60a	1.47524e-117	0.430324	0.926	0.704	3.40986e-113	dKO XY Supporting	Fam60a
[truncated: 1,123 more rows]

## Sheet: Fig5 Sertoli-Sertoli
id_cp_interaction	interacting_pair	partner_a	partner_b	gene_a	gene_b	secreted	receptor_a	receptor_b	annotation_strategy	is_integrin	Fetal Leydig|Fetal Leydig	Fetal Leydig|Germ	Fetal Leydig|Supporting (XY)	Germ|Fetal Leydig	Germ|Germ	Germ|Supporting (XY)	Supporting (XY)|Fetal Leydig	Supporting (XY)|Germ	Supporting (XY)|Supporting (XY)
CPI-CS073233FCC	ACVR_1A2A receptor_INHBB	complex:ACVR_1A2A receptor	simple:P09529		ENSG00000163083	TRUE	TRUE	FALSE	curated	FALSE	1	1	0	1	1	1	1	1	0
CPI-CS02899BF8B	ACVR_1B2A receptor_INHBB	complex:ACVR_1B2A receptor	simple:P09529		ENSG00000163083	TRUE	TRUE	FALSE	curated	FALSE	1	1	1	1	1	1	1	1	0
CPI-CS085EF890A	ACVR_1B2B receptor_INHBB	complex:ACVR_1B2B receptor	simple:P09529		ENSG00000163083	TRUE	TRUE	FALSE	curated	FALSE	1	1	1	1	1	1	1	1	0
CPI-SC03ADD2063	COL18A1_a11b1 complex	simple:P39060	complex:a11b1 complex	ENSG00000182871		TRUE	FALSE	FALSE	curated	TRUE	1	1	1	1	1	1	1	1	0
CPI-SC05F111D21	COL27A1_a11b1 complex	simple:Q8IZC6	complex:a11b1 complex	ENSG00000196739		TRUE	FALSE	FALSE	curated	TRUE	1	1	1	1	1	1	1	1	0
CPI-SC08AF9CA91	COL8A2_a11b1 complex	simple:P25067	complex:a11b1 complex	ENSG00000171812		TRUE	FALSE	FALSE	curated	TRUE	1	1	1	1	1	1	1	1	0
CPI-SC0247E9ADB	COL9A2_a11b1 complex	simple:Q14055	complex:a11b1 complex	ENSG00000049089		TRUE	FALSE	FALSE	curated	TRUE	1	1	1	1	1	1	1	1	0
CPI-SC09938698A	CSPG4_a3b1 complex	simple:Q6UVK1	complex:a3b1 complex	ENSG00000173546		FALSE	FALSE	FALSE	curated	TRUE	1	1	0	1	1	1	1	1	0
CPI-SS06D13FCD3	DSC2_DSG2	simple:Q02487	simple:Q14126	ENSG00000134755	ENSG00000046604	FALSE	FALSE	FALSE	curated	FALSE	1	1	1	1	1	1	1	1	0
CPI-SS090FC28E1	EPHB6_EFNB2	simple:O15197	simple:P52799	ENSG00000275482	ENSG00000125266	TRUE	TRUE	TRUE	curated	FALSE	1	1	0	1	1	1	1	1	0
CPI-SS0415CC75D	MERTK_GAS6	simple:Q12866	simple:Q14393	ENSG00000153208	ENSG00000183087	TRUE	TRUE	FALSE	guidetopharmacology.org	FALSE	1	1	0	1	1	1	1	1	0
CPI-CS07557A266	MIS receptor 1_AMH	complex:MIS receptor 1	simple:P03971		ENSG00000104899	TRUE	TRUE	FALSE	curated	FALSE	1	1	0	1	1	1	1	1	0
CPI-CS0D4BB4458	MIS receptor 3_AMH	complex:MIS receptor 3	simple:P03971		ENSG00000104899	TRUE	TRUE	FALSE	curated	FALSE	1	1	0	1	1	1	1	1	0
CPI-SC02BFEEC8A	THBS1_a3b1 complex	simple:P07996	complex:a3b1 complex	ENSG00000137801		FALSE	FALSE	FALSE	curated	TRUE	1	1	1	1	1	1	1	1	0
CPI-SS0BFD8E056	EFNB2_EPHB1	simple:P52799	simple:P54762	ENSG00000125266	ENSG00000154928	FALSE	TRUE	TRUE	curated	FALSE	1	1	1	1	1	1	1	0.048	0
CPI-SS09808DEAE	CD74_APP	simple:P04233	simple:P05067	ENSG00000019582	ENSG00000142192	FALSE	TRUE	FALSE	curated	FALSE	1	1	1	1	1	1	0.952	1	0
CPI-SS01F67987A	FGF2_FGFR1	simple:P09038	simple:P11362	ENSG00000138685	ENSG00000077782	TRUE	FALSE	TRUE	curated	FALSE	1	1	1	1	1	1	0.318	0.068	0.008
CPI-SC0D5CFA431	TGFB3_TGFbeta receptor1	simple:P10600	complex:TGFbeta receptor1	ENSG00000119699		TRUE	FALSE	TRUE	curated	FALSE	1	1	1	1	1	1	0	1	0
CPI-SC0077CEB82	TGFB3_TGFbeta receptor2	simple:P10600	complex:TGFbeta receptor2	ENSG00000119699		TRUE	FALSE	TRUE	curated	FALSE	1	1	1	1	1	1	0	1	0
CPI-SC01AB9BED7	SPP1_a9b1 complex	simple:P10451	complex:a9b1 complex	ENSG00000118785		TRUE	FALSE	FALSE	curated	TRUE	1	1	1	0.452	1	1	0	0.614	0.02
CPI-SS08D0F9109	EFNB2_EPHB4	simple:P52799	simple:P54760	ENSG00000125266	ENSG00000196411	FALSE	TRUE	TRUE	curated	FALSE	1	1	1	1	1	1	0	0.118	0.016
CPI-SS0F2C6A4D4	FGF18_FGFR1	simple:O76093	simple:P11362	ENSG00000156427	ENSG00000077782	TRUE	FALSE	TRUE	I2D	FALSE	1	1	1	1	1	1	0	0.008	0
CPI-SS033CB0BB2	CXADR_FAM3C	simple:P78310	simple:Q92520	ENSG00000154639	ENSG00000196937	TRUE	TRUE	FALSE	IMEx,IntAct	FALSE	1	1	1	1	1	1	0	0	0
CPI-SC070D5A96F	JAM2_a4b1 complex	simple:P57087	complex:a4b1 complex	ENSG00000154721		FALSE	FALSE	FALSE	curated	TRUE	1	1	1	1	1	1	0	0	0
CPI-SS087B53ABF	JAM2_JAM3	simple:P57087	simple:Q9BX67	ENSG00000154721	ENSG00000166086	TRUE	FALSE	FALSE	curated	FALSE	1	1	1	1	1	1	0	0	0
CPI-SC0B4BD965C	COL9A3_a11b1 complex	simple:Q14050	complex:a11b1 complex	ENSG00000092758		TRUE	FALSE	FALSE	curated	TRUE	1	1	1	1	1	0.997	1	1	0
CPI-SS0AB21032D	PLXNB2_SEMA4C	simple:O15031	simple:Q9C0C4	ENSG00000196576	ENSG00000168758	FALSE	TRUE	TRUE	curated	FALSE	1	1	1	0.996	1	0.984	0	0	0
CPI-SS01DCC7684	EFNA2_EPHA7	simple:O43921	simple:Q15375	ENSG00000099617	ENSG00000135333	FALSE	FALSE	TRUE	curated	FALSE	1	1	0.103	0.996	1	0.972	0	1	0
CPI-SC060984F83	COL14A1_a11b1 complex	simple:Q05707	complex:a11b1 complex	ENSG00000187955		TRUE	FALSE	FALSE	curated	TRUE	1	1	1	1	1	0.926	1	1	0
CPI-SS0D81D9F5E	EFNA2_EPHA5	simple:O43921	simple:P54756	ENSG00000099617	ENSG00000145242	FALSE	FALSE	TRUE	curated	FALSE	1	1	0	0.996	1	0.895	0	1	0
CPI-SC02017BE74	COL4A2_a11b1 complex	simple:P08572	complex:a11b1 complex	ENSG00000134871		TRUE	FALSE	FALSE	curated	TRUE	1	1	1	1	1	0.841	1	1	0
CPI-SC0A0532ADC	COL4A1_a11b1 complex	simple:P02462	complex:a11b1 complex	ENSG00000187498		TRUE	FALSE	FALSE	curated	TRUE	1	1	1	1	1	0.812	1	1	0
CPI-SC0092846B0	COL5A1_a11b1 complex	simple:P20908	complex:a11b1 complex	ENSG00000130635		TRUE	FALSE	FALSE	curated	TRUE	1	1	0.205	1	1	0.745	1	1	0.008
CPI-SC0F7E26271	COL1A1_a11b1 complex	simple:P02452	complex:a11b1 complex	ENSG00000108821		TRUE	FALSE	FALSE	curated	TRUE	1	1	0.952	1	1	0.429	1	1	0.016
CPI-SS0BD5C2A23	NRG1_ERBB4	simple:Q02297	simple:Q15303	ENSG00000157168	ENSG00000178568	TRUE	TRUE	TRUE	curated	FALSE	1	1	0	1	1	0.39	1	1	0
CPI-SC0ECFACED2	COL6A3_a11b1 complex	simple:P12111	complex:a11b1 complex	ENSG00000163359		TRUE	FALSE	FALSE	curated	TRUE	1	1	0.028	1	1	0.247	1	1	0
CPI-SC0ED0520DD	LAMA3_a3b1 complex	simple:Q16787	complex:a3b1 complex	ENSG00000053747		TRUE	FALSE	FALSE	curated	TRUE	1	1	0	1	1	0.243	1	1	0
CPI-SS03CC15FF3	PDGFRA_PDGFC	simple:P16234	simple:Q9NRA1	ENSG00000134853	ENSG00000145431	TRUE	TRUE	FALSE	curated	FALSE	1	1	0.086	1	1	0.223	1	1	0
CPI-SC03BFF1D95	COL15A1_a11b1 complex	simple:P39059	complex:a11b1 complex	ENSG00000204291		TRUE	FALSE	FALSE	curated	TRUE	1	1	0.302	1	1	0.149	1	1	0
CPI-SS03A4F7DC8	AXL_GAS6	simple:P30530	simple:Q14393	ENSG00000167601	ENSG00000183087	TRUE	TRUE	FALSE	guidetopharmacology.org	FALSE	1	1	0	1	1	0.091	0	0.937	0
CPI-SS028688B7B	EFNA5_EPHA7	simple:P52803	simple:Q15375	ENSG00000184349	ENSG00000135333	FALSE	FALSE	TRUE	curated	FALSE	1	1	0	0.274	1	0.086	0.263	1	0
CPI-SC0014D5A6E	COL16A1_a11b1 complex	simple:Q07092	complex:a11b1 complex	ENSG00000084636		TRUE	FALSE	FALSE	curated	TRUE	1	1	0.854	1	1	0.04	1	1	0
CPI-SS09E3F5044	EFNA5_EPHA5	simple:P52803	simple:P54756	ENSG00000184349	ENSG00000145242	FALSE	FALSE	TRUE	curated	FALSE	1	1	0	0.413	1	0.035	0.862	1	0
CPI-SS085195142	TYRO3_GAS6	simple:Q06418	simple:Q14393	ENSG00000092445	ENSG00000183087	TRUE	TRUE	FALSE	guidetopharmacology.org	FALSE	1	1	0	1	1	0.02	0	0.801	0
CPI-SS038E93B77	FGFR1_FGF9	simple:P11362	simple:P31371	ENSG00000077782	ENSG00000102678	TRUE	TRUE	FALSE	I2D,InnateDB-All	FALSE	1	1	0	1	1	0.016	1	1	0
CPI-SS02A0FF87F	FAM3C_CLEC2D	simple:Q92520	simple:Q9UHP7	ENSG00000196937	ENSG00000069493	TRUE	FALSE	TRUE	IMEx,InnateDB-All,IntAct	FALSE	1	1	1	0.032	1	0.004	0	1	0
CPI-SC098C06330	TGFB1_TGFbeta receptor1	simple:P01137	complex:TGFbeta receptor1	ENSG00000105329		TRUE	FALSE	TRUE	curated	FALSE	1	1	1	0.004	1	0.004	0	1	0
CPI-SC0984894BC	TGFB1_TGFbeta receptor2	simple:P01137	complex:TGFbeta receptor2	ENSG00000105329		TRUE	FALSE	TRUE	curated	FALSE	1	1	1	0.004	1	0.004	0	1	0
CPI-SC0CFF5E19D	FN1_a11b1 complex	simple:P02751	complex:a11b1 complex	ENSG00000115414		TRUE	FALSE	FALSE	curated	TRUE	1	1	0.864	1	1	0	1	1	0.004
CPI-CS048465560	ACVR_1A2B receptor_INHBB	complex:ACVR_1A2B receptor	simple:P09529		ENSG00000163083	TRUE	TRUE	FALSE	curated	FALSE	1	1	0	1	1	0	1	1	0
CPI-SC04F2478E9	FN1_a3b1 complex	simple:P02751	complex:a3b1 complex	ENSG00000115414		TRUE	FALSE	FALSE	curated	TRUE	1	1	0	1	1	0	1	1	0
CPI-SS0008137B6	EFNA4_EPHA5	simple:P52798	simple:P54756	ENSG00000243364	ENSG00000145242	TRUE	FALSE	TRUE	curated	FALSE	1	1	0	0.123	1	0	0.108	1	0
CPI-SS0F81DBF22	EFNA4_EPHA7	simple:P52798	simple:Q15375	ENSG00000243364	ENSG00000135333	TRUE	FALSE	TRUE	curated	FALSE	1	1	0	0.052	1	0	0	1	0
CPI-SS0C23EF34B	NCAM1_GDNF	simple:P13591	simple:P39905	ENSG00000149294	ENSG00000168621	TRUE	TRUE	FALSE	I2D	FALSE	1	1	0	1	0.992	0.184	0	0.152	0
CPI-SC07BE7830D	SPP1_a4b1 complex	simple:P10451	complex:a4b1 complex	ENSG00000118785		TRUE	FALSE	FALSE	curated	TRUE	1	1	1	1	0.969	0.984	0	0	0
CPI-SS0B70EB09E	PDGFA_PDGFRA	simple:P04085	simple:P16234	ENSG00000197461	ENSG00000134853	TRUE	FALSE	TRUE	curated	FALSE	1	1	1	0.996	0.933	0.985	0	0	0
CPI-SC096929DB0	FN1_aVb1 complex	simple:P02751	complex:aVb1 complex	ENSG00000115414		TRUE	FALSE	FALSE	curated	TRUE	1	1	0	0	0	0	0.695	0.918	0
CPI-SC0847A64D2	FN1_aVb5 complex	simple:P02751	complex:aVb5 complex	ENSG00000115414		TRUE	FALSE	FALSE	curated	TRUE	1	1	0	0	0	0	0.695	0.918	0
CPI-SC0EEF3A379	LAMC1_a6b1 complex	simple:P11047	complex:a6b1 complex	ENSG00000135862		TRUE	FALSE	FALSE	curated	TRUE	1	0.997	0	1	1	0	1	1	0
CPI-SS02EF3E1BA	TNFSF12_TNFRSF12A	simple:O43508	simple:Q9NP84	ENSG00000239697	ENSG00000006327	TRUE	FALSE	TRUE	curated	FALSE	1	0.988	0	0.984	0.968	0	1	0.961	0
CPI-SS08A54963F	EFNA2_EPHA2	simple:O43921	simple:P29317	ENSG00000099617	ENSG00000142627	FALSE	FALSE	TRUE	curated	FALSE	1	0.973	0	1	0.984	0.833	0	0.052	0
CPI-SS0C0A61F92	PLXNB2_SEMA4G	simple:O15031	simple:Q9NTN9	ENSG00000196576	ENSG00000095539	FALSE	TRUE	FALSE	curated	FALSE	1	0.964	1	0.996	0.944	0.976	0	0	0
CPI-SS0C85BC9AF	PROS1_AXL	simple:P07225	simple:P30530	ENSG00000184500	ENSG00000167601	TRUE	FALSE	TRUE	guidetopharmacology.org	FALSE	1	0.949	0	1	1	1	1	1	0
CPI-SS039799099	FGFR1_NCAM1	simple:P11362	simple:P13591	ENSG00000077782	ENSG00000149294	TRUE	TRUE	TRUE	curated	FALSE	1	0.936	0	0.429	0.608	0	1	0.878	0
CPI-SS01BCB9360	NCAM1_BDNF	simple:P13591	simple:P23560	ENSG00000149294	ENSG00000176697	TRUE	TRUE	FALSE	I2D	FALSE	1	0.928	1	0.916	0.853	0.902	0	0	0
CPI-SS0C875BA24	EFNA2_EPHA3	simple:O43921	simple:P29320	ENSG00000099617	ENSG00000044524	TRUE	FALSE	TRUE	curated	FALSE	1	0.913	1	0.988	0.992	0.996	0	0.008	0
CPI-SS0708FE6FF	NRG1_LSR	simple:Q02297	simple:Q86X29	ENSG00000157168	ENSG00000105699	TRUE	TRUE	TRUE	InnateDB-All	FALSE	1	0.854	0	1	0.946	0	1	0.954	0
CPI-SS08FAC0A55	PLXNB2_SEMA4D	simple:O15031	simple:Q92854	ENSG00000196576	ENSG00000187764	FALSE	TRUE	TRUE	curated	FALSE	1	0.793	1	1	0.723	0.976	1	0	0
CPI-SS0A93C11C8	NGFR_BDNF	simple:P08138	simple:P23560	ENSG00000064300	ENSG00000176697	TRUE	TRUE	FALSE	curated	FALSE	1	0.75	0.875	0.139	0.238	0.099	0	0.286	0
CPI-SS0BFB29A42	PLXNB2_PTN	simple:O15031	simple:P21246	ENSG00000196576	ENSG00000105894	TRUE	TRUE	FALSE	I2D,IMEx,InnateDB-All,IntAct	FALSE	1	0.747	0.012	1	0.791	0.178	0	0.478	0
CPI-SS09C4988F8	PROS1_TYRO3	simple:P07225	simple:Q06418	ENSG00000184500	ENSG00000092445	TRUE	FALSE	TRUE	guidetopharmacology.org	FALSE	1	0.656	0	1	1	1	1	1	0
CPI-SS0889E281D	CADM1_CADM1	simple:Q9BY67	simple:Q9BY67	ENSG00000182985	ENSG00000182985	FALSE	FALSE	FALSE	curated	FALSE	1	0.565	0	0.565	0.201	0	0	0	0
CPI-SS02AFCED82	EPHA2_EFNA5	simple:P29317	simple:P52803	ENSG00000142627	ENSG00000184349	FALSE	TRUE	FALSE	curated	FALSE	1	0.469	0.993	0.785	0.386	0.511	0	0.027	0
CPI-SS03F0B666C	BDNF_F11R	simple:P23560	simple:Q9Y624	ENSG00000176697	ENSG00000158769	TRUE	FALSE	TRUE	IMEx,InnateDB-All,IntAct	FALSE	1	0.318	0	0.928	0.338	0	1	0.306	0
CPI-SS09F973C1A	EPHA2_EFNA4	simple:P29317	simple:P52798	ENSG00000142627	ENSG00000243364	TRUE	TRUE	FALSE	curated	FALSE	1	0.186	0.692	0.853	0.208	0.308	0	0	0
CPI-SS0E41702C1	IGF1_IGF1R	simple:P05019	simple:P08069	ENSG00000017427	ENSG00000140443	TRUE	FALSE	TRUE	curated	FALSE	1	0.132	0	0.624	0.171	0.243	0.143	0.056	0
CPI-SS0855C0353	NRP1_PGF	simple:O14786	simple:P49763	ENSG00000099250	ENSG00000119630	TRUE	TRUE	FALSE	curated	FALSE	1	0.126	0.024	1	0.194	0.294	1	0.078	0.008
CPI-SS09A36B221	BDNF_SORT1	simple:P23560	simple:Q99523	ENSG00000176697	ENSG00000134243	TRUE	FALSE	TRUE	I2D,IMEx,InnateDB-All,IntAct	FALSE	1	0.044	0	0.782	0.182	0.266	0.867	0.04	0
CPI-SS0CCCF7C69	PLXNB1_SEMA4D	simple:O43157	simple:Q92854	ENSG00000164050	ENSG00000187764	TRUE	TRUE	TRUE	curated	FALSE	1	0.004	0	1	0.647	0.937	1	0	0
CPI-SS0E075E5AF	NRG1_NETO2	simple:Q02297	simple:Q8NC67	ENSG00000157168	ENSG00000171208	TRUE	TRUE	TRUE	InnateDB-All	FALSE	0.996	0.256	0	0.936	0.678	0.382	1	0.59	0
CPI-SS00F4DDF4B	PTN_PTPRS	simple:P21246	simple:Q13332	ENSG00000105894	ENSG00000105426	TRUE	FALSE	TRUE	I2D,IMEx,InnateDB-All,IntAct	FALSE	0.988	1	1	0.616	0.938	0.696	0	0.795	0.004
CPI-SS0E1A8414D	DLK1_NOTCH2	simple:P80370	simple:Q04721	ENSG00000185559	ENSG00000134250	FALSE	FALSE	TRUE	curated	FALSE	0.972	0.905	0	0.604	0.621	0.437	0.857	0.873	0.032
CPI-SS0F9D53834	JAM3_JAM3	simple:Q9BX67	simple:Q9BX67	ENSG00000166086	ENSG00000166086	TRUE	FALSE	FALSE	curated	FALSE	0.912	1	0.024	1	0.993	0.977	0.024	0.977	0.04

## Sheet: Figure 6
Ovarian Transplant outcomes: counts
Recipient Genotype	N=	Masculanized	Ovary
Control	13	11	2
dKO	7	1	6
Amh KO	4	2	2
Inhbb KO	7	3	4
Ovarian Transplant outcomes: percentages
Recipient Genotype	N=	Masculanized	Ovary
Control	13	84.6154	15.3846
dKO	7	14.2857	85.7143
Amh KO	4	50	50
Inhbb KO	7	42.8571	57.1429

## Sheet: Supp Fig3A Up XX vs XY (478)
48694	TC0900002857.mm.1	NM_001033145 // 1190002N15Rik // RIKEN cDNA 1190002N15 gene // 9 E3.3|9 // 68861 /// EN	1190002N15Rik	NM_001033145	1.88404e-05	4.67079e-06	2.58761	2.58761	Female Control up vs Male Control	0.00436205	1.52987	1.52987	dKO up vs Male Control	0.000979941	0.591228	-1.6914	dKO down vs Female Control	30.7821	4.72084	0.92018	1
70787	TC1500001972.mm.1	NR_027980 // 1700001L05Rik // RIKEN cDNA 1700001L05 gene // 15 E1|15 // 69291 /// ENSMU	1700001L05Rik	NR_027980	3.65531e-07	8.65621e-08	2.88198	2.88198	Female Control up vs Male Control	0.000202622	1.6299	1.6299	dKO up vs Male Control	5.08722e-05	0.565548	-1.7682	dKO down vs Female Control	64.9573	5.84129	0.53955	1
42130	TC0700004151.mm.1	NR_029433 // 1700003G18Rik // RIKEN cDNA 1700003G18 gene // 7|7 // 69350 /// ENSMUST000	1700003G18Rik	NR_029433	1.86142e-06	5.58561e-07	2.51951	2.51951	Female Control up vs Male Control	0.0102952	1.33998	1.33998	dKO up vs Male Control	2.70381e-05	0.531842	-1.88026	dKO down vs Female Control	48.0975	4.6422	0.579099	1
51418	TC0X00002245.mm.1	NM_001200013 // 1700013H16Rik // RIKEN cDNA 1700013H16 gene // X A5|X // 75514 /// ENSM	1700013H16Rik	NM_001200013	9.87414e-12	2.25276e-12	13.3777	13.3777	Female Control up vs Male Control	1.30242e-08	3.42692	3.42692	dKO up vs Male Control	4.15179e-09	0.256166	-3.90372	dKO down vs Female Control	403.639	35.0314	0.520733	1
25222	TC0300001929.mm.1	NR_003617 // 1700018B24Rik // enhancer of rudimentary homolog pseudogene // 3 C|3 // 66	1700018B24Rik	NR_003617	0.000207237	5.31799e-05	2.02985	2.02985	Female Control up vs Male Control	0.00618348	1.46878	1.46878	dKO up vs Male Control	0.0163847	0.723588	-1.382	dKO down vs Female Control	18.6646	2.61445	0.840453	1
41628	TC0700003643.mm.1	NM_029335 // 1700026D08Rik // RIKEN cDNA 1700026D08 gene // 7 D3|7 // 75556 /// ENSMUST	1700026D08Rik	NM_029335	2.71267e-10	6.21956e-11	2.55679	2.55679	Female Control up vs Male Control	9.71732e-08	1.63823	1.63823	dKO up vs Male Control	3.01093e-07	0.640735	-1.56071	dKO down vs Female Control	229.822	4.58963	0.119822	1
44771	TC0800002152.mm.1	NM_001033148 // 1700029J07Rik // RIKEN cDNA 1700029J07 gene // 8 B1.1|8 // 69479 /// EN	1700029J07Rik	NM_001033148	2.0691e-06	8.12948e-07	2.12319	2.12319	Female Control up vs Male Control	0.0566294	1.18698	1.18698	dKO up vs Male Control	1.15661e-05	0.559054	-1.78873	dKO down vs Female Control	47.1522	3.24147	0.412469	1
56660	TC1100000297.mm.1	NM_001163521 // 1700034F02Rik // RIKEN cDNA 1700034F02 gene // 11|11 A4 // 73324 /// NM	1700034F02Rik	NM_001163521	8.90562e-07	2.71651e-07	2.45194	2.45194	Female Control up vs Male Control	0.008032	1.31965	1.31965	dKO up vs Male Control	1.27232e-05	0.538207	-1.85802	dKO down vs Female Control	55.1703	4.38863	0.477282	1
77954	TC1900000105.mm.1	NM_001165919 // 1700123I01Rik // RIKEN cDNA 1700123I01 gene // 19 A|19 // 622554 /// EN	1700123I01Rik	NM_001165919	9.59395e-11	2.20086e-11	8.59609	8.59609	Female Control up vs Male Control	3.25967e-08	3.13389	3.13389	dKO up vs Male Control	1.29098e-07	0.364571	-2.74295	dKO down vs Female Control	274.426	24.1129	0.527199	1
71216	TC1600000056.mm.1	NR_045799 // 1700123O21Rik // RIKEN cDNA 1700123O21 gene // 16 2.71 cM // 68238 /// uc0	1700123O21Rik	NR_045799	1.24406e-06	1.31735e-06	2.07105	2.07105	Female Control up vs Male Control	0.951374	1.00514	1.00514	dKO up vs Male Control	1.41881e-06	0.485328	-2.06046	dKO down vs Female Control	51.8554	3.65182	0.422539	1
75277	TC1700001985.mm.1	NM_001033630 // 2310061I04Rik // RIKEN cDNA 2310061I04 gene // 17 B1|17 // 69662 /// EN	2310061I04Rik	NM_001033630	1.26062e-07	2.93589e-08	2.04298	2.04298	Female Control up vs Male Control	4.81671e-05	1.42069	1.42069	dKO up vs Male Control	3.50259e-05	0.695402	-1.43802	dKO down vs Female Control	78.7333	2.65599	0.202404	1
23622	TC0300000309.mm.1	NM_026622 // 3110057O12Rik // RIKEN cDNA 3110057O12 gene // 3 C|3 // 269423 /// NR_0380	3110057O12Rik	NM_026622	4.20967e-08	1.18672e-08	2.33647	2.33647	Female Control up vs Male Control	0.000627402	1.33124	1.33124	dKO up vs Male Control	1.08632e-06	0.569767	-1.7551	dKO down vs Female Control	95.7286	3.87999	0.243187	1
49712	TC0X00000512.mm.1	NM_027510 // 3830403N18Rik // RIKEN cDNA 3830403N18 gene // X A5|X // 70691 /// ENSMUST	3830403N18Rik	NM_027510	1.40936e-05	4.52315e-06	2.56682	2.56682	Female Control up vs Male Control	0.0393846	1.31959	1.31959	dKO up vs Male Control	0.000126739	0.514095	-1.94517	dKO down vs Female Control	32.6053	4.88503	0.898937	1
43578	TC0800000948.mm.1	NM_001163752 // 4930432K21Rik // RIKEN cDNA 4930432K21 gene // 8|8 C3 // 74666 /// NM_0	4930432K21Rik	NM_001163752	2.34022e-08	5.46355e-09	2.29256	2.29256	Female Control up vs Male Control	4.68311e-06	1.56234	1.56234	dKO up vs Male Control	2.10497e-05	0.681481	-1.46739	dKO down vs Female Control	106.187	3.58861	0.202772	1
62526	TC1200001911.mm.1	NM_029444 // 4930447C04Rik // RIKEN cDNA 4930447C04 gene // 12 C3|12 // 75801 /// ENSMU	4930447C04Rik	NM_029444	2.8873e-06	8.05231e-07	2.99616	2.99616	Female Control up vs Male Control	5.93999e-05	2.04133	2.04133	dKO up vs Male Control	0.00705532	0.681316	-1.46775	dKO down vs Female Control	44.2808	6.45436	0.874559	1
56689	TC1100000326.mm.1	NM_026262 // 4930524B15Rik // RIKEN cDNA 4930524B15 gene // 11 A4|11 // 67592 /// ENSMU	4930524B15Rik	NM_026262	4.14714e-09	9.52675e-10	3.0044	3.0044	Female Control up vs Male Control	1.70976e-06	1.75112	1.75112	dKO up vs Male Control	2.51634e-06	0.582852	-1.7157	dKO down vs Female Control	143.69	6.29775	0.262972	1
17343	TC0100003381.mm.1	NM_001204904 // 4930558K02Rik // RIKEN cDNA 4930558K02 gene // 1 H2.1|1 // 75368 /// NM	4930558K02Rik	NM_001204904	2.38854e-06	6.92988e-07	2.03778	2.03778	Female Control up vs Male Control	0.0089509	1.26585	1.26585	dKO up vs Male Control	4.00992e-05	0.62119	-1.60981	dKO down vs Female Control	45.8954	2.73704	0.357819	1
21003	TC0200003185.mm.1	NM_177841 // 4932418E24Rik // RIKEN cDNA 4932418E24 gene // 2 A3|2 // 329366 /// ENSMUS	4932418E24Rik	NM_177841	5.28148e-09	1.21367e-09	2.01608	2.01608	Female Control up vs Male Control	2.27865e-06	1.42581	1.42581	dKO up vs Male Control	2.91294e-06	0.707218	-1.41399	dKO down vs Female Control	137.778	2.55823	0.111407	1
51812	TC0X00002645.mm.1	XM_001477581 // 4932442L08Rik // RIKEN cDNA 4932442L08 gene // X C3|X // 631145 /// ENS	4932442L08Rik	XM_001477581	8.34347e-08	2.50308e-08	2.46299	2.46299	Female Control up vs Male Control	0.00180837	1.32611	1.32611	dKO up vs Male Control	1.49924e-06	0.538417	-1.8573	dKO down vs Female Control	84.7668	4.42448	0.313176	1
50314	TC0X00001122.mm.1	NM_001177389 // 4933403O08Rik // RIKEN cDNA 4933403O08 gene // X E1|X // 71030 /// ENSM	4933403O08Rik	NM_001177389	3.03652e-07	1.52026e-07	2.11267	2.11267	Female Control up vs Male Control	0.0961616	1.13293	1.13293	dKO up vs Male Control	1.08654e-06	0.536255	-1.86478	dKO down vs Female Control	67.185	3.34169	0.298432	1
19670	TC0200001840.mm.1	NM_028914 // 4933406J08Rik // RIKEN cDNA 4933406J08 gene // 2|2 F1 // 74401 /// ENSMUST	4933406J08Rik	NM_028914	1.71064e-09	3.91884e-10	4.00854	4.00854	Female Control up vs Male Control	8.04194e-07	2.02076	2.02076	dKO up vs Male Control	1.06712e-06	0.504114	-1.98368	dKO down vs Female Control	167.497	10.0314	0.35934	1
56044	TC1000002905.mm.1	NM_001161855 // 4933416C03Rik // RIKEN cDNA 4933416C03 gene // 10 D2|10 // 619332 /// E	4933416C03Rik	NM_001161855	4.03522e-06	9.90642e-07	2.12436	2.12436	Female Control up vs Male Control	0.00182383	1.39078	1.39078	dKO up vs Male Control	0.000256633	0.654682	-1.52746	dKO down vs Female Control	41.5525	2.9693	0.428754	1
39745	TC0700001738.mm.1	NM_028955 // 4933427G17Rik // RIKEN cDNA 4933427G17 gene // 7 F2|7 // 74466 /// ENSMUST	4933427G17Rik	NM_028955	2.89095e-07	7.88322e-08	4.82163	4.82163	Female Control up vs Male Control	0.00153923	1.74762	1.74762	dKO up vs Male Control	8.18254e-06	0.362455	-2.75896	dKO down vs Female Control	67.7866	13.2384	1.17177	1
17623	TC0100003666.mm.1	NM_001081227 // 6330403A02Rik // RIKEN cDNA 6330403A02 gene // 1 H4|1 // 381310 /// ENS	6330403A02Rik	NM_001081227	6.59587e-08	1.97266e-08	2.02392	2.02392	Female Control up vs Male Control	0.00151665	1.2479	1.2479	dKO up vs Male Control	1.21811e-06	0.616574	-1.62186	dKO down vs Female Control	88.3929	2.70566	0.183657	1
50181	TC0X00000986.mm.1	XM_001000772 // 8030474K03Rik // RIKEN cDNA 8030474K03 gene // X D|X // 382231 /// ENSM	8030474K03Rik	XM_001000772	2.41854e-08	8.67537e-09	3.08667	3.08667	Female Control up vs Male Control	0.00395323	1.33202	1.33202	dKO up vs Male Control	2.28364e-07	0.43154	-2.31728	dKO down vs Female Control	105.573	7.14185	0.405891	1
42335	TC0700004360.mm.1	NM_177001 // 9130023H24Rik // RIKEN cDNA 9130023H24 gene // 7 F3|7 // 100043133 /// ENS	9130023H24Rik	NM_177001	4.05313e-07	1.16885e-07	2.08844	2.08844	Female Control up vs Male Control	0.00325357	1.27555	1.27555	dKO up vs Male Control	8.0668e-06	0.610766	-1.63729	dKO down vs Female Control	63.746	2.92999	0.275781	1
77827	TC1800001730.mm.1	ENSMUST00000059118 // 9330132A10Rik // RIKEN cDNA 9330132A10 gene // 18 E4|18 // 319609	9330132A10Rik	ENSMUST00000059118	4.39205e-06	1.13753e-06	2.13754	2.13754	Female Control up vs Male Control	0.00416437	1.34797	1.34797	dKO up vs Male Control	0.000148393	0.630616	-1.58575	dKO down vs Female Control	40.8857	3.04857	0.44738	1
28716	TC0400002203.mm.1	uc008rzc.1 // A630034I12Rik // RIKEN cDNA A630034I12 gene // 4 A1|4 // 329790	A630034I12Rik	uc008rzc.1	7.80493e-08	1.93381e-08	2.13133	2.13133	Female Control up vs Male Control	0.00018922	1.36044	1.36044	dKO up vs Male Control	5.36343e-06	0.638308	-1.56664	dKO down vs Female Control	85.7818	3.01435	0.210838	1
25744	TC0300002459.mm.1	XR_104790 // A730011C13Rik // RIKEN cDNA A730011C13 gene // 3|3 // 319916 /// ENSMUST00	A730011C13Rik	XR_104790	5.06755e-06	1.45468e-06	2.0777	2.0777	Female Control up vs Male Control	0.0118859	1.2802	1.2802	dKO up vs Male Control	8.39786e-05	0.616164	-1.62295	dKO down vs Female Control	39.781	2.8801	0.434393	1
29257	TC0400002746.mm.1	XM_001476641 // AI481877 // expressed sequence AI481877 // 4 B3|4 // 100155 /// ENSMUST	AI481877	XM_001476641	6.17188e-08	1.43174e-08	6.93821	6.93821	Female Control up vs Male Control	2.01646e-05	2.66171	2.66171	dKO up vs Male Control	2.48239e-05	0.38363	-2.60668	dKO down vs Female Control	89.4439	19.5247	1.30974	1
49891	TC0X00000691.mm.1	NM_007435 // Abcd1 // ATP-binding cassette, sub-family D (ALD), member 1 // X B|X 37.39	Abcd1	NM_007435	1.34335e-11	5.15866e-12	2.03833	2.03833	Female Control up vs Male Control	4.26715e-05	1.18298	1.18298	dKO up vs Male Control	1.21981e-10	0.580367	-1.72305	dKO down vs Female Control	383.153	2.8841	0.0451637	1
77529	TC1800001431.mm.1	NM_001164491 // Ablim3 // actin binding LIM protein family, member 3 // 18 E1|18 // 319	Ablim3	NM_001164491	5.35223e-06	3.20189e-06	2.14091	2.14091	Female Control up vs Male Control	0.347685	1.09588	1.09588	dKO up vs Male Control	1.16604e-05	0.511873	-1.95361	dKO down vs Female Control	39.3658	3.59496	0.547931	1
41759	TC0700003775.mm.1	NM_025408 // Acer3 // alkaline ceramidase 3 // 7 E2|7 // 66190 /// ENSMUST00000033020 /	Acer3	NM_025408	3.56221e-08	8.26791e-09	3.11145	3.11145	Female Control up vs Male Control	2.10658e-05	1.72299	1.72299	dKO up vs Male Control	9.35066e-06	0.553758	-1.80584	dKO down vs Female Control	98.5999	6.70805	0.408198	1
39722	TC0700001715.mm.1	NM_016870 // Acsm3 // acyl-CoA synthetase medium-chain family member 3 // 7|7 F3 // 202	Acsm3	NM_016870	4.68254e-07	1.09888e-07	2.4734	2.4734	Female Control up vs Male Control	0.000111191	1.57985	1.57985	dKO up vs Male Control	0.000132838	0.638736	-1.56559	dKO down vs Female Control	62.0881	4.26748	0.412396	1
20193	TC0200002367.mm.1	NM_019811 // Acss2 // acyl-CoA synthetase short-chain family member 2 // 2|2 H2 // 6052	Acss2	NM_019811	1.69593e-06	7.99932e-07	2.00118	2.00118	Female Control up vs Male Control	0.122193	1.13241	1.13241	dKO up vs Male Control	6.20773e-06	0.56587	-1.76719	dKO down vs Female Control	48.9436	2.84781	0.349113	1
55800	TC1000002660.mm.1	NM_025914 // Actr6 // ARP6 actin-related protein 6 // 10 C2|10 // 67019 /// ENSMUST0000	Actr6	NM_025914	1.44358e-06	4.00236e-07	2.12445	2.12445	Female Control up vs Male Control	3.26626e-05	1.63125	1.63125	dKO up vs Male Control	0.00463177	0.767844	-1.30235	dKO down vs Female Control	50.4388	3.04237	0.361908	1
76698	TC1800000593.mm.1	NM_175506 // Adamts19 // a disintegrin-like and metallopeptidase (reprolysin type) with	Adamts19	NM_175506	4.54148e-09	1.14062e-09	2.86809	2.86809	Female Control up vs Male Control	2.78355e-05	1.51086	1.51086	dKO up vs Male Control	3.04037e-07	0.526782	-1.89832	dKO down vs Female Control	141.441	5.86708	0.248885	1
55560	TC1000002420.mm.1	NM_001024837 // Adarb1 // adenosine deaminase, RNA-specific, B1 // 10 C|10 39.72 cM //	Adarb1	NM_001024837	2.37074e-08	6.71919e-09	2.19943	2.19943	Female Control up vs Male Control	0.000448454	1.30151	1.30151	dKO up vs Male Control	6.09743e-07	0.59175	-1.6899	dKO down vs Female Control	105.945	3.35094	0.189775	1
63272	TC1300000016.mm.1	NM_134072 // Akr1c14 // aldo-keto reductase family 1, member C14 // 13 A1|13 // 105387	Akr1c14	NM_134072	2.08029e-08	4.99754e-09	4.31425	4.31425	Female Control up vs Male Control	2.27081e-06	2.30943	2.30943	dKO up vs Male Control	4.11407e-05	0.535303	-1.8681	dKO down vs Female Control	108.41	11.1989	0.619807	1
64624	TC1300001377.mm.1	NM_134066 // Akr1c18 // aldo-keto reductase family 1, member C18 // 13 A1|13 // 105349	Akr1c18	NM_134066	0.00082893	0.000370432	2.36315	2.36315	Female Control up vs Male Control	0.388919	1.17015	1.17015	dKO up vs Male Control	0.00176545	0.495165	-2.01953	dKO down vs Female Control	13.5763	4.36497	1.92908	1
50611	TC0X00001421.mm.1	NM_026247 // Alg13 // asparagine-linked glycosylation 13 // X F2|X // 67574 /// NR_0371	Alg13	NM_026247	0.000107723	3.18398e-05	2.95885	2.95885	Female Control up vs Male Control	0.00107969	2.05331	2.05331	dKO up vs Male Control	0.0507431	0.693957	-1.44101	dKO down vs Female Control	21.5064	6.34082	1.76901	1
35388	TC0600000964.mm.1	NM_145223 // Alms1 // Alstrom syndrome 1 // 6 C3|6 // 236266 /// ENSMUST00000072018 //	Alms1	NM_145223	3.06342e-08	1.00331e-08	2.02778	2.02778	Female Control up vs Male Control	0.00212928	1.22081	1.22081	dKO up vs Male Control	3.96371e-07	0.60204	-1.66102	dKO down vs Female Control	101.263	2.76495	0.163828	1
16372	TC0100002394.mm.1	NM_175200 // Als2cr11 // amyotrophic lateral sclerosis 2 (juvenile) chromosome region,	Als2cr11	NM_175200	1.66424e-09	6.60936e-10	2.03873	2.03873	Female Control up vs Male Control	1.25682e-08	1.73473	1.73473	dKO up vs Male Control	0.0018728	0.850888	-1.17524	dKO down vs Female Control	168.294	2.90323	0.103506	1
69928	TC1500001099.mm.1	NM_144547 // Amhr2 // anti-Mullerian hormone type 2 receptor // 15 F3|15 57.58 cM // 11	Amhr2	NM_144547	9.15221e-10	4.0689e-10	2.38009	2.38009	Female Control up vs Male Control	5.2114e-09	2.00351	2.00351	dKO up vs Male Control	0.00349193	0.841782	-1.18796	dKO down vs Female Control	186.559	4.38642	0.141073	1
63390	TC1300000135.mm.1	NM_001289546 // Amph // amphiphysin // 13 A2|13 6.89 cM // 218038 /// NM_175007 // Amph	Amph	NM_001289546	3.3777e-11	1.37787e-11	2.71855	2.71855	Female Control up vs Male Control	0.000168417	1.24656	1.24656	dKO up vs Male Control	2.54537e-10	0.458538	-2.18085	dKO down vs Female Control	327.719	5.74706	0.105219	1
26522	TC0300003247.mm.1	NM_001110505 // Amy1 // amylase 1, salivary // 3 F3|3 49.35 cM // 11722 /// NM_007446 /	Amy1	NM_001110505	1.32316e-05	4.64592e-06	2.26728	2.26728	Female Control up vs Male Control	0.0622996	1.23948	1.23948	dKO up vs Male Control	8.73319e-05	0.546685	-1.82921	dKO down vs Female Control	33.0136	3.74938	0.681425	1
47621	TC0900001777.mm.1	NM_019683 // Ankrd49 // ankyrin repeat domain 49 // 9|9 A3 // 56503 /// ENSMUST00000034	Ankrd49	NM_019683	6.99164e-08	1.63678e-08	2.324	2.324	Female Control up vs Male Control	1.32009e-05	1.56896	1.56896	dKO up vs Male Control	4.88974e-05	0.675113	-1.48123	dKO down vs Female Control	87.4806	3.70609	0.254188	1
42580	TC0700004608.mm.1	NM_001242349 // Ano1 // anoctamin 1, calcium activated chloride channel // 7 F5|7 // 10	Ano1	NM_001242349	5.77705e-11	2.11375e-11	4.1482	4.1482	Female Control up vs Male Control	5.98703e-10	2.91122	2.91122	dKO up vs Male Control	7.86926e-05	0.701803	-1.4249	dKO down vs Female Control	299.164	11.4171	0.22898	1
41557	TC0700003570.mm.1	NM_008486 // Anpep // alanyl (membrane) aminopeptidase // 7 D3|7 // 16790 /// ENSMUST00	Anpep	NM_008486	9.46711e-11	4.63872e-11	2.93648	2.93648	Female Control up vs Male Control	4.48467e-10	2.42761	2.42761	dKO up vs Male Control	0.00218098	0.826709	-1.20962	dKO down vs Female Control	275.049	6.87964	0.150075	1
14429	TC0100000428.mm.1	NM_023617 // Aox3 // aldehyde oxidase 3 // 1 C1.3|1 28.96 cM // 71724 /// ENSMUST000000	Aox3	NM_023617	1.46475e-06	6.46213e-07	2.35811	2.35811	Female Control up vs Male Control	0.0876628	1.18354	1.18354	dKO up vs Male Control	6.27995e-06	0.501904	-1.99241	dKO down vs Female Control	50.302	4.29982	0.51288	1
24364	TC0300001061.mm.1	NM_001163552 // Ap4b1 // adaptor-related protein complex AP-4, beta 1 // 3 F2.2|3 // 67	Ap4b1	NM_001163552	1.12146e-08	3.27864e-09	2.28852	2.28852	Female Control up vs Male Control	0.000369649	1.30491	1.30491	dKO up vs Male Control	2.51745e-07	0.570199	-1.75377	dKO down vs Female Control	120.82	3.71816	0.184646	1
48369	TC0900002529.mm.1	NM_177583 // Aph1b // anterior pharynx defective 1b homolog (C. elegans) // 9|9 D // 20	Aph1b	NM_177583	7.30489e-11	1.66253e-11	2.09375	2.09375	Female Control up vs Male Control	4.77139e-08	1.44813	1.44813	dKO up vs Male Control	5.0052e-08	0.691644	-1.44583	dKO down vs Female Control	287.46	2.84136	0.0593061	1
20400	TC0200002575.mm.1	NM_001085495 // Arfgef2 // ADP-ribosylation factor guanine nucleotide-exchange factor 2	Arfgef2	NM_001085495	4.12497e-08	1.35364e-08	2.31531	2.31531	Female Control up vs Male Control	0.00259509	1.26678	1.26678	dKO up vs Male Control	5.22545e-07	0.54713	-1.82772	dKO down vs Female Control	96.0738	3.90065	0.243603	1
24540	TC0300001240.mm.1	NM_172525 // Arhgap29 // Rho GTPase activating protein 29 // 3 G1|3 // 214137 /// ENSMU	Arhgap29	NM_172525	7.95077e-11	1.92318e-11	3.31795	3.31795	Female Control up vs Male Control	9.02067e-09	2.02491	2.02491	dKO up vs Male Control	4.69898e-07	0.61029	-1.63857	dKO down vs Female Control	283.345	7.5625	0.16014	1
43567	TC0800000937.mm.1	NM_024184 // Asf1b // anti-silencing function 1B histone chaperone // 8 C3|8 // 66929 /	Asf1b	NM_024184	7.52036e-09	1.76479e-09	3.03471	3.03471	Female Control up vs Male Control	1.07096e-05	1.64567	1.64567	dKO up vs Male Control	1.30548e-06	0.542284	-1.84405	dKO down vs Female Control	129.554	6.43494	0.29802	1
71270	TC1600000110.mm.1	NM_029253 // Atf7ip2 // activating transcription factor 7 interacting protein 2 // 16|1	Atf7ip2	NM_029253	2.28408e-09	5.27842e-10	5.92718	5.92718	Female Control up vs Male Control	6.18163e-07	2.58104	2.58104	dKO up vs Male Control	2.4685e-06	0.435459	-2.29643	dKO down vs Female Control	159.335	16.5018	0.6214	1
48145	TC0900002305.mm.1	NM_007499 // Atm // ataxia telangiectasia mutated // 9 C-D|9 29.12 cM // 11920 /// ENSM	Atm	NM_007499	3.23308e-07	7.60006e-08	2.40067	2.40067	Female Control up vs Male Control	0.000140218	1.51695	1.51695	dKO up vs Male Control	5.85338e-05	0.631884	-1.58257	dKO down vs Female Control	66.4239	3.9938	0.360756	1
51480	TC0X00002307.mm.1	NM_001001798 // Atp11c // ATPase, class VI, type 11C // X|X A5 // 320940 /// NM_0010378	Atp11c	NM_001001798	2.31054e-08	6.28224e-09	2.16497	2.16497	Female Control up vs Male Control	0.000276381	1.31279	1.31279	dKO up vs Male Control	7.67099e-07	0.606379	-1.64913	dKO down vs Female Control	106.426	3.19465	0.180106	1
72609	TC1600001461.mm.1	NM_001128094 // Atp13a3 // ATPase type 13A3 // 16 B2|16 // 224088 /// NM_001128096 // A	Atp13a3	NM_001128094	1.02471e-08	6.21789e-09	2.13648	2.13648	Female Control up vs Male Control	2.9178e-08	1.9389	1.9389	dKO up vs Male Control	0.0906191	0.907521	-1.1019	dKO down vs Female Control	122.741	3.55269	0.173667	1
17383	TC0100003422.mm.1	NM_009721 // Atp1b1 // ATPase, Na+/K+ transporting, beta 1 polypeptide // 1 H2.2|1 71.7	Atp1b1	NM_009721	2.62456e-08	6.48429e-09	2.39968	2.39968	Female Control up vs Male Control	8.2153e-05	1.42647	1.42647	dKO up vs Male Control	1.95678e-06	0.594441	-1.68225	dKO down vs Female Control	104.063	4.03409	0.232595	1
47052	TC0900001202.mm.1	NM_019864 // Atr // ataxia telangiectasia and Rad3 related // 9 E4|9 // 245000 /// ENSM	Atr	NM_019864	4.94499e-09	1.13604e-09	4.11229	4.11229	Female Control up vs Male Control	2.18218e-06	2.04268	2.04268	dKO up vs Male Control	2.70076e-06	0.496726	-2.01318	dKO down vs Female Control	139.364	10.4038	0.447911	1
35103	TC0600000676.mm.1	NM_030235 // Avl9 // AVL9 homolog (S. cerevisiase) // 6|6 C1 // 78937 /// ENSMUST000000	Avl9	NM_030235	4.11098e-09	1.05052e-09	2.18068	2.18068	Female Control up vs Male Control	3.34459e-05	1.34635	1.34635	dKO up vs Male Control	2.34823e-07	0.617397	-1.6197	dKO down vs Female Control	143.909	3.22209	0.134339	1
50891	TC0X00001707.mm.1	ENSMUST00000119987 // BC022960 // cDNA sequence BC022960 // --- // --- /// ENSMUST00000	BC022960	ENSMUST00000119987	3.87223e-10	9.70141e-11	7.56229	7.56229	Female Control up vs Male Control	3.52256e-06	2.20234	2.20234	dKO up vs Male Control	2.8529e-08	0.291226	-3.43376	dKO down vs Female Control	216.241	21.641	0.600468	1
73945	TC1700000632.mm.1	NM_001001177 // BC051142 // cDNA sequence BC051142 // 17 B1|17 18.0 cM // 407788 /// NM	BC051142	NM_001001177	3.7768e-09	9.519e-10	16.5578	16.5578	Female Control up vs Male Control	2.45854e-07	5.55209	5.55209	dKO up vs Male Control	2.5398e-05	0.335316	-2.98226	dKO down vs Female Control	146.042	41.6648	1.71176	1
62375	TC1200001758.mm.1	NM_013815 // Baz1a // bromodomain adjacent to zinc finger domain 1A // 12|12 C // 21757	Baz1a	NM_013815	8.75622e-09	2.02352e-09	3.3517	3.3517	Female Control up vs Male Control	6.6368e-06	1.77924	1.77924	dKO up vs Male Control	2.52926e-06	0.530847	-1.88378	dKO down vs Female Control	126.16	7.61729	0.362269	1
37830	TC0600003428.mm.1	NM_001271768 // Bhlhe41 // basic helix-loop-helix family, member e41 // 6 G2-G3|6 77.7	Bhlhe41	NM_001271768	2.61777e-10	7.61132e-11	3.16826	3.16826	Female Control up vs Male Control	6.78462e-09	2.18601	2.18601	dKO up vs Male Control	1.96245e-05	0.689972	-1.44933	dKO down vs Female Control	231.226	7.2126	0.187157	1
19881	TC0200002052.mm.1	NM_007553 // Bmp2 // bone morphogenetic protein 2 // 2 F2|2 65.21 cM // 12156 /// ENSMU	Bmp2	NM_007553	1.02218e-06	2.4598e-07	2.231	2.231	Female Control up vs Male Control	0.000572096	1.43262	1.43262	dKO up vs Male Control	9.68895e-05	0.642142	-1.55729	dKO down vs Female Control	53.781	3.36271	0.375156	1
16335	TC0100002357.mm.1	NM_001113367 // Boll // bol, boule-like (Drosophila) // 1|1 C1 // 75388 /// NM_029267 /	Boll	NM_001113367	1.7359e-08	4.00559e-09	3.49973	3.49973	Female Control up vs Male Control	8.46102e-06	1.85567	1.85567	dKO up vs Male Control	6.52835e-06	0.530232	-1.88597	dKO down vs Female Control	111.914	8.16577	0.43779	1
32578	TC0500001865.mm.1	NM_001081001 // Brca2 // breast cancer 2 // 5 G3|5 89.52 cM // 12190 /// NM_009765 // B	Brca2	NM_001081001	1.1853e-09	2.85744e-10	2.90464	2.90464	Female Control up vs Male Control	4.52491e-06	1.56118	1.56118	dKO up vs Male Control	1.33178e-07	0.537477	-1.86054	dKO down vs Female Control	178.436	5.96975	0.200735	1
42105	TC0700004126.mm.1	NM_133700 // Btbd10 // BTB (POZ) domain containing 10 // 7|7 F2 // 68815 /// ENSMUST000	Btbd10	NM_133700	2.32595e-07	5.49734e-08	2.25405	2.25405	Female Control up vs Male Control	0.000145672	1.45349	1.45349	dKO up vs Male Control	3.38145e-05	0.644835	-1.55078	dKO down vs Female Control	70.5099	3.44427	0.293088	1
71056	TC1500002245.mm.1	NR_045701 // C330013E15Rik // RIKEN cDNA C330013E15 gene // 15|15 // 78445 /// ENSMUST0	C330013E15Rik	NR_045701	7.8254e-08	2.27548e-08	2.24626	2.24626	Female Control up vs Male Control	0.00129241	1.30095	1.30095	dKO up vs Male Control	1.64906e-06	0.579163	-1.72663	dKO down vs Female Control	85.7417	3.54679	0.248196	1
66825	TC1400000835.mm.1	NM_026908 // Cab39l // calcium binding protein 39-like // 14 C3-D1|14 // 69008 /// ENSM	Cab39l	NM_026908	2.22125e-08	5.3839e-09	2.05515	2.05515	Female Control up vs Male Control	2.12168e-06	1.51869	1.51869	dKO up vs Male Control	5.16233e-05	0.738969	-1.35324	dKO down vs Female Control	107.167	2.72313	0.152461	1
67638	TC1400001656.mm.1	NM_001083616 // Cacna1d // calcium channel, voltage-dependent, L type, alpha 1D subunit	Cacna1d	NM_001083616	5.17159e-10	1.22798e-10	2.72657	2.72657	Female Control up vs Male Control	7.45278e-08	1.77282	1.77282	dKO up vs Male Control	1.62045e-06	0.650201	-1.53799	dKO down vs Female Control	205.778	5.27016	0.153666	1
26665	TC0400000138.mm.1	NM_009788 // Calb1 // calbindin 1 // 4 A2|4 6.66 cM // 12307 /// ENSMUST00000029876 //	Calb1	NM_009788	1.12989e-05	5.64385e-06	5.37925	5.37925	Female Control up vs Male Control	0.237651	1.31264	1.31264	dKO up vs Male Control	3.1878e-05	0.24402	-4.09803	dKO down vs Female Control	34.0539	16.9788	2.99151	1
37871	TC0600003469.mm.1	NM_181541 // Caprin2 // caprin family member 2 // 6 G3|6 // 232560 /// ENSMUST000000723	Caprin2	NM_181541	9.22524e-08	2.18751e-08	2.87935	2.87935	Female Control up vs Male Control	1.23177e-05	1.79263	1.79263	dKO up vs Male Control	8.85481e-05	0.622582	-1.60621	dKO down vs Female Control	83.2596	5.84064	0.420898	1
54453	TC1000001307.mm.1	NM_178278 // Caps2 // calcyphosphine 2 // 10 D2|10 // 353025 /// ENSMUST00000092176 //	Caps2	NM_178278	8.25192e-07	2.23914e-07	2.51186	2.51186	Female Control up vs Male Control	0.00274078	1.39275	1.39275	dKO up vs Male Control	2.23971e-05	0.554471	-1.80352	dKO down vs Female Control	55.9525	4.52984	0.485752	1
23411	TC0300000096.mm.1	NM_009801 // Car2 // carbonic anhydrase 2 // 3 A1|3 3.23 cM // 12349 /// ENSMUST0000002	Car2	NM_009801	0.0263217	0.0109962	3.22571	3.22571	Female Control up vs Male Control	0.53181	1.28537	1.28537	dKO up vs Male Control	0.0360756	0.398477	-2.50956	dKO down vs Female Control	5.001	7.91342	9.49421	1
79132	TC1900001289.mm.1	NM_146097 // Cbwd1 // COBW domain containing 1 // 19 B|19 // 226043 /// NR_033744 // Cb	Cbwd1	NM_146097	3.52302e-08	8.15451e-09	2.99803	2.99803	Female Control up vs Male Control	1.62942e-05	1.71552	1.71552	dKO up vs Male Control	1.16984e-05	0.572214	-1.7476	dKO down vs Female Control	98.7929	6.27336	0.381	1
14392	TC0100000390.mm.1	NM_030025 // Ccdc150 // coiled-coil domain containing 150 // 1|1 C1 // 78016 /// ENSMUS	Ccdc150	NM_030025	1.18417e-07	3.05235e-08	2.31111	2.31111	Female Control up vs Male Control	0.000446704	1.37767	1.37767	dKO up vs Male Control	5.38984e-06	0.596108	-1.67755	dKO down vs Female Control	79.6214	3.71899	0.28025	1
78682	TC1900000836.mm.1	NM_029372 // Ccdc172 // coiled-coil domain containing 172 // 19|19 D3 // 75645 /// ENSM	Ccdc172	NM_029372	7.01219e-09	1.70003e-09	3.3114	3.3114	Female Control up vs Male Control	6.93983e-07	2.01045	2.01045	dKO up vs Male Control	2.13834e-05	0.60713	-1.64709	dKO down vs Female Control	131.144	7.52906	0.344465	1
31817	TC0500001096.mm.1	NM_028481 // Ccdc18 // coiled-coil domain containing 18 // 5|5 E5 // 73254 /// ENSMUST0	Ccdc18	NM_028481	4.27826e-07	1.05278e-07	2.60733	2.60733	Female Control up vs Male Control	0.00052747	1.49387	1.49387	dKO up vs Male Control	2.93051e-05	0.572952	-1.74535	dKO down vs Female Control	63.1205	4.82074	0.458242	1
15487	TC0100001501.mm.1	NM_029115 // Ccdc181 // coiled-coil domain containing 181 // 1|1 H1 // 74895 /// ENSMUS	Ccdc181	NM_029115	1.36606e-07	3.9022e-08	2.56381	2.56381	Female Control up vs Male Control	0.00154509	1.36818	1.36818	dKO up vs Male Control	3.06855e-06	0.53365	-1.87389	dKO down vs Female Control	77.6064	4.78397	0.369864	1
48895	TC0900003059.mm.1	NM_001135198 // Ccdc36 // coiled-coil domain containing 36 // 9 F2|9 // 434438 /// ENSM	Ccdc36	NM_001135198	6.85028e-10	1.56849e-10	7.22121	7.22121	Female Control up vs Male Control	5.65867e-07	2.6037	2.6037	dKO up vs Male Control	2.84098e-07	0.360563	-2.77344	dKO down vs Female Control	196.085	20.3451	0.622541	1
34403	TC0500003713.mm.1	NM_001134767 // Ccdc62 // coiled-coil domain containing 62 // 5 F|5 // 208908 /// ENSMU	Ccdc62	NM_001134767	1.47816e-06	3.50617e-07	2.48265	2.48265	Female Control up vs Male Control	0.00022831	1.60056	1.60056	dKO up vs Male Control	0.000407171	0.644698	-1.55111	dKO down vs Female Control	50.2166	4.3043	0.514289	1
19406	TC0200001572.mm.1	NM_177600 // Ccdc73 // coiled-coil domain containing 73 // 2 E2|2 // 211936 /// ENSMUST	Ccdc73	NM_177600	4.55487e-08	1.07904e-08	2.52999	2.52999	Female Control up vs Male Control	6.26799e-06	1.67354	1.67354	dKO up vs Male Control	5.29127e-05	0.661482	-1.51176	dKO down vs Female Control	94.4011	4.50113	0.286085	1
45417	TC0800002803.mm.1	NM_180958 // Ccdc79 // coiled-coil domain containing 79 // 8 D3|8 // 320022 /// ENSMUST	Ccdc79	NM_180958	2.31928e-10	6.01281e-11	17.4988	17.4988	Female Control up vs Male Control	1.27168e-08	6.0492	6.0492	dKO up vs Male Control	3.87676e-06	0.345691	-2.89275	dKO down vs Female Control	236.062	43.5694	1.10741	1
67966	TC1400001986.mm.1	NM_001111119 // Ccnb1ip1 // cyclin B1 interacting protein 1 // 14 C1|14 // 239083 /// E	Ccnb1ip1	NM_001111119	3.67236e-08	8.64802e-09	2.2851	2.2851	Female Control up vs Male Control	3.84954e-05	1.45256	1.45256	dKO up vs Male Control	5.79874e-06	0.635664	-1.57316	dKO down vs Female Control	98.0703	3.56473	0.218092	1
50948	TC0X00001764.mm.1	NM_183015 // Ccnb3 // cyclin B3 // X A2-A3|X // 209091 /// ENSMUST00000056725 // Ccnb3	Ccnb3	NM_183015	9.13738e-05	2.41443e-05	2.59379	2.59379	Female Control up vs Male Control	0.0197525	1.47128	1.47128	dKO up vs Male Control	0.0019396	0.567231	-1.76295	dKO down vs Female Control	22.2714	4.78371	1.28875	1
26612	TC0400000085.mm.1	NM_001037134 // Ccne2 // cyclin E2 // 4|4 A2 // 12448 /// NM_001282943 // Ccne2 // cycl	Ccne2	NM_001037134	9.5307e-09	2.36621e-09	3.92628	3.92628	Female Control up vs Male Control	4.13236e-05	1.72878	1.72878	dKO up vs Male Control	7.00332e-07	0.44031	-2.27113	dKO down vs Female Control	124.306	9.86256	0.476047	1
22032	TC0200004219.mm.1	NM_001039150 // Cd44 // CD44 antigen // 2 E2|2 54.13 cM // 12505 /// NM_001039151 // Cd	Cd44	NM_001039150	1.14549e-08	3.40722e-09	2.5144	2.5144	Female Control up vs Male Control	0.000449145	1.33698	1.33698	dKO up vs Male Control	2.35451e-07	0.53173	-1.88065	dKO down vs Female Control	120.373	4.6256	0.230564	1
33445	TC0500002744.mm.1	NM_001276315 // Cdkl2 // cyclin-dependent kinase-like 2 (CDC2-related kinase) // 5 E2|5	Cdkl2	NM_001276315	2.24558e-07	6.36512e-08	2.34954	2.34954	Female Control up vs Male Control	0.00194801	1.33348	1.33348	dKO up vs Male Control	5.10868e-06	0.567548	-1.76196	dKO down vs Female Control	70.9596	3.93157	0.332434	1
73816	TC1700000496.mm.1	NM_001111099 // Cdkn1a // cyclin-dependent kinase inhibitor 1A (P21) // 17 A3.3|17 15.1	Cdkn1a	NM_001111099	2.77674e-05	1.94855e-05	2.03819	2.03819	Female Control up vs Male Control	4.21159e-05	1.92857	1.92857	dKO up vs Male Control	0.608033	0.946217	-1.05684	dKO down vs Female Control	28.4796	3.26584	0.688038	1
36013	TC0600001595.mm.1	NM_009875 // Cdkn1b // cyclin-dependent kinase inhibitor 1B // 6 G1|6 65.77 cM // 12576	Cdkn1b	NM_009875	2.52814e-08	7.25666e-09	2.66118	2.66118	Female Control up vs Male Control	0.000536352	1.38024	1.38024	dKO up vs Male Control	6.04141e-07	0.518656	-1.92806	dKO down vs Female Control	104.752	5.1786	0.296621	1
42557	TC0700004585.mm.1	NM_001161624 // Cdkn1c // cyclin-dependent kinase inhibitor 1C (P57) // 7 F5|7 88.22 cM	Cdkn1c	NM_001161624	2.61172e-08	6.11064e-09	2.39268	2.39268	Female Control up vs Male Control	4.89817e-06	1.60274	1.60274	dKO up vs Male Control	2.45912e-05	0.669851	-1.49287	dKO down vs Female Control	104.153	3.96911	0.22865	1
43827	TC0800001198.mm.1	NM_197999 // Ces2g // carboxylesterase 2G // 8 D3|8 // 72361 /// ENSMUST00000043183 //	Ces2g	NM_197999	2.48273e-08	6.28143e-09	2.78184	2.78184	Female Control up vs Male Control	0.000114198	1.49052	1.49052	dKO up vs Male Control	1.44746e-06	0.535805	-1.86635	dKO down vs Female Control	105.087	5.53444	0.315992	1
19227	TC0200001392.mm.1	NM_007699 // Chrm4 // cholinergic receptor, muscarinic 4 // 2 E1|2 50.63 cM // 12672 //	Chrm4	NM_007699	1.439e-07	4.161e-08	3.02281	3.02281	Female Control up vs Male Control	3.01694e-06	2.10297	2.10297	dKO up vs Male Control	0.00179538	0.695701	-1.4374	dKO down vs Female Control	76.8847	6.61828	0.516484	1
48161	TC0900002321.mm.1	NM_019686 // Cib2 // calcium and integrin binding family member 2 // 9 A5.3|9 // 56506	Cib2	NM_019686	1.97266e-08	4.97209e-09	2.01505	2.01505	Female Control up vs Male Control	9.10244e-05	1.31605	1.31605	dKO up vs Male Control	1.20494e-06	0.653112	-1.53113	dKO down vs Female Control	109.428	2.59412	0.142238	1
34818	TC0600000386.mm.1	NM_001101507 // Clec2l // C-type lectin domain family 2, member L // 6 B1|6 // 665180 /	Clec2l	NM_001101507	3.56388e-09	2.00053e-09	2.18785	2.18785	Female Control up vs Male Control	1.19832e-08	1.95277	1.95277	dKO up vs Male Control	0.0396427	0.892552	-1.12038	dKO down vs Female Control	147.52	3.72487	0.1515	1
48735	TC0900002898.mm.1	NM_022319 // Clstn2 // calsyntenin 2 // 9 E4|9 // 64085 /// ENSMUST00000035027 // Clstn	Clstn2	NM_022319	3.90879e-09	1.60635e-09	2.09862	2.09862	Female Control up vs Male Control	0.00417139	1.17512	1.17512	dKO up vs Male Control	2.62491e-08	0.55995	-1.78587	dKO down vs Female Control	145.174	3.16308	0.130729	1
26820	TC0400000294.mm.1	NM_007726 // Cnr1 // cannabinoid receptor 1 (brain) // 4 A5|4 16.28 cM // 12801 /// ENS	Cnr1	NM_007726	2.96542e-07	7.82055e-08	2.08078	2.08078	Female Control up vs Male Control	0.00108047	1.31327	1.31327	dKO up vs Male Control	1.06048e-05	0.631143	-1.58443	dKO down vs Female Control	67.4745	2.85488	0.253863	1
35602	TC0600001180.mm.1	NM_001109749 // Cntn4 // contactin 4 // 6|6 E2 // 269784 /// NM_001109751 // Cntn4 // c	Cntn4	NM_001109749	2.38222e-09	1.18122e-09	3.85133	3.85133	Female Control up vs Male Control	0.01396	1.26237	1.26237	dKO up vs Male Control	1.0351e-08	0.327776	-3.05086	dKO down vs Female Control	158.18	10.8116	0.4101	1
[truncated: 377 more rows]

## Sheet:  Supp Fig3A UP dKO vs XY (98)
19491	TC0200001658.mm.1	ENSMUST00000117553 // Gm13929 // predicted gene 13929 // --- // --- /// ENSMUST00000164	Gm13929	ENSMUST00000117553	0.00317945	0.334191	0.545722	1.19958	1.19958	Female Control up vs Male Control	0.00121902	0.0195206	UP	2.13968	2.13968	dKO up vs Male Control	0.0076362	1.78369	1.78369	dKO up vs Female Control	9.64681	3.28365	2.04232	1
[truncated: 97 more rows]

[truncated: 3 more sheets: Supp Fig3B Up XY vs XX (405), Supp Fig3B down dKO vs XY (55), Supp Fig 6A Adult Serum ]
